# Supplementary material for: MLL methyltransferases regulate H3K4 methylation to ensure CENP-A assembly at human centromeres
Source: PLoS Biol. 2023 Jun 28;21(6):e3002161. doi: 10.1371/journal.pbio.3002161 (PMC10335677; doi:10.1371/journal.pbio.3002161)
Supplement: S1 Table — (XLS) [file pbio.3002161.s009.xls]

## Sheet: ReadMe
Supplementary Table 1 (DEGs) – Information about differential expressed genes (DEGs) upon MLL or SETD1A KnockDown
Ensembl_ID – Official ensembl gene id of DEG
Ensembl_Symbol – Official ensembl gene symbol of DEG
log2FoldChange – FoldChange/Enrichment value converted to log values (logFC>1 or logFC<-1 - significant)
Padj – adjusted p value by benjamini-hochberg method (padj < 0.05 -significant)
DEGs – Differentially Expressed genes , denotes whether the gene is up or downregulated

## Sheet: MLL siRNA DEGs
Ensembl_ID	Ensembl_Symbol	log2FoldChange	padj	DEGs
ENSG00000198336	MYL4	-7.00327	0.000365618	Down
ENSG00000215174	NLRP2B	-6.75218	0.000496418	Down
ENSG00000277790	ENSG00000277790	-5.75236	0.00494929	Down
ENSG00000229459	ENSG00000229459	-5.69653	0.00411389	Down
ENSG00000266977	ENSG00000266977	-5.40553	1.15599e-16	Down
ENSG00000224027	ENSG00000224027	-5.32218	1.78419e-09	Down
ENSG00000077279	DCX	-5.16037	0.00141919	Down
ENSG00000231040	LINC01911	-4.9006	0.00432834	Down
ENSG00000231405	ENSG00000231405	-4.77715	0.000571486	Down
ENSG00000168530	MYL1	-4.70992	3.93317e-07	Down
ENSG00000226087	ENSG00000226087	-4.5169	2.8184e-10	Down
ENSG00000280711	JADRR	-4.38061	0.00376219	Down
ENSG00000188269	OR7A5	-4.36413	5.54459e-07	Down
ENSG00000289460	ENSG00000289460	-4.19647	0.0197678	Down
ENSG00000270680	ENSG00000270680	-4.09664	0.000186149	Down
ENSG00000236758	MTUS2-AS2	-4.08723	6.50115e-13	Down
ENSG00000238195	ENSG00000238195	-4.08068	6.95991e-19	Down
ENSG00000205325	ENSG00000205325	-4.02846	2.73354e-11	Down
ENSG00000250378	ENSG00000250378	-3.98128	0.0107321	Down
ENSG00000241947	HNRNPA1P24	-3.94018	0.00850335	Down
ENSG00000289166	ENSG00000289166	-3.91972	0.00323156	Down
ENSG00000231013	SCTR-AS1	-3.86981	1.19075e-06	Down
ENSG00000110195	FOLR1	-3.70345	2.56869e-80	Down
ENSG00000163283	ALPP	-3.70322	2.86452e-49	Down
ENSG00000202395	RN7SKP1	-3.67079	0.0382582	Down
ENSG00000145428	RNF175	-3.6633	3.64558e-06	Down
ENSG00000229920	RPS4XP5	-3.59739	1.74007e-66	Down
ENSG00000112782	CLIC5	-3.58256	6.96565e-17	Down
ENSG00000248588	ENSG00000248588	-3.57315	5.01607e-08	Down
ENSG00000234488	RPL27P6	-3.54932	7.0566e-12	Down
ENSG00000100336	APOL4	-3.54529	1.05142e-13	Down
ENSG00000166961	MS4A15	-3.53984	3.61803e-11	Down
ENSG00000287426	ENSG00000287426	-3.52526	0.00072779	Down
ENSG00000279357	ENSG00000279357	-3.50103	0.0132339	Down
ENSG00000287270	ENSG00000287270	-3.46829	2.33763e-05	Down
ENSG00000180347	ITPRID1	-3.4657	7.90032e-40	Down
ENSG00000077274	CAPN6	-3.43897	3.64886e-53	Down
ENSG00000233521	LINC01638	-3.43131	2.63149e-116	Down
ENSG00000142449	FBN3	-3.42407	0.000161424	Down
ENSG00000253842	ENSG00000253842	-3.42091	0.000513932	Down
ENSG00000142515	KLK3	-3.4178	6.2679e-08	Down
ENSG00000198842	STYXL2	-3.38902	1.52121e-06	Down
ENSG00000226496	LINC00323	-3.38619	0.0237845	Down
ENSG00000111913	RIPOR2	-3.32158	5.50647e-07	Down
ENSG00000229221	HNRNPA1P66	-3.3197	5.03004e-30	Down
ENSG00000228872	CSP1	-3.2973	1.98184e-13	Down
ENSG00000243321	LINC01998	-3.27473	0.00233111	Down
ENSG00000171864	PRND	-3.2645	8.60117e-11	Down
ENSG00000237186	ENSG00000237186	-3.25441	4.04418e-05	Down
ENSG00000229425	ENSG00000229425	-3.24641	2.99933e-06	Down
ENSG00000145824	CXCL14	-3.23461	8.41684e-32	Down
ENSG00000261210	CLEC19A	-3.22792	6.23246e-08	Down
ENSG00000287338	ENSG00000287338	-3.22167	0.00112176	Down
ENSG00000289464	ENSG00000289464	-3.21311	0.00770169	Down
ENSG00000280445	ENSG00000280445	-3.19176	2.49307e-07	Down
ENSG00000116726	PRAMEF12	-3.16268	0.00656192	Down
ENSG00000111262	KCNA1	-3.14791	6.59581e-110	Down
ENSG00000136155	SCEL	-3.13351	1.00152e-57	Down
ENSG00000004846	ABCB5	-3.11924	2.04561e-22	Down
ENSG00000250423	KIAA1210	-3.11393	4.50297e-41	Down
ENSG00000114854	TNNC1	-3.08088	2.75831e-11	Down
ENSG00000232939	ENSG00000232939	-3.07968	0.000128996	Down
ENSG00000227479	ENSG00000227479	-3.07767	5.19139e-08	Down
ENSG00000256218	ENSG00000256218	-3.07534	2.93043e-07	Down
ENSG00000103089	FA2H	-3.05637	0.0323195	Down
ENSG00000146966	DENND2A	-3.02276	3.98279e-42	Down
ENSG00000251045	SLC25A48-AS1	-3.01785	9.53938e-07	Down
ENSG00000259560	ENSG00000259560	-3.00807	1.17957e-42	Down
ENSG00000253671	ENSG00000253671	-3.00781	5.6004e-24	Down
ENSG00000146276	GABRR1	-2.97911	1.11859e-07	Down
ENSG00000010319	SEMA3G	-2.97161	2.32632e-54	Down
ENSG00000267269	ENSG00000267269	-2.96992	1.37821e-10	Down
ENSG00000234692	ENSG00000234692	-2.96314	3.53309e-06	Down
ENSG00000228842	PCDH9-AS2	-2.94736	5.43442e-06	Down
ENSG00000124839	RAB17	-2.94132	3.32824e-10	Down
ENSG00000275896	PRSS2	-2.93941	0.00623147	Down
ENSG00000253868	FER1L6-AS2	-2.93653	0.00285356	Down
ENSG00000105550	FGF21	-2.93376	1.6731e-24	Down
ENSG00000226900	ENSG00000226900	-2.93348	0.0125339	Down
ENSG00000186115	CYP4F2	-2.92046	9.42414e-08	Down
ENSG00000258115	ENSG00000258115	-2.9176	9.7573e-43	Down
ENSG00000272079	ENSG00000272079	-2.89219	0.0298608	Down
ENSG00000268964	ERVV-2	-2.88455	0.00233111	Down
ENSG00000198732	SMOC1	-2.83925	5.86069e-179	Down
ENSG00000134061	CD180	-2.83762	3.09499e-25	Down
ENSG00000289002	ENSG00000289002	-2.83566	0.0232862	Down
ENSG00000070748	CHAT	-2.83452	1.60156e-10	Down
ENSG00000213626	LBH	-2.82595	7.25343e-50	Down
ENSG00000229081	LINC01165	-2.82458	0.00537509	Down
ENSG00000251206	ENSG00000251206	-2.81829	0.0120971	Down
ENSG00000272259	LINC01749	-2.80555	0.00062655	Down
ENSG00000123560	PLP1	-2.79691	7.52909e-06	Down
ENSG00000166448	TMEM130	-2.79494	4.20814e-15	Down
ENSG00000169164	ENSG00000169164	-2.78162	0.0270758	Down
ENSG00000223944	ENSG00000223944	-2.77703	0.0289778	Down
ENSG00000235158	ENSG00000235158	-2.77326	0.000517956	Down
ENSG00000259527	LINC00052	-2.74694	1.58218e-06	Down
ENSG00000251432	LINC02615	-2.73539	1.37381e-138	Down
ENSG00000153822	KCNJ16	-2.73407	0.0475268	Down
ENSG00000230937	MIR205HG	-2.7313	1.24906e-32	Down
ENSG00000187550	SBK2	-2.72863	4.40847e-36	Down
ENSG00000088827	SIGLEC1	-2.72021	0.000157889	Down
ENSG00000249958	CCT7P2	-2.71303	0.000809154	Down
ENSG00000241336	LINC01487	-2.71166	0.00515635	Down
ENSG00000285094	LINC01488	-2.71081	0.00207085	Down
ENSG00000256977	LIMS3	-2.71052	0.00738651	Down
ENSG00000218089	DNAJA1P4	-2.70436	0.000109758	Down
ENSG00000223539	ENSG00000223539	-2.70307	0.00235908	Down
ENSG00000165325	DEUP1	-2.68668	2.3661e-14	Down
ENSG00000248187	ENSG00000248187	-2.67979	2.45976e-29	Down
ENSG00000137699	TRIM29	-2.67231	7.3379e-29	Down
ENSG00000235023	ENSG00000235023	-2.66584	0.0165809	Down
ENSG00000166743	ACSM1	-2.66082	0.0319206	Down
ENSG00000141574	SECTM1	-2.65437	0.000450862	Down
ENSG00000144010	TRIM43B	-2.65349	0.0152162	Down
ENSG00000170367	CST5	-2.63718	1.2734e-09	Down
ENSG00000223460	GAPDHP69	-2.63594	0.0190443	Down
ENSG00000287223	ENSG00000287223	-2.62927	0.011111	Down
ENSG00000288807	ENSG00000288807	-2.62165	0.0259824	Down
ENSG00000100121	GGTLC2	-2.61164	0.000482384	Down
ENSG00000289450	ENSG00000289450	-2.60789	0.000223701	Down
ENSG00000145936	KCNMB1	-2.60045	0.00564859	Down
ENSG00000289243	ENSG00000289243	-2.57542	0.000101622	Down
ENSG00000174562	KLK15	-2.5735	0.0164303	Down
ENSG00000226985	LINC01203	-2.56812	1.74693e-05	Down
ENSG00000258794	DUX4L27	-2.56486	6.50265e-05	Down
ENSG00000222317	RNA5SP118	-2.56125	0.0497472	Down
ENSG00000254227	ENSG00000254227	-2.549	0.00119518	Down
ENSG00000226808	LINC00840	-2.54746	0.00533462	Down
ENSG00000237234	ENSG00000237234	-2.54393	1.4811e-06	Down
ENSG00000166317	SYNPO2L	-2.53925	9.55299e-14	Down
ENSG00000099812	MISP	-2.53279	1.58783e-67	Down
ENSG00000130643	CALY	-2.52567	0.0429085	Down
ENSG00000163599	CTLA4	-2.5252	0.000803152	Down
ENSG00000272502	ENSG00000272502	-2.52455	0.042765	Down
ENSG00000188624	IGFL3	-2.52444	2.65079e-09	Down
ENSG00000175084	DES	-2.52408	0.000420881	Down
ENSG00000144227	NXPH2	-2.51842	6.41017e-18	Down
ENSG00000221245	ENSG00000221245	-2.49985	0.0152879	Down
ENSG00000273301	ENSG00000273301	-2.49817	1.22424e-15	Down
ENSG00000167332	OR51E2	-2.49647	0.0437835	Down
ENSG00000277223	ENSG00000277223	-2.49545	0.0299801	Down
ENSG00000125851	PCSK2	-2.49413	3.23042e-21	Down
ENSG00000137507	LRRC32	-2.48229	0.000284106	Down
ENSG00000273777	CEACAM20	-2.48003	0.0307068	Down
ENSG00000258171	LINC02412	-2.47907	0.00044267	Down
ENSG00000273274	ZBTB8B	-2.47825	1.46136e-05	Down
ENSG00000106772	PRUNE2	-2.47399	4.72302e-36	Down
ENSG00000139292	LGR5	-2.47352	9.39827e-19	Down
ENSG00000158258	CLSTN2	-2.46862	4.0518e-119	Down
ENSG00000249584	LINC02225	-2.46215	0.000121356	Down
ENSG00000173930	SLCO4C1	-2.44787	2.32917e-58	Down
ENSG00000118194	TNNT2	-2.44001	5.8604e-13	Down
ENSG00000131386	GALNT15	-2.43697	1.12201e-17	Down
ENSG00000174059	CD34	-2.43439	5.05786e-66	Down
ENSG00000225263	PCDH9-AS3	-2.42591	0.000378738	Down
ENSG00000233840	PCDH9-AS4	-2.42558	9.34913e-05	Down
ENSG00000109846	CRYAB	-2.42316	1.2125e-26	Down
ENSG00000169439	SDC2	-2.41991	5.58024e-93	Down
ENSG00000286657	ENSG00000286657	-2.41872	1.42008e-05	Down
ENSG00000199668	ENSG00000199668	-2.41739	0.0467821	Down
ENSG00000280870	MIR325HG	-2.41546	5.46143e-09	Down
ENSG00000264843	ENSG00000264843	-2.40928	0.000252527	Down
ENSG00000187714	SLC18A3	-2.4073	0.00973527	Down
ENSG00000104435	STMN2	-2.40608	4.62624e-07	Down
ENSG00000235934	ENSG00000235934	-2.40527	0.0147454	Down
ENSG00000232395	ENSG00000232395	-2.40135	0.00303781	Down
ENSG00000120162	MOB3B	-2.39374	1.73432e-65	Down
ENSG00000226132	RPS3AP46	-2.39015	0.000194322	Down
ENSG00000255973	ENSG00000255973	-2.38935	1.26123e-06	Down
ENSG00000267712	LINC01539	-2.38548	0.021063	Down
ENSG00000112769	LAMA4	-2.38285	1.89015e-75	Down
ENSG00000230950	MTND2P21	-2.38212	0.00771776	Down
ENSG00000159166	LAD1	-2.37848	4.04086e-05	Down
ENSG00000231638	LUARIS	-2.37769	5.53941e-40	Down
ENSG00000196431	CRYBA4	-2.36602	4.56192e-09	Down
ENSG00000275620	FLJ16779	-2.36549	1.31115e-08	Down
ENSG00000107014	RLN2	-2.35915	0.0364202	Down
ENSG00000196104	SPOCK3	-2.35647	5.11098e-06	Down
ENSG00000100095	SEZ6L	-2.35621	3.38427e-09	Down
ENSG00000250563	KNOP1P5	-2.35161	2.91204e-15	Down
ENSG00000226812	ENSG00000226812	-2.34555	0.00318927	Down
ENSG00000261376	ENSG00000261376	-2.33946	0.00479822	Down
ENSG00000258909	ENSG00000258909	-2.33265	3.19715e-05	Down
ENSG00000235621	LINC00494	-2.33085	0.00107652	Down
ENSG00000286926	ENSG00000286926	-2.32991	0.0194383	Down
ENSG00000261645	DISC1FP1	-2.32763	3.12874e-13	Down
ENSG00000100311	PDGFB	-2.32301	7.45748e-37	Down
ENSG00000213424	KRT222	-2.32167	0.00122657	Down
ENSG00000227050	ENSG00000227050	-2.32107	0.0166985	Down
ENSG00000257114	LINC02450	-2.31877	0.00366904	Down
ENSG00000280430	ENSG00000280430	-2.31056	0.00736193	Down
ENSG00000286878	ENSG00000286878	-2.30816	0.0324031	Down
ENSG00000086967	MYBPC2	-2.30608	0.000373125	Down
ENSG00000251105	ENSG00000251105	-2.30034	0.000378139	Down
ENSG00000102445	RUBCNL	-2.29972	5.79689e-07	Down
ENSG00000214814	FER1L6	-2.29269	1.36015e-09	Down
ENSG00000047617	ANO2	-2.28473	1.89638e-97	Down
ENSG00000258545	RHOXF1-AS1	-2.27537	0.000511738	Down
ENSG00000144460	NYAP2	-2.27172	2.33857e-21	Down
ENSG00000255086	ENSG00000255086	-2.2697	0.00922343	Down
ENSG00000170153	RNF150	-2.26783	2.79057e-70	Down
ENSG00000223107	RNU2-72P	-2.26628	0.00706009	Down
ENSG00000226051	ZNF503-AS1	-2.26221	1.06756e-09	Down
ENSG00000085741	WNT11	-2.26169	1.3787e-10	Down
ENSG00000255794	RMST	-2.2605	0.0021961	Down
ENSG00000245164	LINC00861	-2.2575	2.28326e-54	Down
ENSG00000253824	ENSG00000253824	-2.25292	0.0188766	Down
ENSG00000256654	ENSG00000256654	-2.25156	0.00575317	Down
ENSG00000221986	MYBPHL	-2.25154	0.0216497	Down
ENSG00000168542	COL3A1	-2.25144	1.21287e-110	Down
ENSG00000107438	PDLIM1	-2.24785	1.20231e-93	Down
ENSG00000169067	ACTBL2	-2.24239	3.89928e-06	Down
ENSG00000149090	PAMR1	-2.24112	1.27793e-07	Down
ENSG00000226443	GAPDHP32	-2.23105	0.0194752	Down
ENSG00000127129	EDN2	-2.22813	4.88687e-11	Down
ENSG00000224794	ENSG00000224794	-2.22724	6.41046e-09	Down
ENSG00000227158	ENSG00000227158	-2.22606	0.0425251	Down
ENSG00000102678	FGF9	-2.22103	9.88312e-12	Down
ENSG00000248528	LINC02058	-2.22031	0.0170414	Down
ENSG00000182132	KCNIP1	-2.2147	4.12602e-18	Down
ENSG00000280025	ENSG00000280025	-2.21441	4.5132e-18	Down
ENSG00000145832	SLC25A48	-2.21314	4.74189e-29	Down
ENSG00000127249	ATP13A4	-2.21283	0.0163052	Down
ENSG00000226216	RPS12P5	-2.2039	2.82026e-06	Down
ENSG00000267774	ENSG00000267774	-2.19858	0.0314108	Down
ENSG00000165023	DIRAS2	-2.19773	3.35163e-06	Down
ENSG00000186081	KRT5	-2.19508	5.55299e-06	Down
ENSG00000272695	GAS6-DT	-2.1901	4.97662e-59	Down
ENSG00000102468	HTR2A	-2.18746	8.56918e-19	Down
ENSG00000226079	ENSG00000226079	-2.18724	0.0022216	Down
ENSG00000206190	ATP10A	-2.18231	0.00582471	Down
ENSG00000255745	ENSG00000255745	-2.18199	0.00265735	Down
ENSG00000108823	SGCA	-2.16955	0.0121411	Down
ENSG00000254590	ENSG00000254590	-2.16923	0.000513902	Down
ENSG00000285588	ENSG00000285588	-2.16815	5.2779e-07	Down
ENSG00000185847	LINC01405	-2.16565	0.00387831	Down
ENSG00000124491	F13A1	-2.1626	4.58683e-22	Down
ENSG00000118526	TCF21	-2.15881	0.000134353	Down
ENSG00000260611	ENSG00000260611	-2.15572	0.00997657	Down
ENSG00000135447	PPP1R1A	-2.1465	4.3991e-08	Down
ENSG00000184489	PTP4A3	-2.14101	0.000102831	Down
ENSG00000261949	GFY	-2.13446	3.66004e-05	Down
ENSG00000286122	ENSG00000286122	-2.13047	1.65573e-22	Down
ENSG00000073350	LLGL2	-2.12896	7.02531e-08	Down
ENSG00000242810	MRPL42P6	-2.12828	0.0221855	Down
ENSG00000250920	ENSG00000250920	-2.12486	1.62139e-08	Down
ENSG00000225889	ENSG00000225889	-2.12433	3.79965e-17	Down
ENSG00000250320	EDIL3-DT	-2.12273	6.89497e-67	Down
ENSG00000237734	ENSG00000237734	-2.12229	1.81165e-05	Down
ENSG00000181577	C6orf223	-2.11919	2.14126e-06	Down
ENSG00000237614	ENSG00000237614	-2.11905	0.00161236	Down
ENSG00000285402	ENSG00000285402	-2.11621	0.036923	Down
ENSG00000144057	ST6GAL2	-2.10931	0.0169913	Down
ENSG00000186716	BCR	-2.10725	0.000301193	Down
ENSG00000269842	ENSG00000269842	-2.10649	0.000391698	Down
ENSG00000202276	ENSG00000202276	-2.10407	0.0257564	Down
ENSG00000226921	LINC00454	-2.10374	0.0160253	Down
ENSG00000286647	ENSG00000286647	-2.0981	4.55439e-05	Down
ENSG00000188660	LINC00319	-2.09719	0.000153932	Down
ENSG00000287526	ENSG00000287526	-2.09237	0.000953031	Down
ENSG00000168497	CAVIN2	-2.09098	5.0318e-44	Down
ENSG00000152580	IGSF10	-2.09091	1.22017e-80	Down
ENSG00000280179	CH507-42P11.6	-2.08555	0.0104586	Down
ENSG00000235269	LINC02331	-2.08344	9.77786e-55	Down
ENSG00000226440	LAMA4-AS1	-2.08208	0.00640682	Down
ENSG00000228719	ENSG00000228719	-2.08198	0.00718277	Down
ENSG00000289191	ENSG00000289191	-2.08184	0.00151173	Down
ENSG00000204711	C9orf135	-2.08175	0.0336548	Down
ENSG00000226133	LINC02794	-2.07991	3.2899e-09	Down
ENSG00000225465	RFPL1S	-2.07633	0.047601	Down
ENSG00000012779	ALOX5	-2.07095	2.97043e-09	Down
ENSG00000197410	DCHS2	-2.06154	8.479e-10	Down
ENSG00000225783	MIAT	-2.05948	1.18583e-28	Down
ENSG00000101276	SLC52A3	-2.05522	0.0114726	Down
ENSG00000138152	BTBD16	-2.05234	0.00797103	Down
ENSG00000225815	ENSG00000225815	-2.052	0.0411358	Down
ENSG00000171243	SOSTDC1	-2.04575	2.95157e-25	Down
ENSG00000280780	JAKMIP2-AS1	-2.04559	6.82345e-17	Down
ENSG00000218357	LINC01644	-2.04545	0.0206342	Down
ENSG00000162267	ITIH3	-2.04356	0.0277708	Down
ENSG00000163995	ABLIM2	-2.04151	2.01967e-14	Down
ENSG00000289265	ENSG00000289265	-2.0412	0.0350106	Down
ENSG00000133985	TTC9	-2.03695	2.08147e-49	Down
ENSG00000261888	ENSG00000261888	-2.03596	2.36411e-10	Down
ENSG00000189127	ANKRD34B	-2.03199	1.45581e-10	Down
ENSG00000074527	NTN4	-2.03056	1.93989e-66	Down
ENSG00000185186	LINC00313	-2.02987	0.0172763	Down
ENSG00000109047	RCVRN	-2.02831	0.0244438	Down
ENSG00000223948	ENSG00000223948	-2.02815	0.0115569	Down
ENSG00000185585	OLFML2A	-2.02637	4.06505e-51	Down
ENSG00000182795	C1orf116	-2.0252	2.18739e-07	Down
ENSG00000172995	ARPP21	-2.02298	1.71433e-08	Down
ENSG00000206744	RNU6-620P	-2.02267	0.0292773	Down
ENSG00000077616	NAALAD2	-2.01733	0.0100404	Down
ENSG00000198125	MB	-2.01657	0.0236744	Down
ENSG00000237583	RPL34P8	-2.01143	0.0318294	Down
ENSG00000230027	ENSG00000230027	-2.00975	0.0116745	Down
ENSG00000267690	LDLRAD4-AS1	-2.00391	3.39218e-07	Down
ENSG00000231877	ENSG00000231877	-2.0027	0.0438549	Down
ENSG00000100122	CRYBB1	-2.00018	7.08598e-07	Down
ENSG00000125966	MMP24	-1.99912	1.40299e-61	Down
ENSG00000272942	ENSG00000272942	-1.99867	0.0466931	Down
ENSG00000285016	ENSG00000285016	-1.99783	0.00729603	Down
ENSG00000078018	MAP2	-1.99647	1.98498e-51	Down
ENSG00000228877	ENSG00000228877	-1.99577	0.00776666	Down
ENSG00000113361	CDH6	-1.99307	2.27185e-17	Down
ENSG00000129244	ATP1B2	-1.98876	2.46171e-11	Down
ENSG00000283982	ENSG00000283982	-1.98858	1.37338e-33	Down
ENSG00000262185	LINC02861	-1.98617	6.59835e-32	Down
ENSG00000018625	ATP1A2	-1.98452	1.54841e-10	Down
ENSG00000242267	SKINT1L	-1.98293	1.313e-11	Down
ENSG00000175928	LRRN1	-1.97559	1.00847e-156	Down
ENSG00000237642	HMGB3P5	-1.97435	0.0040066	Down
ENSG00000213981	ENSG00000213981	-1.97339	7.95326e-06	Down
ENSG00000262801	ENSG00000262801	-1.97324	0.0195755	Down
ENSG00000259437	ENSG00000259437	-1.96749	0.0120782	Down
ENSG00000145198	VWA5B2	-1.9633	2.40595e-42	Down
ENSG00000232164	LINC01873	-1.9628	2.80139e-07	Down
ENSG00000224655	LINC01823	-1.95995	0.00120362	Down
ENSG00000236404	VLDLR-AS1	-1.95919	2.02654e-37	Down
ENSG00000237862	ENSG00000237862	-1.95758	4.8543e-05	Down
ENSG00000203706	SERTAD4-AS1	-1.95707	0.00800239	Down
ENSG00000009950	MLXIPL	-1.95167	0.00203236	Down
ENSG00000165807	PPP1R36	-1.9509	0.000269424	Down
ENSG00000185008	ROBO2	-1.94727	0.0142618	Down
ENSG00000138131	LOXL4	-1.94637	1.02774e-74	Down
ENSG00000226767	ENSG00000226767	-1.94474	0.0415489	Down
ENSG00000187862	TTC24	-1.93921	0.0137319	Down
ENSG00000248720	RFPL4AP5	-1.93781	2.21355e-08	Down
ENSG00000229051	LINC01788	-1.93655	0.00961553	Down
ENSG00000205832	C16orf96	-1.93636	0.000232777	Down
ENSG00000263952	ENSG00000263952	-1.93533	0.0139093	Down
ENSG00000249156	TAF11L12	-1.93453	0.0174366	Down
ENSG00000146700	SSC4D	-1.93449	2.20061e-86	Down
ENSG00000265593	NPM1P45	-1.92541	0.0482699	Down
ENSG00000080511	RDH8	-1.9227	0.0146617	Down
ENSG00000134115	CNTN6	-1.922	0.00519881	Down
ENSG00000126016	AMOT	-1.92046	6.20078e-125	Down
ENSG00000182866	LCK	-1.91902	0.00302143	Down
ENSG00000169129	AFAP1L2	-1.91809	1.46124e-05	Down
ENSG00000184564	SLITRK6	-1.91782	8.83083e-10	Down
ENSG00000166501	PRKCB	-1.91678	6.51387e-05	Down
ENSG00000173406	DAB1	-1.91547	4.29134e-12	Down
ENSG00000148357	HMCN2	-1.91522	4.02123e-12	Down
ENSG00000187398	LUZP2	-1.91441	0.0393989	Down
ENSG00000160183	TMPRSS3	-1.91018	2.61719e-18	Down
ENSG00000181234	TMEM132C	-1.90665	0.024666	Down
ENSG00000169435	RASSF6	-1.90569	1.7044e-07	Down
ENSG00000234899	SOX9-AS1	-1.90569	3.89524e-29	Down
ENSG00000179772	FOXS1	-1.89844	9.84069e-10	Down
ENSG00000267503	ENSG00000267503	-1.89677	6.1753e-09	Down
ENSG00000257060	ENSG00000257060	-1.89481	2.58983e-07	Down
ENSG00000235665	LINC00298	-1.89168	4.04826e-05	Down
ENSG00000180875	GREM2	-1.88757	0.000913944	Down
ENSG00000110799	VWF	-1.88564	2.42555e-12	Down
ENSG00000172243	CLEC7A	-1.88291	8.78747e-11	Down
ENSG00000279606	ENSG00000279606	-1.88183	0.0331861	Down
ENSG00000224795	NTM-AS1	-1.88123	1.16951e-28	Down
ENSG00000235077	ENSG00000235077	-1.87853	0.0469687	Down
ENSG00000224810	ENSG00000224810	-1.87808	0.0398316	Down
ENSG00000144331	ZNF385B	-1.87798	8.65925e-19	Down
ENSG00000279091	ENSG00000279091	-1.8757	0.0194795	Down
ENSG00000136250	AOAH	-1.87424	4.1648e-09	Down
ENSG00000163285	GABRG1	-1.87139	6.07305e-26	Down
ENSG00000146151	HMGCLL1	-1.86869	4.81154e-06	Down
ENSG00000071282	LMCD1	-1.8669	3.65298e-89	Down
ENSG00000225680	ENSG00000225680	-1.86625	0.00619742	Down
ENSG00000230275	SERBP1P4	-1.86538	0.00276182	Down
ENSG00000241828	ENSG00000241828	-1.86404	0.027137	Down
ENSG00000267136	ENSG00000267136	-1.85798	3.39654e-29	Down
ENSG00000159871	LYPD5	-1.85761	0.000177852	Down
ENSG00000128242	GAL3ST1	-1.85675	0.0476526	Down
ENSG00000253357	ENSG00000253357	-1.85606	5.09376e-07	Down
ENSG00000133067	LGR6	-1.84429	4.34278e-12	Down
ENSG00000252861	RNU6-448P	-1.8437	0.00947134	Down
ENSG00000186479	RGS7BP	-1.83656	6.86474e-05	Down
ENSG00000268621	IGFL2-AS1	-1.83416	6.86159e-79	Down
ENSG00000249604	ENSG00000249604	-1.83327	0.0203292	Down
ENSG00000254187	ENSG00000254187	-1.83185	1.36608e-07	Down
ENSG00000178826	TMEM139	-1.82929	0.00044567	Down
ENSG00000272732	ENSG00000272732	-1.82658	0.00230158	Down
ENSG00000071909	MYO3B	-1.82461	0.00193044	Down
ENSG00000287258	ENSG00000287258	-1.82319	0.000468504	Down
ENSG00000151715	TMEM45B	-1.82238	1.60011e-14	Down
ENSG00000145287	PLAC8	-1.81859	2.33479e-51	Down
ENSG00000103460	TOX3	-1.81484	2.54288e-18	Down
ENSG00000269097	TPRG1LP1	-1.81369	0.0429572	Down
ENSG00000082497	SERTAD4	-1.81366	3.159e-05	Down
ENSG00000180532	ZSCAN4	-1.81256	0.00902686	Down
ENSG00000172969	FRG2C	-1.81123	0.0399486	Down
ENSG00000248599	FLJ42969	-1.80825	0.00793571	Down
ENSG00000205403	CFI	-1.8082	0.00849517	Down
ENSG00000267909	CCDC177	-1.80803	0.00130978	Down
ENSG00000130876	SLC7A10	-1.80667	2.47923e-17	Down
ENSG00000203635	ENSG00000203635	-1.80654	2.94791e-07	Down
ENSG00000167748	KLK1	-1.8065	4.8004e-10	Down
ENSG00000197769	MAP1LC3C	-1.80599	0.0229428	Down
ENSG00000130592	LSP1	-1.80452	0.00903018	Down
ENSG00000260123	CARMAL	-1.80249	0.0314156	Down
ENSG00000070601	FRMPD1	-1.79906	1.16856e-06	Down
ENSG00000263571	ENSG00000263571	-1.7978	0.0197013	Down
ENSG00000186847	KRT14	-1.79702	2.03537e-05	Down
ENSG00000280587	LINC01348	-1.79476	1.54791e-11	Down
ENSG00000288022	ENSG00000288022	-1.79087	0.000737556	Down
ENSG00000160963	COL26A1	-1.79074	2.25916e-05	Down
ENSG00000184012	TMPRSS2	-1.78867	0.00465078	Down
ENSG00000161405	IKZF3	-1.78736	0.00861795	Down
ENSG00000132470	ITGB4	-1.785	3.41041e-35	Down
ENSG00000116774	OLFML3	-1.77645	9.70679e-73	Down
ENSG00000144648	ACKR2	-1.77037	0.00905974	Down
ENSG00000144218	AFF3	-1.77035	2.19658e-111	Down
ENSG00000141052	MYOCD	-1.76712	3.15588e-11	Down
ENSG00000134198	TSPAN2	-1.76407	1.35914e-22	Down
ENSG00000248362	ENSG00000248362	-1.76337	0.0319083	Down
ENSG00000261432	LINC01613	-1.76222	0.0030771	Down
ENSG00000164176	EDIL3	-1.76187	1.60822e-74	Down
ENSG00000206028	ENSG00000206028	-1.76	0.0124257	Down
ENSG00000178573	MAF	-1.75877	3.48819e-62	Down
ENSG00000261150	EPPK1	-1.75674	2.05109e-13	Down
ENSG00000236008	LINC01814	-1.75358	1.58635e-54	Down
ENSG00000168754	FAM178B	-1.75321	0.0149137	Down
ENSG00000287367	ENSG00000287367	-1.75284	0.00327852	Down
ENSG00000285980	ENSG00000285980	-1.75168	2.94125e-42	Down
ENSG00000231482	ENSG00000231482	-1.74985	0.0110466	Down
ENSG00000089847	ANKRD24	-1.74443	4.8976e-08	Down
ENSG00000167754	KLK5	-1.74207	0.0277728	Down
ENSG00000265520	MIR548V	-1.74149	0.009286	Down
ENSG00000259868	ENSG00000259868	-1.73905	2.71452e-10	Down
ENSG00000236790	LINC00299	-1.73838	4.34356e-69	Down
ENSG00000182916	TCEAL7	-1.7361	0.0217721	Down
ENSG00000206679	ENSG00000206679	-1.73408	0.00129026	Down
ENSG00000157765	SLC34A2	-1.73376	0.0428869	Down
ENSG00000234464	ENSG00000234464	-1.72706	0.0105881	Down
ENSG00000174640	SLCO2A1	-1.72651	2.1362e-17	Down
ENSG00000006016	CRLF1	-1.72383	3.98664e-17	Down
ENSG00000213045	ENSG00000213045	-1.71996	7.13889e-06	Down
ENSG00000111186	WNT5B	-1.7181	9.76628e-14	Down
ENSG00000225937	PCA3	-1.71684	0.000117965	Down
ENSG00000188869	TMC3	-1.71437	6.15524e-07	Down
ENSG00000115468	EFHD1	-1.70877	4.83234e-08	Down
ENSG00000251320	ENSG00000251320	-1.70791	0.0208832	Down
ENSG00000169184	MN1	-1.70742	3.70601e-54	Down
ENSG00000259719	LINC02284	-1.70734	3.56564e-08	Down
ENSG00000110148	CCKBR	-1.70648	0.00392296	Down
ENSG00000248802	ENSG00000248802	-1.70414	0.0030417	Down
ENSG00000113212	PCDHB7	-1.70322	0.000152081	Down
ENSG00000268879	IGFL1P1	-1.70318	7.61173e-12	Down
ENSG00000285922	ENSG00000285922	-1.70147	0.0395134	Down
ENSG00000156475	PPP2R2B	-1.69915	3.80745e-14	Down
ENSG00000168675	LDLRAD4	-1.69899	5.72756e-65	Down
ENSG00000145681	HAPLN1	-1.69778	4.82759e-21	Down
ENSG00000179930	ZNF648	-1.6963	0.0175843	Down
ENSG00000254764	TRIM53CP	-1.69628	0.0493778	Down
ENSG00000285918	ENSG00000285918	-1.6953	0.0100135	Down
ENSG00000183317	EPHA10	-1.69487	1.03017e-12	Down
ENSG00000227150	ENSG00000227150	-1.69463	0.00355302	Down
ENSG00000189058	APOD	-1.69381	0.000166734	Down
ENSG00000281969	ENSG00000281969	-1.69197	2.93184e-09	Down
ENSG00000178776	C5orf46	-1.69126	7.09038e-08	Down
ENSG00000248405	PRR5-ARHGAP8	-1.69109	0.0280534	Down
ENSG00000102854	MSLN	-1.69081	1.38893e-15	Down
ENSG00000154864	PIEZO2	-1.6894	1.18603e-75	Down
ENSG00000132561	MATN2	-1.68797	7.81971e-38	Down
ENSG00000181458	TMEM45A	-1.686	1.88557e-71	Down
ENSG00000259343	TMC3-AS1	-1.68459	1.39664e-22	Down
ENSG00000287386	ENSG00000287386	-1.68424	0.0412609	Down
ENSG00000253417	LINC02159	-1.68401	1.9781e-05	Down
ENSG00000229356	LRRC3-DT	-1.6829	0.0143033	Down
ENSG00000078114	NEBL	-1.67801	5.88971e-25	Down
ENSG00000265190	ANXA8	-1.67721	6.89197e-07	Down
ENSG00000279717	ENSG00000279717	-1.67681	1.31315e-08	Down
ENSG00000259498	TPM1-AS	-1.67286	3.31882e-09	Down
ENSG00000231236	ENSG00000231236	-1.67179	0.000335189	Down
ENSG00000231083	ENSG00000231083	-1.67153	1.24033e-12	Down
ENSG00000196730	DAPK1	-1.66542	0.000164048	Down
ENSG00000065325	GLP2R	-1.66511	1.52829e-40	Down
ENSG00000165025	SYK	-1.66464	2.47025e-06	Down
ENSG00000227885	ENSG00000227885	-1.66427	4.78115e-11	Down
ENSG00000232328	ENSG00000232328	-1.66176	0.0429085	Down
ENSG00000169894	MUC3A	-1.66147	8.76504e-12	Down
ENSG00000279378	ENSG00000279378	-1.6603	0.00502259	Down
ENSG00000254561	ENSG00000254561	-1.66006	0.00190123	Down
ENSG00000231992	ENSG00000231992	-1.65992	0.00037208	Down
ENSG00000287920	ENSG00000287920	-1.65902	0.0436292	Down
ENSG00000125355	TMEM255A	-1.65624	8.43329e-50	Down
ENSG00000287176	ENSG00000287176	-1.65492	0.000486598	Down
ENSG00000278058	ENSG00000278058	-1.65458	0.0336295	Down
ENSG00000253073	RN7SKP295	-1.65237	0.0119447	Down
ENSG00000226101	LINC02097	-1.64972	2.98625e-05	Down
ENSG00000167723	TRPV3	-1.64907	8.40914e-17	Down
ENSG00000077498	TYR	-1.64664	0.00355406	Down
ENSG00000261824	LINC00662	-1.64444	7.89868e-116	Down
ENSG00000158560	DYNC1I1	-1.6444	1.45956e-17	Down
ENSG00000267218	ENSG00000267218	-1.6427	5.73851e-05	Down
ENSG00000103196	CRISPLD2	-1.64091	1.05121e-12	Down
ENSG00000053108	FSTL4	-1.63462	5.50837e-14	Down
ENSG00000135643	KCNMB4	-1.63461	1.40771e-18	Down
ENSG00000104081	BMF	-1.63142	3.53119e-29	Down
ENSG00000179855	GIPC3	-1.63099	0.0318999	Down
ENSG00000169085	VXN	-1.62805	7.83999e-05	Down
ENSG00000185483	ROR1	-1.62322	1.17246e-61	Down
ENSG00000183484	GPR132	-1.61985	6.72851e-06	Down
ENSG00000276434	ENSG00000276434	-1.61795	0.0238861	Down
ENSG00000129422	MTUS1	-1.61705	5.41734e-121	Down
ENSG00000273920	ENSG00000273920	-1.61529	0.0357277	Down
ENSG00000237654	ENSG00000237654	-1.61328	8.12237e-42	Down
ENSG00000288781	ENSG00000288781	-1.6127	0.00675169	Down
ENSG00000182264	IZUMO1	-1.6121	1.22019e-06	Down
ENSG00000266146	MIR5190	-1.61021	0.0470533	Down
ENSG00000187653	TMSB4XP8	-1.60927	6.38743e-07	Down
ENSG00000166736	HTR3A	-1.60766	1.95271e-06	Down
ENSG00000228153	ENSG00000228153	-1.60715	0.0443207	Down
ENSG00000141448	GATA6	-1.60565	0.0100329	Down
ENSG00000106538	RARRES2	-1.60487	1.95372e-05	Down
ENSG00000136546	SCN7A	-1.60354	0.0438502	Down
ENSG00000168903	BTNL3	-1.6026	0.0418729	Down
ENSG00000223695	ENSG00000223695	-1.60153	0.0417552	Down
ENSG00000268460	ENSG00000268460	-1.59878	1.69822e-26	Down
ENSG00000153993	SEMA3D	-1.59745	9.53996e-07	Down
ENSG00000284709	ENSG00000284709	-1.59615	0.0266023	Down
ENSG00000203721	LINC00862	-1.59587	3.70601e-54	Down
ENSG00000116990	MYCL	-1.59545	3.71643e-17	Down
ENSG00000267057	LINC01905	-1.5938	0.0446181	Down
ENSG00000170381	SEMA3E	-1.59299	8.8382e-58	Down
ENSG00000253807	LINC01170	-1.59265	0.0360588	Down
ENSG00000253947	ENSG00000253947	-1.59187	2.3749e-08	Down
ENSG00000147676	MAL2	-1.58956	5.93731e-14	Down
ENSG00000253666	ENSG00000253666	-1.5889	0.00284592	Down
ENSG00000272168	CASC15	-1.58561	6.38631e-30	Down
ENSG00000287818	ENSG00000287818	-1.58425	1.07838e-06	Down
ENSG00000233121	VN1R20P	-1.58399	0.0349203	Down
ENSG00000279096	ENSG00000279096	-1.5832	0.000148386	Down
ENSG00000231490	RPL7L1P2	-1.58164	0.00279569	Down
ENSG00000137090	DMRT1	-1.58163	0.0158206	Down
ENSG00000145934	TENM2	-1.57914	1.95233e-68	Down
ENSG00000261122	LINC02167	-1.57851	0.00289734	Down
ENSG00000267780	ENSG00000267780	-1.57837	0.0356883	Down
ENSG00000120907	ADRA1A	-1.57832	0.0012872	Down
ENSG00000127530	OR7C1	-1.57809	0.00479215	Down
ENSG00000285591	ENSG00000285591	-1.57737	9.50702e-27	Down
ENSG00000264230	ANXA8L1	-1.57694	0.000333447	Down
ENSG00000257150	PGAM1P5	-1.57676	0.00597661	Down
ENSG00000186510	CLCNKA	-1.57581	0.0377899	Down
ENSG00000149295	DRD2	-1.57554	3.10265e-05	Down
ENSG00000185972	CCIN	-1.57471	4.39347e-06	Down
ENSG00000160179	ABCG1	-1.57431	7.7267e-36	Down
ENSG00000227375	DLG1-AS1	-1.57133	0.0166412	Down
ENSG00000287564	ENSG00000287564	-1.57006	0.000386631	Down
ENSG00000144642	RBMS3	-1.56834	4.0817e-83	Down
ENSG00000080293	SCTR	-1.56543	0.00744677	Down
ENSG00000279739	ENSG00000279739	-1.56403	2.27185e-17	Down
ENSG00000264968	ENSG00000264968	-1.56401	0.00638657	Down
ENSG00000140416	TPM1	-1.56359	4.21811e-21	Down
ENSG00000251209	LINC00923	-1.5634	0.0316267	Down
ENSG00000230623	ENSG00000230623	-1.56203	7.11675e-19	Down
ENSG00000205542	TMSB4X	-1.55891	1.5355e-95	Down
ENSG00000162520	SYNC	-1.55781	0.000128187	Down
ENSG00000261780	LINC02582	-1.55292	2.94265e-22	Down
ENSG00000149212	SESN3	-1.55285	4.00324e-79	Down
ENSG00000223382	LINC01778	-1.55261	0.0306395	Down
ENSG00000180998	GPR137C	-1.55237	1.4352e-37	Down
ENSG00000105289	TJP3	-1.55088	9.55217e-11	Down
ENSG00000167861	HID1	-1.5489	1.41006e-09	Down
ENSG00000236332	ENSG00000236332	-1.54669	0.00202917	Down
ENSG00000261770	ENSG00000261770	-1.54445	8.97493e-86	Down
ENSG00000171777	RASGRP4	-1.54341	9.29046e-13	Down
ENSG00000251122	NIFKP2	-1.54317	0.0123689	Down
ENSG00000173801	JUP	-1.54286	5.50224e-47	Down
ENSG00000253858	ENSG00000253858	-1.54275	0.0447555	Down
ENSG00000260357	DNM1P34	-1.54233	0.048378	Down
ENSG00000287679	ENSG00000287679	-1.54216	0.0071388	Down
ENSG00000139269	INHBE	-1.54208	0.000331613	Down
ENSG00000197565	COL4A6	-1.5407	7.27485e-05	Down
ENSG00000253925	ENSG00000253925	-1.53526	1.71724e-17	Down
ENSG00000092068	SLC7A8	-1.53458	1.76506e-18	Down
ENSG00000070808	CAMK2A	-1.53444	0.00108332	Down
ENSG00000131746	TNS4	-1.53278	1.67424e-06	Down
ENSG00000264714	KIAA0895LP1	-1.53239	0.000294123	Down
ENSG00000171992	SYNPO	-1.53155	1.78712e-72	Down
ENSG00000280277	ENSG00000280277	-1.53098	0.00889529	Down
ENSG00000226626	NOP56P2	-1.52764	2.89503e-06	Down
ENSG00000234913	ENSG00000234913	-1.52295	1.72438e-05	Down
ENSG00000108984	MAP2K6	-1.51838	3.35235e-21	Down
ENSG00000273077	ENSG00000273077	-1.51813	0.0212307	Down
ENSG00000243902	ELFN2	-1.5161	1.81253e-08	Down
ENSG00000170965	PLAC1	-1.51177	0.0018285	Down
ENSG00000204581	ACOXL-AS1	-1.50951	0.000584578	Down
ENSG00000286349	ENSG00000286349	-1.50854	0.0247768	Down
ENSG00000159712	ANKRD18CP	-1.5082	0.0134552	Down
ENSG00000120051	CFAP58	-1.50628	1.15828e-12	Down
ENSG00000229740	ENSG00000229740	-1.50612	2.23788e-05	Down
ENSG00000113763	UNC5A	-1.50557	1.27314e-05	Down
ENSG00000230991	ENSG00000230991	-1.50524	0.0461618	Down
ENSG00000200985	RNA5SP493	-1.50467	0.0283772	Down
ENSG00000103184	SEC14L5	-1.50126	0.00995086	Down
ENSG00000140279	DUOX2	-1.50028	0.0399621	Down
ENSG00000141431	ASXL3	-1.49864	8.12377e-11	Down
ENSG00000088756	ARHGAP28	-1.49562	1.42823e-64	Down
ENSG00000101443	WFDC2	-1.49074	0.0196832	Down
ENSG00000229297	ENSG00000229297	-1.49054	0.0295779	Down
ENSG00000176049	JAKMIP2	-1.48854	2.81784e-40	Down
ENSG00000173227	SYT12	-1.48487	1.47767e-25	Down
ENSG00000101463	SYNDIG1	-1.48473	0.0138199	Down
ENSG00000228613	ENSG00000228613	-1.48412	0.000977322	Down
ENSG00000154227	CERS3	-1.48397	6.25025e-05	Down
ENSG00000072163	LIMS2	-1.48387	3.50727e-37	Down
ENSG00000161082	CELF5	-1.48376	1.79058e-07	Down
ENSG00000267366	ENSG00000267366	-1.48188	0.000325379	Down
ENSG00000144476	ACKR3	-1.48114	4.40148e-17	Down
ENSG00000175874	CREG2	-1.48043	0.00106732	Down
ENSG00000267714	ENSG00000267714	-1.48019	1.27529e-05	Down
ENSG00000146122	DAAM2	-1.47864	5.87048e-48	Down
ENSG00000092969	TGFB2	-1.47813	3.53481e-120	Down
ENSG00000279388	ENSG00000279388	-1.47656	0.020752	Down
ENSG00000106565	TMEM176B	-1.47621	5.27739e-09	Down
ENSG00000152078	TLCD4	-1.47554	1.6194e-41	Down
ENSG00000273540	AGBL1	-1.47536	0.00100741	Down
ENSG00000203711	LINC02901	-1.47516	0.00287437	Down
ENSG00000253591	KCNIP1-AS1	-1.47426	0.000472865	Down
ENSG00000064989	CALCRL	-1.47409	0.00037433	Down
ENSG00000184838	PRR16	-1.47301	2.94393e-19	Down
ENSG00000179915	NRXN1	-1.47292	0.0328492	Down
ENSG00000104921	FCER2	-1.47261	0.0215148	Down
ENSG00000287534	ENSG00000287534	-1.47109	0.00052887	Down
ENSG00000183248	PRR36	-1.47	2.27727e-05	Down
ENSG00000267530	LINC01836	-1.4699	4.16544e-09	Down
ENSG00000006747	SCIN	-1.46614	4.00056e-05	Down
ENSG00000226912	ISCA2P1	-1.46567	3.51654e-05	Down
ENSG00000224520	KRT8P45	-1.4654	0.017758	Down
ENSG00000165029	ABCA1	-1.46515	1.40668e-22	Down
ENSG00000272320	ENSG00000272320	-1.46498	5.7234e-05	Down
ENSG00000135636	DYSF	-1.46406	1.45519e-47	Down
ENSG00000154736	ADAMTS5	-1.46353	2.77537e-07	Down
ENSG00000057294	PKP2	-1.45941	3.27512e-97	Down
ENSG00000226819	MEIS1-AS3	-1.45929	2.67286e-10	Down
ENSG00000109472	CPE	-1.45709	7.25056e-31	Down
ENSG00000171227	TMEM37	-1.45698	4.52155e-18	Down
ENSG00000132938	MTUS2	-1.45689	6.53117e-14	Down
ENSG00000150687	PRSS23	-1.45528	0.0024129	Down
ENSG00000116661	FBXO2	-1.45423	6.16003e-06	Down
ENSG00000196502	SULT1A1	-1.45395	0.00042454	Down
ENSG00000166033	HTRA1	-1.45088	8.41326e-18	Down
ENSG00000255043	NAV2-AS5	-1.44971	0.0251736	Down
ENSG00000120675	DNAJC15	-1.44776	1.3709e-48	Down
ENSG00000185652	NTF3	-1.44667	8.18552e-17	Down
ENSG00000267424	ENSG00000267424	-1.44602	0.026577	Down
ENSG00000286272	ENSG00000286272	-1.44586	0.0034063	Down
ENSG00000165730	STOX1	-1.44576	0.0103299	Down
ENSG00000253978	CTB-178M22.2	-1.44556	4.59999e-07	Down
ENSG00000152822	GRM1	-1.44301	0.0314531	Down
ENSG00000095370	SH2D3C	-1.44189	1.48314e-05	Down
ENSG00000139174	PRICKLE1	-1.4405	7.64384e-48	Down
ENSG00000267694	ENSG00000267694	-1.43841	0.000948784	Down
ENSG00000284693	LINC02606	-1.43781	0.000870543	Down
ENSG00000139737	SLAIN1	-1.43654	4.37406e-07	Down
ENSG00000104953	TLE6	-1.43332	0.000745422	Down
ENSG00000135549	PKIB	-1.43089	1.19185e-26	Down
ENSG00000233006	MIR3936HG	-1.43087	5.88481e-30	Down
ENSG00000197614	MFAP5	-1.43054	1.81749e-18	Down
ENSG00000273472	ENSG00000273472	-1.42971	2.65157e-05	Down
ENSG00000287713	ENSG00000287713	-1.42917	0.0166577	Down
ENSG00000254339	ENSG00000254339	-1.42896	0.00179733	Down
ENSG00000102349	KLF8	-1.42833	6.6222e-12	Down
ENSG00000204789	ZNF204P	-1.42813	1.00869e-07	Down
ENSG00000205269	TMEM170B	-1.42495	5.70669e-35	Down
ENSG00000172986	GXYLT2	-1.42466	2.88779e-58	Down
ENSG00000260910	LINC00565	-1.42379	4.19665e-103	Down
ENSG00000111249	CUX2	-1.42017	0.000114971	Down
ENSG00000271218	ENSG00000271218	-1.42013	0.0276199	Down
ENSG00000287134	ENSG00000287134	-1.41965	7.09273e-10	Down
ENSG00000225642	SNRPEP5	-1.41944	0.000108156	Down
ENSG00000082482	KCNK2	-1.41889	0.0138303	Down
ENSG00000254416	LINC02732	-1.4187	0.0148406	Down
ENSG00000112232	KHDRBS2	-1.41852	0.0133228	Down
ENSG00000253583	ENSG00000253583	-1.41748	0.0106003	Down
ENSG00000118640	VAMP8	-1.41609	0.000367827	Down
ENSG00000075035	WSCD2	-1.41564	0.0155497	Down
ENSG00000120594	PLXDC2	-1.41477	1.7522e-50	Down
ENSG00000188404	SELL	-1.41424	0.0019857	Down
ENSG00000114115	RBP1	-1.41377	4.5348e-09	Down
ENSG00000135525	MAP7	-1.41182	4.19368e-11	Down
ENSG00000229373	LINC00452	-1.4113	3.60978e-81	Down
ENSG00000137077	CCL21	-1.4107	0.0425777	Down
ENSG00000132915	PDE6A	-1.40541	2.15389e-05	Down
ENSG00000228334	ENSG00000228334	-1.40464	0.0432323	Down
ENSG00000286458	ENSG00000286458	-1.40365	2.39456e-07	Down
ENSG00000172345	STARD5	-1.40264	2.20179e-07	Down
ENSG00000253168	ENSG00000253168	-1.40182	5.24266e-05	Down
ENSG00000277954	ENSG00000277954	-1.39998	0.000869564	Down
ENSG00000179344	HLA-DQB1	-1.39989	0.00837058	Down
ENSG00000286413	ENSG00000286413	-1.39775	0.010265	Down
ENSG00000146411	SLC2A12	-1.39757	1.71567e-41	Down
ENSG00000076716	GPC4	-1.39699	3.90608e-36	Down
ENSG00000261572	ENSG00000261572	-1.39686	2.07583e-08	Down
ENSG00000229226	BTF3L4P4	-1.39684	0.0427545	Down
ENSG00000225298	LINC00113	-1.39653	1.43581e-07	Down
ENSG00000137868	STRA6	-1.39649	0.0428278	Down
ENSG00000115705	TPO	-1.3916	0.00299292	Down
ENSG00000158525	CPA5	-1.38667	1.14459e-06	Down
ENSG00000168334	XIRP1	-1.38584	0.000104219	Down
ENSG00000253660	ENSG00000253660	-1.38561	5.13166e-08	Down
ENSG00000272622	ENSG00000272622	-1.38467	0.000105322	Down
ENSG00000285294	LINC00842	-1.3837	1.34174e-15	Down
ENSG00000267868	ENSG00000267868	-1.38279	0.00243421	Down
ENSG00000204174	NPY4R	-1.38089	0.00431948	Down
ENSG00000249337	SNX18P25	-1.37882	0.0121979	Down
ENSG00000182674	KCNB2	-1.37847	0.0147242	Down
ENSG00000257859	CASC18	-1.37816	0.0487201	Down
ENSG00000204460	LINC01854	-1.37792	0.0119057	Down
ENSG00000221826	PSG3	-1.37659	0.0188191	Down
ENSG00000005187	ACSM3	-1.37544	1.23304e-08	Down
ENSG00000227733	ENSG00000227733	-1.37444	0.0226108	Down
ENSG00000128683	GAD1	-1.37421	1.07385e-09	Down
ENSG00000204866	IGFL2	-1.37166	8.83283e-12	Down
ENSG00000237515	SHISA9	-1.3708	7.80616e-19	Down
ENSG00000120457	KCNJ5	-1.37069	6.30426e-05	Down
ENSG00000221887	HMSD	-1.3704	0.00266934	Down
ENSG00000128422	KRT17	-1.36883	1.07322e-10	Down
ENSG00000107551	RASSF4	-1.36846	2.66799e-29	Down
ENSG00000106078	COBL	-1.36785	2.65178e-76	Down
ENSG00000235070	ENSG00000235070	-1.36745	6.34903e-08	Down
ENSG00000258910	LINC01956	-1.3673	0.00356689	Down
ENSG00000257496	ENSG00000257496	-1.36723	3.77831e-06	Down
ENSG00000245248	USP2-AS1	-1.36587	2.50539e-13	Down
ENSG00000287066	ENSG00000287066	-1.36497	0.0398163	Down
ENSG00000109452	INPP4B	-1.3645	1.51116e-57	Down
ENSG00000144230	GPR17	-1.36436	1.60857e-07	Down
ENSG00000119227	PIGZ	-1.36371	0.00271585	Down
ENSG00000134323	MYCN	-1.36311	3.3074e-05	Down
ENSG00000225548	LINC01980	-1.36224	0.00585586	Down
ENSG00000099860	GADD45B	-1.36203	1.18378e-46	Down
ENSG00000002933	TMEM176A	-1.36194	9.30576e-07	Down
ENSG00000248727	LINC01948	-1.36167	0.00251796	Down
ENSG00000184574	LPAR5	-1.36067	3.40848e-18	Down
ENSG00000198734	F5	-1.35867	1.66113e-05	Down
ENSG00000149575	SCN2B	-1.35793	2.70881e-10	Down
ENSG00000284428	ENSG00000284428	-1.35741	1.86627e-11	Down
ENSG00000183230	CTNNA3	-1.35642	1.75841e-05	Down
ENSG00000112796	ENPP5	-1.35589	5.84805e-14	Down
ENSG00000256995	ENSG00000256995	-1.35441	0.0023799	Down
ENSG00000029534	ANK1	-1.35382	9.06378e-10	Down
ENSG00000125804	FAM182A	-1.35338	0.00760887	Down
ENSG00000259000	DOCK11P1	-1.35209	0.0122287	Down
ENSG00000113073	SLC4A9	-1.35109	0.0433736	Down
ENSG00000272472	ENSG00000272472	-1.35081	6.94645e-06	Down
ENSG00000128815	WDFY4	-1.34938	0.00520128	Down
ENSG00000164136	IL15	-1.34888	1.50569e-12	Down
ENSG00000259867	DYNLRB2-AS1	-1.34878	8.32125e-09	Down
ENSG00000171246	NPTX1	-1.34748	0.0279588	Down
ENSG00000269837	IPO5P1	-1.34714	4.74508e-05	Down
ENSG00000114698	PLSCR4	-1.34711	3.25972e-18	Down
ENSG00000197322	TMEM132E-DT	-1.34634	0.00132752	Down
ENSG00000165591	FAAH2	-1.34559	0.000228706	Down
ENSG00000228204	ENSG00000228204	-1.34431	0.000706477	Down
ENSG00000233038	PTPRN2-AS1	-1.34376	0.0097363	Down
ENSG00000248713	C4orf54	-1.34353	5.59654e-06	Down
ENSG00000251191	LINC00589	-1.34295	0.0213124	Down
ENSG00000242265	PEG10	-1.34134	3.2706e-19	Down
ENSG00000087116	ADAMTS2	-1.34011	3.43125e-09	Down
ENSG00000113504	SLC12A7	-1.33987	1.20424e-23	Down
ENSG00000234083	ENSG00000234083	-1.336	1.72821e-07	Down
ENSG00000279302	ENSG00000279302	-1.3358	0.00707739	Down
ENSG00000115361	ACADL	-1.33527	3.76429e-12	Down
ENSG00000289019	ENSG00000289019	-1.33526	0.01925	Down
ENSG00000178662	CSRNP3	-1.33417	2.74549e-14	Down
ENSG00000261308	FIGNL2	-1.33411	0.017168	Down
ENSG00000249853	HS3ST5	-1.33393	3.8094e-31	Down
ENSG00000196872	CRACDL	-1.33299	2.0754e-06	Down
ENSG00000174567	GOLT1A	-1.33199	0.0203292	Down
ENSG00000258068	ENSG00000258068	-1.33194	0.00443253	Down
ENSG00000068615	REEP1	-1.33155	3.77118e-07	Down
ENSG00000119242	CCDC92	-1.33101	0.00213505	Down
ENSG00000287120	ENSG00000287120	-1.32939	0.00105364	Down
ENSG00000155016	CYP2U1	-1.32693	2.53406e-08	Down
ENSG00000136267	DGKB	-1.32607	7.27689e-09	Down
ENSG00000172458	IL17D	-1.32343	0.0367998	Down
ENSG00000255367	ENSG00000255367	-1.32217	0.00463799	Down
ENSG00000079931	MOXD1	-1.32197	8.13328e-39	Down
ENSG00000270048	ENSG00000270048	-1.32087	0.00545212	Down
ENSG00000173157	ADAMTS20	-1.32071	5.75302e-10	Down
ENSG00000152672	CLEC4F	-1.3166	0.00175404	Down
ENSG00000197471	SPN	-1.31611	0.0310539	Down
ENSG00000215386	MIR99AHG	-1.31562	1.37356e-36	Down
ENSG00000258875	ENSG00000258875	-1.31497	0.0429521	Down
ENSG00000251095	ENSG00000251095	-1.31484	2.81147e-23	Down
ENSG00000223080	ENSG00000223080	-1.31429	0.0354337	Down
ENSG00000165181	SHOC1	-1.31357	1.22924e-15	Down
ENSG00000183087	GAS6	-1.31346	1.96017e-46	Down
ENSG00000181104	F2R	-1.31326	2.64345e-42	Down
ENSG00000156298	TSPAN7	-1.31289	6.41314e-07	Down
ENSG00000235033	DAAM2-AS1	-1.31213	1.50571e-10	Down
ENSG00000116031	CD207	-1.3109	0.00341745	Down
ENSG00000235978	ENSG00000235978	-1.30915	1.14674e-16	Down
ENSG00000204540	PSORS1C1	-1.30903	0.000179143	Down
ENSG00000169291	SHE	-1.30888	0.00215592	Down
ENSG00000156920	ADGRG4	-1.30802	1.69076e-11	Down
ENSG00000228624	HDAC2-AS2	-1.30793	7.93823e-50	Down
ENSG00000222005	LINC01118	-1.30751	0.000428453	Down
ENSG00000088881	EBF4	-1.30688	1.07808e-11	Down
ENSG00000272927	ENSG00000272927	-1.30663	0.0319585	Down
ENSG00000102230	PCYT1B	-1.30588	0.000451283	Down
ENSG00000148734	NPFFR1	-1.30498	2.71619e-12	Down
ENSG00000179023	KLHDC7A	-1.30363	0.0014493	Down
ENSG00000256209	ENSG00000256209	-1.30358	0.00233348	Down
ENSG00000111859	NEDD9	-1.30333	3.3351e-24	Down
ENSG00000274817	ENSG00000274817	-1.30302	0.0236735	Down
ENSG00000259969	ENSG00000259969	-1.30272	0.00696203	Down
ENSG00000289034	ENSG00000289034	-1.29783	0.0305462	Down
ENSG00000285791	ENSG00000285791	-1.29753	0.000873921	Down
ENSG00000289609	ENSG00000289609	-1.29738	0.000324754	Down
ENSG00000186007	LEMD1	-1.29392	1.67129e-07	Down
ENSG00000270130	ENSG00000270130	-1.29148	0.0289944	Down
ENSG00000168481	LGI3	-1.29095	0.005687	Down
ENSG00000187210	GCNT1	-1.28987	8.51279e-28	Down
ENSG00000079102	RUNX1T1	-1.28699	0.000992863	Down
ENSG00000140284	SLC27A2	-1.28509	0.00406939	Down
ENSG00000130707	ASS1	-1.28406	1.47897e-32	Down
ENSG00000183625	CCR3	-1.28366	0.025116	Down
ENSG00000102760	RGCC	-1.28195	2.70701e-06	Down
ENSG00000253361	ENSG00000253361	-1.28154	2.94191e-14	Down
ENSG00000165973	NELL1	-1.28105	8.15939e-06	Down
ENSG00000287613	ENSG00000287613	-1.27998	0.00263683	Down
ENSG00000240583	AQP1	-1.27798	7.75116e-17	Down
ENSG00000270296	STX8P1	-1.27755	0.0492776	Down
ENSG00000228437	LINC02474	-1.27719	1.15334e-09	Down
ENSG00000253651	SOD1P3	-1.27672	0.0285708	Down
ENSG00000123243	ITIH5	-1.27617	2.6235e-11	Down
ENSG00000171817	ZNF540	-1.27551	0.0214813	Down
ENSG00000150625	GPM6A	-1.27546	0.000450483	Down
ENSG00000183615	FAM167B	-1.27482	0.0199358	Down
ENSG00000089169	RPH3A	-1.27481	0.013525	Down
ENSG00000165061	ZMAT4	-1.27481	0.00233229	Down
ENSG00000120738	EGR1	-1.27369	8.42041e-11	Down
ENSG00000099204	ABLIM1	-1.27286	1.00657e-92	Down
ENSG00000172348	RCAN2	-1.27209	3.22825e-18	Down
ENSG00000226759	DAB1-AS1	-1.27159	0.0310195	Down
ENSG00000121871	SLITRK3	-1.27148	0.000122958	Down
ENSG00000105696	TMEM59L	-1.2711	2.77802e-11	Down
ENSG00000182601	HS3ST4	-1.27079	0.00965242	Down
ENSG00000286373	ENSG00000286373	-1.27038	0.00538535	Down
ENSG00000261040	WFDC21P	-1.27026	9.19797e-19	Down
ENSG00000130702	LAMA5	-1.27025	5.92539e-51	Down
ENSG00000269113	TRABD2B	-1.26971	1.99544e-09	Down
ENSG00000274976	ENSG00000274976	-1.26965	0.00482288	Down
ENSG00000141750	STAC2	-1.26809	0.0067636	Down
ENSG00000287630	ENSG00000287630	-1.26789	4.07202e-09	Down
ENSG00000147408	CSGALNACT1	-1.26732	1.54274e-08	Down
ENSG00000288758	ENSG00000288758	-1.26724	0.00571371	Down
ENSG00000286504	ENSG00000286504	-1.26681	9.7025e-06	Down
ENSG00000167759	KLK13	-1.26673	0.00564903	Down
ENSG00000171903	CYP4F11	-1.26649	6.57697e-14	Down
ENSG00000189184	PCDH18	-1.26587	1.1658e-16	Down
ENSG00000280270	ENSG00000280270	-1.26539	0.0499996	Down
ENSG00000278291	ENSG00000278291	-1.26349	0.008633	Down
ENSG00000168916	ZNF608	-1.2626	4.4381e-39	Down
ENSG00000288029	ENSG00000288029	-1.26036	0.000168075	Down
ENSG00000266973	ENSG00000266973	-1.26012	0.0268279	Down
ENSG00000117600	PLPPR4	-1.25806	0.014537	Down
ENSG00000138735	PDE5A	-1.25805	1.4869e-48	Down
ENSG00000289326	ENSG00000289326	-1.25796	1.15628e-14	Down
ENSG00000283563	ENSG00000283563	-1.2576	5.03823e-10	Down
ENSG00000129946	SHC2	-1.25677	9.21383e-25	Down
ENSG00000130768	SMPDL3B	-1.25639	6.34897e-13	Down
ENSG00000141293	SKAP1	-1.25578	0.00891145	Down
ENSG00000225614	ZNF469	-1.25553	6.08834e-06	Down
ENSG00000111319	SCNN1A	-1.2532	1.68521e-05	Down
ENSG00000249623	PALLD-AS1	-1.25181	4.16224e-08	Down
ENSG00000236060	HSPB1P1	-1.25131	2.67399e-05	Down
ENSG00000170439	METTL7B	-1.25122	1.0696e-09	Down
ENSG00000234255	ENSG00000234255	-1.25041	0.0042797	Down
ENSG00000226026	ENSG00000226026	-1.25015	1.60411e-10	Down
ENSG00000267750	RUNDC3A-AS1	-1.24921	0.000323512	Down
ENSG00000105427	CNFN	-1.24892	0.00106495	Down
ENSG00000141639	MAPK4	-1.24683	0.00119798	Down
ENSG00000234544	PTGES3P5	-1.24495	0.000231426	Down
ENSG00000159784	FAM131B	-1.24477	2.79281e-11	Down
ENSG00000178457	LINC00314	-1.24466	2.82643e-07	Down
ENSG00000267529	ENSG00000267529	-1.24422	1.61673e-05	Down
ENSG00000288045	ENSG00000288045	-1.24413	0.00117167	Down
ENSG00000005513	SOX8	-1.24264	4.37729e-07	Down
ENSG00000139971	ARMH4	-1.2424	6.70761e-29	Down
ENSG00000121898	CPXM2	-1.2423	0.0450411	Down
ENSG00000278875	ENSG00000278875	-1.24198	0.00334364	Down
ENSG00000205922	ONECUT3	-1.24177	0.00752782	Down
ENSG00000287692	ENSG00000287692	-1.24124	9.53065e-12	Down
ENSG00000244743	RPL35AP27	-1.24059	0.0233865	Down
ENSG00000078725	BRINP1	-1.23975	1.19028e-07	Down
ENSG00000263017	ENSG00000263017	-1.23964	0.0375386	Down
ENSG00000181626	ANKRD62	-1.23879	0.0118136	Down
ENSG00000159307	SCUBE1	-1.23797	0.00400887	Down
ENSG00000259065	ENSG00000259065	-1.23574	9.96728e-10	Down
ENSG00000138395	CDK15	-1.23526	1.08838e-08	Down
ENSG00000073910	FRY	-1.23503	2.33972e-15	Down
ENSG00000230666	CEACAM22P	-1.23472	0.0148317	Down
ENSG00000066468	FGFR2	-1.23435	2.75325e-37	Down
ENSG00000204929	ENSG00000204929	-1.23151	0.000606882	Down
ENSG00000260400	ENSG00000260400	-1.23026	0.000111173	Down
ENSG00000259439	LINC01833	-1.22984	4.52368e-06	Down
ENSG00000229167	ENSG00000229167	-1.22966	0.00200793	Down
ENSG00000151948	GLT1D1	-1.2293	0.00074241	Down
ENSG00000223949	ROR1-AS1	-1.22894	1.99054e-09	Down
ENSG00000120324	PCDHB10	-1.22871	1.87552e-09	Down
ENSG00000165521	EML5	-1.22838	0.0360198	Down
ENSG00000250432	FAM242C	-1.22745	0.03868	Down
ENSG00000258784	ENSG00000258784	-1.22707	0.0358247	Down
ENSG00000237316	ENSG00000237316	-1.22562	9.197e-10	Down
ENSG00000267257	ENSG00000267257	-1.22472	9.81653e-05	Down
ENSG00000116106	EPHA4	-1.22445	1.42077e-21	Down
ENSG00000180113	TDRD6	-1.22409	1.88915e-05	Down
ENSG00000162706	CADM3	-1.22359	7.055e-24	Down
ENSG00000173208	ABCD2	-1.22333	0.00902589	Down
ENSG00000182667	NTM	-1.22282	5.52615e-37	Down
ENSG00000115596	WNT6	-1.22187	1.85943e-06	Down
ENSG00000277135	ENSG00000277135	-1.22115	0.0403733	Down
ENSG00000108375	RNF43	-1.22088	4.23196e-11	Down
ENSG00000235904	RBMS3-AS3	-1.22086	0.00557976	Down
ENSG00000180251	SLC9A4	-1.22067	0.00354927	Down
ENSG00000100027	YPEL1	-1.21983	6.71277e-09	Down
ENSG00000232406	ENSG00000232406	-1.21854	0.036582	Down
ENSG00000136237	RAPGEF5	-1.21845	2.45779e-20	Down
ENSG00000187244	BCAM	-1.21724	3.29022e-35	Down
ENSG00000249628	LINC00942	-1.21691	1.14594e-09	Down
ENSG00000139263	LRIG3	-1.21599	4.97528e-28	Down
ENSG00000236532	LINC01695	-1.21466	5.42053e-23	Down
ENSG00000168959	GRM5	-1.21318	0.00925494	Down
ENSG00000246596	ENSG00000246596	-1.2127	4.82683e-11	Down
ENSG00000254827	SLC22A18AS	-1.21263	0.00771565	Down
ENSG00000201176	RNU6-853P	-1.21148	0.00013003	Down
ENSG00000230928	ENSG00000230928	-1.21141	3.32653e-09	Down
ENSG00000060718	COL11A1	-1.21136	2.59456e-43	Down
ENSG00000138336	TET1	-1.21074	6.79215e-41	Down
ENSG00000221890	NPTXR	-1.21068	2.39518e-26	Down
ENSG00000206105	KRTAP20-4	-1.21033	0.00923349	Down
ENSG00000203506	RBMS3-AS2	-1.20998	4.0422e-13	Down
ENSG00000249112	ENSG00000249112	-1.20835	2.15798e-06	Down
ENSG00000275443	ENSG00000275443	-1.20692	0.0322804	Down
ENSG00000161896	IP6K3	-1.20654	0.00880791	Down
ENSG00000251588	ENSG00000251588	-1.206	0.0188722	Down
ENSG00000279066	HEXD-IT1	-1.20497	0.0364246	Down
ENSG00000100271	TTLL1	-1.20481	1.81448e-06	Down
ENSG00000166689	PLEKHA7	-1.20398	7.15717e-29	Down
ENSG00000266970	SOCS3-DT	-1.20227	0.00150028	Down
ENSG00000259887	FIGNL2-DT	-1.20215	0.0440373	Down
ENSG00000131242	RAB11FIP4	-1.20181	2.67685e-21	Down
ENSG00000160207	HSF2BP	-1.20034	2.56006e-12	Down
ENSG00000099864	PALM	-1.19938	1.86412e-22	Down
ENSG00000229292	RFPL4AL1	-1.19926	3.31719e-10	Down
ENSG00000196169	KIF19	-1.19922	0.00632898	Down
ENSG00000259319	JDP2-AS1	-1.19844	1.54804e-09	Down
ENSG00000186480	INSIG1	-1.19782	2.12604e-36	Down
ENSG00000137726	FXYD6	-1.1951	3.06512e-17	Down
ENSG00000272970	ENSG00000272970	-1.19376	5.07995e-06	Down
ENSG00000284052	ENSG00000284052	-1.19246	2.98278e-16	Down
ENSG00000225028	ENSG00000225028	-1.19176	6.93614e-07	Down
ENSG00000235823	OLMALINC	-1.19118	2.22724e-36	Down
ENSG00000144485	HES6	-1.18884	0.00530411	Down
ENSG00000261379	ENSG00000261379	-1.18738	0.0265077	Down
ENSG00000278131	ENSG00000278131	-1.18638	0.0241292	Down
ENSG00000287136	ENSG00000287136	-1.18523	0.00701355	Down
ENSG00000139200	PIANP	-1.18504	1.45308e-27	Down
ENSG00000070182	SPTB	-1.18332	3.41819e-33	Down
ENSG00000237356	ENSG00000237356	-1.1829	5.57602e-25	Down
ENSG00000156453	PCDH1	-1.18218	1.54949e-05	Down
ENSG00000170927	PKHD1	-1.18194	5.06404e-14	Down
ENSG00000149294	NCAM1	-1.18135	1.42683e-65	Down
ENSG00000158815	FGF17	-1.17907	0.013099	Down
ENSG00000229981	LINC01435	-1.17886	1.88453e-12	Down
ENSG00000252351	RNU6ATAC12P	-1.17866	3.56002e-16	Down
ENSG00000078295	ADCY2	-1.1785	3.92809e-07	Down
ENSG00000145861	C1QTNF2	-1.17499	3.56434e-13	Down
ENSG00000224729	PCOLCE-AS1	-1.17373	0.00223607	Down
ENSG00000235593	RBMS3-AS1	-1.17336	0.0345463	Down
ENSG00000196628	TCF4	-1.17231	3.2983e-43	Down
ENSG00000111110	PPM1H	-1.17177	2.04547e-26	Down
ENSG00000127324	TSPAN8	-1.17151	0.0177344	Down
ENSG00000289553	ENSG00000289553	-1.17145	0.0451767	Down
ENSG00000270504	ENSG00000270504	-1.17036	6.60144e-08	Down
ENSG00000005102	MEOX1	-1.17029	0.00981273	Down
ENSG00000286535	ENSG00000286535	-1.17015	0.000144265	Down
ENSG00000251456	ENSG00000251456	-1.16968	1.66571e-08	Down
ENSG00000154080	CHST9	-1.1689	0.00661481	Down
ENSG00000287936	ENSG00000287936	-1.16788	0.00178639	Down
ENSG00000171944	OR52A5	-1.16692	0.00429917	Down
ENSG00000198520	ARMH1	-1.16607	2.50702e-05	Down
ENSG00000170703	TTLL6	-1.16529	0.00870545	Down
ENSG00000153253	SCN3A	-1.16407	3.73655e-15	Down
ENSG00000180730	SHISA2	-1.1636	3.68253e-09	Down
ENSG00000153093	ACOXL	-1.1635	4.4653e-06	Down
ENSG00000224295	OLFM5P	-1.16273	0.00732979	Down
ENSG00000179399	GPC5	-1.16266	0.00127918	Down
ENSG00000129038	LOXL1	-1.16118	1.40907e-10	Down
ENSG00000215045	GRID2IP	-1.16103	7.16815e-05	Down
ENSG00000147145	LPAR4	-1.15861	0.043232	Down
ENSG00000100626	GALNT16	-1.1583	4.02201e-34	Down
ENSG00000228056	CFL1P3	-1.15626	0.00151435	Down
ENSG00000275342	PRAG1	-1.15617	1.20221e-09	Down
ENSG00000269729	ENSG00000269729	-1.15538	1.97437e-05	Down
ENSG00000165548	TMEM63C	-1.15457	1.42663e-20	Down
ENSG00000216723	NUDT19P3	-1.15409	5.29769e-06	Down
ENSG00000139044	B4GALNT3	-1.15372	8.3238e-14	Down
ENSG00000215875	ST13P20	-1.15334	0.000927075	Down
ENSG00000157851	DPYSL5	-1.15285	2.51358e-13	Down
ENSG00000120327	PCDHB14	-1.15251	6.33377e-10	Down
ENSG00000184788	SATL1	-1.15249	0.0438339	Down
ENSG00000063180	CA11	-1.15191	7.91861e-26	Down
ENSG00000257261	ENSG00000257261	-1.1517	3.82735e-24	Down
ENSG00000287661	ENSG00000287661	-1.15083	0.0045718	Down
ENSG00000287741	ENSG00000287741	-1.15072	0.0129417	Down
ENSG00000161381	PLXDC1	-1.15038	5.82996e-08	Down
ENSG00000122877	EGR2	-1.15	0.00415237	Down
ENSG00000180287	PLD5	-1.149	4.42001e-14	Down
ENSG00000248954	ENSG00000248954	-1.14808	0.00483288	Down
ENSG00000198796	ALPK2	-1.1479	6.33746e-45	Down
ENSG00000283183	ENSG00000283183	-1.14737	1.30669e-05	Down
ENSG00000100593	ISM2	-1.14706	0.000436506	Down
ENSG00000271860	ENSG00000271860	-1.14666	0.0028555	Down
ENSG00000188322	SBK1	-1.14658	1.34904e-17	Down
ENSG00000205592	MUC19	-1.14633	0.000119263	Down
ENSG00000287644	ENSG00000287644	-1.14551	0.00140278	Down
ENSG00000233860	SHROOM3-AS1	-1.1455	0.000443991	Down
ENSG00000115461	IGFBP5	-1.14522	2.19782e-32	Down
ENSG00000147883	CDKN2B	-1.14353	0.0113547	Down
ENSG00000237807	ENSG00000237807	-1.14206	2.47411e-07	Down
ENSG00000167693	NXN	-1.14139	2.68023e-33	Down
ENSG00000197479	PCDHB11	-1.14105	4.38514e-16	Down
ENSG00000136999	CCN3	-1.141	1.86714e-29	Down
ENSG00000235111	ENSG00000235111	-1.14054	0.0378846	Down
ENSG00000267466	ENSG00000267466	-1.13987	0.00654006	Down
ENSG00000280180	ENSG00000280180	-1.13941	1.01882e-48	Down
ENSG00000053254	FOXN3	-1.13929	1.10159e-65	Down
ENSG00000158806	NPM2	-1.13913	0.0303488	Down
ENSG00000117016	RIMS3	-1.13856	5.06357e-34	Down
ENSG00000286492	ENSG00000286492	-1.13725	0.0207689	Down
ENSG00000021300	PLEKHB1	-1.13713	3.01472e-10	Down
ENSG00000278897	ENSG00000278897	-1.13655	0.000288395	Down
ENSG00000256389	ENSG00000256389	-1.1364	3.92209e-05	Down
ENSG00000260230	FRRS1L	-1.13615	0.0203054	Down
ENSG00000260604	ENSG00000260604	-1.13496	5.94167e-35	Down
ENSG00000172403	SYNPO2	-1.13493	0.0172099	Down
ENSG00000227533	SLC2A1-AS1	-1.13428	5.08919e-06	Down
ENSG00000267506	ENSG00000267506	-1.13419	5.98093e-06	Down
ENSG00000009694	TENM1	-1.1339	1.99802e-07	Down
ENSG00000101331	CCM2L	-1.13374	0.00101712	Down
ENSG00000226965	ENSG00000226965	-1.13358	0.00183703	Down
ENSG00000227496	ENSG00000227496	-1.13289	1.64459e-14	Down
ENSG00000261754	ENSG00000261754	-1.13274	0.0425911	Down
ENSG00000267416	HEATR6-DT	-1.13254	1.70201e-06	Down
ENSG00000234052	LINC01673	-1.13079	2.59977e-05	Down
ENSG00000282987	ENSG00000282987	-1.13052	0.0432323	Down
ENSG00000228656	MYO5BP3	-1.13023	2.80128e-06	Down
ENSG00000128849	CGNL1	-1.13017	1.25946e-20	Down
ENSG00000118160	SLC8A2	-1.1299	2.47774e-16	Down
ENSG00000179546	HTR1D	-1.12978	4.20396e-19	Down
ENSG00000135127	BICDL1	-1.12972	3.33067e-17	Down
ENSG00000279881	ENSG00000279881	-1.12948	0.0125173	Down
ENSG00000246379	GNAO1-DT	-1.1282	0.000988455	Down
ENSG00000112812	PRSS16	-1.12814	9.61975e-12	Down
ENSG00000280639	LINC02204	-1.12644	4.85666e-08	Down
ENSG00000251350	LINC02475	-1.12631	2.26325e-07	Down
ENSG00000167554	ZNF610	-1.12608	0.000313663	Down
ENSG00000054392	HHAT	-1.12598	0.000631639	Down
ENSG00000132958	TPTE2	-1.12525	0.0289607	Down
ENSG00000231789	PIK3CD-AS2	-1.12503	1.6248e-11	Down
ENSG00000198756	COLGALT2	-1.12466	0.000470739	Down
ENSG00000104361	NIPAL2	-1.12412	0.00211406	Down
ENSG00000198691	ABCA4	-1.12396	2.80396e-08	Down
ENSG00000228630	HOTAIR	-1.12157	1.02934e-11	Down
ENSG00000176204	LRRTM4	-1.12105	0.000595717	Down
ENSG00000153064	BANK1	-1.12033	4.55439e-05	Down
ENSG00000257438	ENSG00000257438	-1.11995	1.03804e-06	Down
ENSG00000248391	LINC02064	-1.11864	0.0417246	Down
ENSG00000287789	ENSG00000287789	-1.1176	0.00239954	Down
ENSG00000179292	TMEM151A	-1.11611	1.04293e-05	Down
ENSG00000233424	ENSG00000233424	-1.11598	1.87007e-05	Down
ENSG00000104213	PDGFRL	-1.11575	3.8981e-07	Down
ENSG00000143995	MEIS1	-1.11459	1.0881e-29	Down
ENSG00000259726	CSPG4P11	-1.11346	0.0333554	Down
ENSG00000124785	NRN1	-1.11293	0.00265608	Down
ENSG00000130176	CNN1	-1.11253	5.3085e-20	Down
ENSG00000102383	ZDHHC15	-1.11252	2.07486e-09	Down
ENSG00000165475	CRYL1	-1.11174	3.6365e-09	Down
ENSG00000248810	LINC02432	-1.11124	1.27179e-09	Down
ENSG00000230303	ENSG00000230303	-1.11003	0.0365859	Down
ENSG00000138771	SHROOM3	-1.10903	2.75311e-30	Down
ENSG00000258123	LINC02444	-1.1086	0.0270162	Down
ENSG00000100024	UPB1	-1.10801	0.00137114	Down
ENSG00000099617	EFNA2	-1.10705	3.64057e-08	Down
ENSG00000081052	COL4A4	-1.10461	1.90106e-23	Down
ENSG00000168209	DDIT4	-1.10333	9.97494e-05	Down
ENSG00000250049	ENSG00000250049	-1.10307	0.0218781	Down
ENSG00000267579	ENSG00000267579	-1.10064	0.030351	Down
ENSG00000119280	C1orf198	-1.10011	4.21595e-32	Down
ENSG00000256124	LINC01152	-1.09943	2.25081e-05	Down
ENSG00000270540	ENSG00000270540	-1.09867	0.00399013	Down
ENSG00000286174	ENSG00000286174	-1.09855	0.00017675	Down
ENSG00000261115	TMEM178B	-1.09848	7.01165e-12	Down
ENSG00000227487	NCAM1-AS1	-1.09722	5.25546e-11	Down
ENSG00000232471	ENSG00000232471	-1.09695	0.00247705	Down
ENSG00000072422	RHOBTB1	-1.09545	2.17185e-38	Down
ENSG00000233005	ENSG00000233005	-1.09444	6.8124e-05	Down
ENSG00000154556	SORBS2	-1.09433	1.91798e-10	Down
ENSG00000265222	ENSG00000265222	-1.09386	0.0269805	Down
ENSG00000171435	KSR2	-1.09337	1.56486e-23	Down
ENSG00000276850	ENSG00000276850	-1.09265	0.00712297	Down
ENSG00000147117	ZNF157	-1.09216	0.0084109	Down
ENSG00000276600	RAB7B	-1.09211	2.5799e-07	Down
ENSG00000205213	LGR4	-1.09142	1.67864e-23	Down
ENSG00000164976	MYORG	-1.09014	4.11517e-27	Down
ENSG00000235609	ENSG00000235609	-1.0896	0.0272232	Down
ENSG00000130433	CACNG6	-1.08924	1.73151e-07	Down
ENSG00000183850	ZNF730	-1.08901	0.0352031	Down
ENSG00000186496	ZNF396	-1.08787	0.00410706	Down
ENSG00000253773	CFAP418-AS1	-1.08735	0.0119966	Down
ENSG00000249364	ENSG00000249364	-1.08643	0.000126682	Down
ENSG00000100234	TIMP3	-1.08574	6.43669e-40	Down
ENSG00000074590	NUAK1	-1.08448	5.08197e-38	Down
ENSG00000125434	SLC25A35	-1.08402	1.50827e-06	Down
ENSG00000176009	ASCL3	-1.0833	0.000252182	Down
ENSG00000220517	ASS1P1	-1.08314	0.00395854	Down
ENSG00000279314	ENSG00000279314	-1.08254	0.033384	Down
ENSG00000232079	LINC01697	-1.08182	5.64848e-19	Down
ENSG00000165617	DACT1	-1.08139	9.46319e-16	Down
ENSG00000286389	ENSG00000286389	-1.08128	0.00785616	Down
ENSG00000137809	ITGA11	-1.08116	1.16249e-09	Down
ENSG00000286365	ENSG00000286365	-1.08115	0.0162549	Down
ENSG00000215018	COL28A1	-1.07984	0.0140405	Down
ENSG00000105855	ITGB8	-1.07924	1.3306e-31	Down
ENSG00000101134	DOK5	-1.07819	1.06275e-11	Down
ENSG00000261390	MAFTRR	-1.07751	0.000367748	Down
ENSG00000152926	ZNF117	-1.07711	3.83575e-09	Down
ENSG00000128573	FOXP2	-1.07689	0.00743724	Down
ENSG00000170454	KRT75	-1.07658	1.49504e-22	Down
ENSG00000150281	CTF1	-1.07621	4.7182e-08	Down
ENSG00000279479	ENSG00000279479	-1.07614	5.7793e-05	Down
ENSG00000187908	DMBT1	-1.07481	0.00118435	Down
ENSG00000251138	LINC02882	-1.07447	9.09086e-05	Down
ENSG00000173262	SLC2A14	-1.07393	4.32531e-05	Down
ENSG00000283930	PLD5P1	-1.07335	2.10743e-06	Down
ENSG00000285636	ENSG00000285636	-1.07325	0.0152572	Down
ENSG00000206181	ELOA2	-1.07291	0.0265945	Down
ENSG00000006606	CCL26	-1.07227	6.43588e-05	Down
ENSG00000106536	POU6F2	-1.07212	3.76874e-13	Down
ENSG00000149596	JPH2	-1.07162	2.47677e-07	Down
ENSG00000153404	PLEKHG4B	-1.0711	1.85202e-20	Down
ENSG00000185432	METTL7A	-1.07049	5.26245e-10	Down
ENSG00000148408	CACNA1B	-1.07027	3.1519e-05	Down
ENSG00000177822	TENM3-AS1	-1.07024	7.20893e-36	Down
ENSG00000265313	LINC01476	-1.06912	0.010254	Down
ENSG00000286293	ENSG00000286293	-1.06901	0.00125537	Down
ENSG00000124507	PACSIN1	-1.06891	0.00551501	Down
ENSG00000124212	PTGIS	-1.06803	3.32734e-16	Down
ENSG00000260793	ENSG00000260793	-1.06802	0.00065321	Down
ENSG00000234891	ENSG00000234891	-1.0679	3.62811e-09	Down
ENSG00000072954	TMEM38A	-1.06721	5.89997e-11	Down
ENSG00000272663	PPP1R21-DT	-1.06658	0.024955	Down
ENSG00000225334	LINC02813	-1.06645	0.00857771	Down
ENSG00000224769	MUC20P1	-1.06632	0.000141365	Down
ENSG00000235280	MCF2L-AS1	-1.06376	5.98481e-05	Down
ENSG00000215483	LINC00598	-1.06297	0.0200633	Down
ENSG00000170209	ANKK1	-1.06269	0.0075599	Down
ENSG00000006611	USH1C	-1.06188	4.30532e-06	Down
ENSG00000225670	CADM3-AS1	-1.06178	1.82157e-07	Down
ENSG00000227813	ENSG00000227813	-1.0616	0.0294138	Down
ENSG00000250835	LSM3P4	-1.0595	0.0335022	Down
ENSG00000151117	TMEM86A	-1.05887	4.08692e-07	Down
ENSG00000074370	ATP2A3	-1.05866	2.89608e-06	Down
ENSG00000284699	ENSG00000284699	-1.05859	0.0314316	Down
ENSG00000248550	OTX2-AS1	-1.05855	0.00627303	Down
ENSG00000111052	LIN7A	-1.05793	1.24036e-09	Down
ENSG00000143195	ILDR2	-1.05774	1.69892e-46	Down
ENSG00000198739	LRRTM3	-1.05718	0.0337044	Down
ENSG00000151067	CACNA1C	-1.05683	0.0478079	Down
ENSG00000234996	ACTG1P25	-1.05656	0.0101923	Down
ENSG00000278917	ENSG00000278917	-1.05579	9.56869e-14	Down
ENSG00000135678	CPM	-1.05503	8.73778e-07	Down
ENSG00000120322	PCDHB8	-1.05454	5.22672e-13	Down
ENSG00000271624	ENSG00000271624	-1.05388	7.05048e-20	Down
ENSG00000287570	ENSG00000287570	-1.05351	0.0177257	Down
ENSG00000147257	GPC3	-1.05188	0.000902579	Down
ENSG00000116981	NT5C1A	-1.05186	3.22497e-05	Down
ENSG00000263368	ENSG00000263368	-1.05137	0.0480177	Down
ENSG00000069535	MAOB	-1.05132	9.41305e-06	Down
ENSG00000224081	SLC44A3-AS1	-1.05125	2.62338e-12	Down
ENSG00000238129	ENSG00000238129	-1.05108	0.0196545	Down
ENSG00000256101	ENSG00000256101	-1.05094	0.0218127	Down
ENSG00000136960	ENPP2	-1.0507	3.85311e-05	Down
ENSG00000248288	ENSG00000248288	-1.05038	0.0101875	Down
ENSG00000172508	CARNS1	-1.05033	1.61813e-05	Down
ENSG00000281420	ENSG00000281420	-1.05009	0.0144154	Down
ENSG00000146001	PCDHB18P	-1.04992	6.2502e-09	Down
ENSG00000274354	ENSG00000274354	-1.04906	0.0373574	Down
ENSG00000106546	AHR	-1.0489	0.00448806	Down
ENSG00000268660	LETM1P2	-1.04858	0.0256981	Down
ENSG00000167552	TUBA1A	-1.04783	1.53764e-43	Down
ENSG00000184611	KCNH7	-1.04702	0.000349049	Down
ENSG00000261036	ENSG00000261036	-1.04665	0.0440576	Down
ENSG00000172349	IL16	-1.04662	0.00142958	Down
ENSG00000237588	ENSG00000237588	-1.04638	0.00584845	Down
ENSG00000228793	ENSG00000228793	-1.04635	0.00171321	Down
ENSG00000174951	FUT1	-1.04632	1.27324e-09	Down
ENSG00000197815	ENSG00000197815	-1.04607	0.000452577	Down
ENSG00000153930	ANKFN1	-1.0455	0.000446662	Down
ENSG00000101335	MYL9	-1.04514	3.14947e-21	Down
ENSG00000150893	FREM2	-1.04349	3.17145e-18	Down
ENSG00000204869	IGFL4	-1.04277	8.21615e-18	Down
ENSG00000183873	SCN5A	-1.04238	4.85484e-28	Down
ENSG00000259430	CERS3-AS1	-1.04222	1.84347e-10	Down
ENSG00000272865	ENSG00000272865	-1.04175	0.00157188	Down
ENSG00000198216	CACNA1E	-1.04117	0.0332887	Down
ENSG00000183801	OLFML1	-1.04017	0.000929803	Down
ENSG00000287059	ENSG00000287059	-1.03923	0.00057238	Down
ENSG00000167037	SGSM1	-1.03922	2.43897e-05	Down
ENSG00000078401	EDN1	-1.03911	3.9961e-18	Down
ENSG00000175463	TBC1D10C	-1.03883	0.00200793	Down
ENSG00000233471	KRT18P62	-1.0385	4.47945e-06	Down
ENSG00000271857	ENSG00000271857	-1.03791	0.00100109	Down
ENSG00000257225	ENSG00000257225	-1.03741	0.0207739	Down
ENSG00000126878	AIF1L	-1.03694	5.8604e-13	Down
ENSG00000162989	KCNJ3	-1.03571	0.0478412	Down
ENSG00000169583	CLIC3	-1.0331	0.00985601	Down
ENSG00000166452	AKIP1	-1.03263	2.12006e-20	Down
ENSG00000272070	ENSG00000272070	-1.03199	0.000414716	Down
ENSG00000019186	CYP24A1	-1.03114	4.47864e-08	Down
ENSG00000287834	ENSG00000287834	-1.03111	0.000102436	Down
ENSG00000259727	ENSG00000259727	-1.03025	0.000163989	Down
ENSG00000261801	LOXL1-AS1	-1.03018	8.4807e-30	Down
ENSG00000090530	P3H2	-1.02982	1.02185e-14	Down
ENSG00000165646	SLC18A2	-1.02939	2.16049e-06	Down
ENSG00000135925	WNT10A	-1.02919	0.000617334	Down
ENSG00000140538	NTRK3	-1.02895	8.05009e-05	Down
ENSG00000129116	PALLD	-1.02827	8.32346e-40	Down
ENSG00000178187	ZNF454	-1.02798	0.00263088	Down
ENSG00000178947	SMIM10L2A	-1.02792	0.00155464	Down
ENSG00000076826	CAMSAP3	-1.02781	9.96728e-10	Down
ENSG00000204956	PCDHGA1	-1.02762	0.000521277	Down
ENSG00000214870	ENSG00000214870	-1.02753	0.0107184	Down
ENSG00000204754	LINC01951	-1.02659	0.00617707	Down
ENSG00000125378	BMP4	-1.0265	8.58198e-35	Down
ENSG00000092096	SLC22A17	-1.02644	7.15156e-15	Down
ENSG00000223478	ENSG00000223478	-1.02568	2.49951e-06	Down
ENSG00000184905	TCEAL2	-1.02382	0.00355067	Down
ENSG00000130518	IQCN	-1.02286	3.24828e-07	Down
ENSG00000173706	HEG1	-1.02116	1.0184e-70	Down
ENSG00000146070	PLA2G7	-1.02104	3.24354e-07	Down
ENSG00000131370	SH3BP5	-1.02099	3.55253e-11	Down
ENSG00000267058	ENSG00000267058	-1.02037	2.41491e-11	Down
ENSG00000135744	AGT	-1.01935	0.000143936	Down
ENSG00000261046	C2orf69P1	-1.01838	0.00755725	Down
ENSG00000286488	ENSG00000286488	-1.0183	0.000481294	Down
ENSG00000167103	PIP5KL1	-1.0182	7.12584e-07	Down
ENSG00000148180	GSN	-1.01776	1.04477e-22	Down
ENSG00000263033	ENSG00000263033	-1.01768	0.0400548	Down
ENSG00000152217	SETBP1	-1.01643	1.71654e-33	Down
ENSG00000163064	EN1	-1.01638	0.000207277	Down
ENSG00000226747	FSIP2-AS2	-1.01608	0.0100866	Down
ENSG00000168453	HR	-1.01592	2.11226e-16	Down
ENSG00000286367	ENSG00000286367	-1.01579	0.000631078	Down
ENSG00000287335	ENSG00000287335	-1.01576	3.37602e-09	Down
ENSG00000164066	INTU	-1.01572	3.46574e-05	Down
ENSG00000198205	ZXDA	-1.01509	7.70688e-20	Down
ENSG00000153246	PLA2R1	-1.01499	1.13692e-13	Down
ENSG00000138315	OIT3	-1.01389	0.0476526	Down
ENSG00000107518	ATRNL1	-1.01329	1.69083e-27	Down
ENSG00000232859	LYRM9	-1.01323	0.0191099	Down
ENSG00000288870	ENSG00000288870	-1.01296	0.00738777	Down
ENSG00000288107	ENSG00000288107	-1.01262	0.000217347	Down
ENSG00000150347	ARID5B	-1.01257	4.7217e-61	Down
ENSG00000286534	ENSG00000286534	-1.01207	0.0115102	Down
ENSG00000260725	ENSG00000260725	-1.01187	2.43811e-07	Down
ENSG00000162493	PDPN	-1.01076	1.01001e-21	Down
ENSG00000127084	FGD3	-1.01062	0.00257626	Down
ENSG00000116254	CHD5	-1.0105	1.36393e-19	Down
ENSG00000223650	UHRF2P1	-1.00974	4.03027e-05	Down
ENSG00000172554	SNTG2	-1.00801	0.0204789	Down
ENSG00000131831	RAI2	-1.007	6.71433e-10	Down
ENSG00000106688	SLC1A1	-1.00481	2.15924e-06	Down
ENSG00000234724	HDAC1P1	-1.00462	0.000844477	Down
ENSG00000233639	PANTR1	-1.00334	1.78266e-05	Down
ENSG00000128872	TMOD2	-1.00279	3.26563e-07	Down
ENSG00000176533	GNG7	-1.0022	1.84929e-10	Down
ENSG00000250284	ENSG00000250284	-1.0021	5.83928e-06	Down
ENSG00000135116	HRK	-1.0021	2.34741e-11	Down
ENSG00000215218	UBE2QL1	-1.00182	0.013733	Down
ENSG00000279020	C18orf15	-1.00144	0.0474945	Down
ENSG00000251596	HADHAP1	-1.00028	5.55214e-05	Down
ENSG00000177807	KCNJ10	-1.00007	0.00819188	Down
ENSG00000185760	KCNQ5	1.00089	6.25283e-40	Up
ENSG00000272235	ENSG00000272235	1.00121	0.00280716	Up
ENSG00000115946	PNO1	1.00229	2.82529e-15	Up
ENSG00000197785	ATAD3A	1.00339	8.05366e-24	Up
ENSG00000278716	ENSG00000278716	1.00478	0.0084109	Up
ENSG00000213339	QTRT1	1.00547	5.44169e-14	Up
ENSG00000267592	ENSG00000267592	1.00727	0.0105199	Up
ENSG00000260823	ENSG00000260823	1.01125	0.00289734	Up
ENSG00000260161	MTCYBP28	1.01312	0.0142979	Up
ENSG00000172216	CEBPB	1.01409	1.45566e-18	Up
ENSG00000073150	PANX2	1.01503	3.40686e-15	Up
ENSG00000181019	NQO1	1.016	1.45883e-23	Up
ENSG00000196756	SNHG17	1.01646	4.4915e-35	Up
ENSG00000099821	POLRMT	1.01761	1.67503e-32	Up
ENSG00000233246	PHC2-AS1	1.01765	0.00477616	Up
ENSG00000058866	DGKG	1.01881	1.64585e-13	Up
ENSG00000243160	ENSG00000243160	1.02015	0.0190587	Up
ENSG00000236792	ENSG00000236792	1.02093	0.0121388	Up
ENSG00000165046	LETM2	1.02175	1.73949e-09	Up
ENSG00000200718	RN7SKP103	1.02187	0.0415111	Up
ENSG00000259686	HNRNPA1P71	1.02413	0.0155002	Up
ENSG00000286975	ENSG00000286975	1.02802	4.42267e-06	Up
ENSG00000197989	SNHG12	1.02807	1.05962e-23	Up
ENSG00000276712	MIR7111	1.02857	0.0179128	Up
ENSG00000275215	RNA5-8SN3	1.02868	0.0164149	Up
ENSG00000106397	PLOD3	1.02938	9.85817e-48	Up
ENSG00000198431	TXNRD1	1.02984	8.92312e-64	Up
ENSG00000251493	FOXD1	1.0299	6.90681e-17	Up
ENSG00000174791	RIN1	1.03212	2.576e-28	Up
ENSG00000140465	CYP1A1	1.03215	9.40062e-10	Up
ENSG00000134668	SPOCD1	1.03277	7.12673e-16	Up
ENSG00000226380	ENSG00000226380	1.03305	2.32531e-23	Up
ENSG00000164867	NOS3	1.03347	2.32025e-06	Up
ENSG00000136244	IL6	1.03463	0.0496217	Up
ENSG00000224888	ENSG00000224888	1.03476	3.046e-18	Up
ENSG00000224877	NDUFAF8	1.035	1.99577e-12	Up
ENSG00000252213	SNORA74D	1.03507	7.87382e-07	Up
ENSG00000198355	PIM3	1.03545	1.1653e-35	Up
ENSG00000287454	ENSG00000287454	1.03638	3.47536e-13	Up
ENSG00000175040	CHST2	1.03691	2.48479e-17	Up
ENSG00000169252	ADRB2	1.03742	4.44525e-12	Up
ENSG00000059728	MXD1	1.03758	7.71215e-21	Up
ENSG00000147813	NAPRT	1.03815	0.0496834	Up
ENSG00000168062	BATF2	1.0393	0.000859086	Up
ENSG00000101220	C20orf27	1.04082	3.14195e-28	Up
ENSG00000110427	KIAA1549L	1.04235	1.91588e-58	Up
ENSG00000172548	NIPAL4	1.04256	1.01311e-21	Up
ENSG00000236467	KCNMA1-AS1	1.04311	0.0145111	Up
ENSG00000171561	OR2AT4	1.04419	0.0310669	Up
ENSG00000263528	IKBKE	1.04454	1.6155e-20	Up
ENSG00000145901	TNIP1	1.04571	3.49717e-38	Up
ENSG00000257220	PRXL2AP1	1.04609	0.000418857	Up
ENSG00000104826	LHB	1.04639	1.2288e-05	Up
ENSG00000142632	ARHGEF19	1.04644	6.77088e-16	Up
ENSG00000166289	PLEKHF1	1.04785	5.96889e-17	Up
ENSG00000049759	NEDD4L	1.04789	1.44212e-43	Up
ENSG00000075275	CELSR1	1.04852	9.13998e-05	Up
ENSG00000201772	SNORA5C	1.04948	0.0158819	Up
ENSG00000226291	ENSG00000226291	1.05043	0.00144695	Up
ENSG00000134827	TCN1	1.05045	0.00574373	Up
ENSG00000179271	GADD45GIP1	1.05066	4.22898e-10	Up
ENSG00000115604	IL18R1	1.05311	3.96581e-08	Up
ENSG00000170485	NPAS2	1.05335	2.42643e-36	Up
ENSG00000235065	RPL24P2	1.05455	0.0393954	Up
ENSG00000201592	ENSG00000201592	1.05673	0.00902686	Up
ENSG00000163132	MSX1	1.05726	1.91077e-14	Up
ENSG00000146376	ARHGAP18	1.05795	3.32595e-33	Up
ENSG00000249863	ENSG00000249863	1.05796	0.0024891	Up
ENSG00000265452	MIR3682	1.05933	0.0156904	Up
ENSG00000176125	UFSP1	1.06198	0.00943849	Up
ENSG00000173153	ESRRA	1.06267	2.98222e-17	Up
ENSG00000234358	ENSG00000234358	1.06381	0.00225781	Up
ENSG00000175701	MTLN	1.0639	8.48236e-18	Up
ENSG00000106348	IMPDH1	1.06406	3.82176e-44	Up
ENSG00000271605	MILR1	1.06727	7.48894e-09	Up
ENSG00000044574	HSPA5	1.069	1.58136e-46	Up
ENSG00000169230	PRELID1	1.06904	6.51012e-27	Up
ENSG00000115762	PLEKHB2	1.06933	5.7029e-36	Up
ENSG00000130204	TOMM40	1.06938	1.86771e-47	Up
ENSG00000158089	GALNT14	1.06943	3.01976e-34	Up
ENSG00000229261	ENSG00000229261	1.06949	0.000684303	Up
ENSG00000137760	ALKBH8	1.06961	8.2637e-32	Up
ENSG00000275457	ENSG00000275457	1.06972	0.0180121	Up
ENSG00000214070	MANEALP1	1.07016	0.0372866	Up
ENSG00000198113	TOR4A	1.07115	7.2429e-24	Up
ENSG00000288879	ENSG00000288879	1.07222	0.0107337	Up
ENSG00000177675	CD163L1	1.07234	9.82072e-35	Up
ENSG00000234964	FABP5P7	1.0727	1.56047e-21	Up
ENSG00000205927	OLIG2	1.07327	1.12631e-16	Up
ENSG00000109519	GRPEL1	1.0733	2.46909e-27	Up
ENSG00000235698	PA2G4P2	1.07462	0.00281442	Up
ENSG00000173621	LRFN4	1.07478	6.91127e-23	Up
ENSG00000240225	ZNF542P	1.07624	7.75381e-07	Up
ENSG00000100300	TSPO	1.07684	1.83468e-15	Up
ENSG00000125454	SLC25A19	1.07758	4.69909e-18	Up
ENSG00000133048	CHI3L1	1.07767	2.1581e-12	Up
ENSG00000272138	LINC01607	1.07781	7.69704e-06	Up
ENSG00000023839	ABCC2	1.08068	5.16204e-15	Up
ENSG00000128228	SDF2L1	1.08105	4.19325e-19	Up
ENSG00000197780	TAF13	1.08119	6.38493e-42	Up
ENSG00000236213	ENSG00000236213	1.08131	7.56835e-05	Up
ENSG00000087086	FTL	1.08141	3.91192e-09	Up
ENSG00000117395	EBNA1BP2	1.08221	1.19927e-39	Up
ENSG00000255350	MTCO1P15	1.08279	0.00889529	Up
ENSG00000168993	CPLX1	1.08328	0.00106474	Up
ENSG00000053372	MRTO4	1.08383	3.59838e-30	Up
ENSG00000196739	COL27A1	1.08456	2.84852e-58	Up
ENSG00000184937	WT1	1.08484	1.81273e-23	Up
ENSG00000184232	OAF	1.08519	8.69067e-28	Up
ENSG00000275131	PDE4DIPP2	1.0855	4.91484e-30	Up
ENSG00000287672	ENSG00000287672	1.08834	0.000552603	Up
ENSG00000285781	ENSG00000285781	1.08847	1.06008e-06	Up
ENSG00000170684	ZNF296	1.0919	5.56527e-08	Up
ENSG00000271303	SRXN1	1.09265	0.0013156	Up
ENSG00000104899	AMH	1.09418	2.77317e-09	Up
ENSG00000198959	TGM2	1.09488	7.13429e-49	Up
ENSG00000109321	AREG	1.09493	3.29274e-09	Up
ENSG00000147872	PLIN2	1.09579	2.97557e-29	Up
ENSG00000226149	ENSG00000226149	1.09595	4.42319e-12	Up
ENSG00000241360	PDXP	1.09677	0.000537259	Up
ENSG00000010295	IFFO1	1.09695	7.59764e-12	Up
ENSG00000162641	AKNAD1	1.0977	0.00760674	Up
ENSG00000254565	MTND2P26	1.09798	0.0194585	Up
ENSG00000287828	ENSG00000287828	1.09926	0.00754901	Up
ENSG00000224785	ENSG00000224785	1.10004	0.0363673	Up
ENSG00000255462	ENSG00000255462	1.10094	0.00464332	Up
ENSG00000136810	TXN	1.10141	6.60469e-43	Up
ENSG00000153162	BMP6	1.10222	2.72074e-12	Up
ENSG00000197046	SIGLEC15	1.10231	1.29194e-10	Up
ENSG00000242510	NDUFB4P1	1.10247	0.0305661	Up
ENSG00000122035	RASL11A	1.10446	0.0190211	Up
ENSG00000277496	ENSG00000277496	1.1049	2.69503e-07	Up
ENSG00000142634	EFHD2	1.10584	2.67087e-46	Up
ENSG00000287707	ENSG00000287707	1.10883	6.3514e-16	Up
ENSG00000128564	VGF	1.11031	5.18842e-38	Up
ENSG00000273338	ENSG00000273338	1.11037	0.0267615	Up
ENSG00000169220	RGS14	1.11043	5.81879e-09	Up
ENSG00000103187	COTL1	1.11068	2.42737e-60	Up
ENSG00000277270	ENSG00000277270	1.11103	2.12669e-14	Up
ENSG00000253744	ENSG00000253744	1.11104	0.0260129	Up
ENSG00000206633	SNORA80B	1.11154	0.00710532	Up
ENSG00000133083	DCLK1	1.11244	1.08172e-26	Up
ENSG00000189238	LINC00943	1.1125	7.42831e-15	Up
ENSG00000160193	WDR4	1.11325	6.01916e-37	Up
ENSG00000233623	PGAM1P11	1.11353	0.0176189	Up
ENSG00000196188	CTSE	1.11496	0.00491091	Up
ENSG00000230140	NPAS2-AS1	1.11664	0.00642181	Up
ENSG00000183605	SFXN4	1.11746	5.29864e-42	Up
ENSG00000132361	CLUH	1.11747	6.14592e-69	Up
ENSG00000233538	ENSG00000233538	1.11944	0.00247958	Up
ENSG00000176438	SYNE3	1.12056	1.45039e-33	Up
ENSG00000224420	ADM5	1.12094	0.000177446	Up
ENSG00000072274	TFRC	1.12212	5.80036e-40	Up
ENSG00000130766	SESN2	1.12261	4.3084e-06	Up
ENSG00000169994	MYO7B	1.12322	3.83041e-22	Up
ENSG00000287934	ENSG00000287934	1.12657	0.0221109	Up
ENSG00000232422	KNOP1P4	1.13029	0.00693713	Up
ENSG00000233155	HMGA1P8	1.13362	0.00220619	Up
ENSG00000255197	ENSG00000255197	1.13458	4.99053e-05	Up
ENSG00000140961	OSGIN1	1.13465	7.69395e-22	Up
ENSG00000180834	MAP6D1	1.13528	0.0170237	Up
ENSG00000232342	ENSG00000232342	1.13717	1.15252e-09	Up
ENSG00000125912	NCLN	1.13775	7.41134e-52	Up
ENSG00000145220	LYAR	1.13806	5.12741e-23	Up
ENSG00000161996	WDR90	1.13886	8.54504e-36	Up
ENSG00000175602	CCDC85B	1.13961	4.50381e-06	Up
ENSG00000189001	SBSN	1.14019	0.031111	Up
ENSG00000265982	ENSG00000265982	1.14065	0.0332894	Up
ENSG00000267279	ENSG00000267279	1.1418	7.43986e-20	Up
ENSG00000148834	GSTO1	1.14343	2.1679e-33	Up
ENSG00000187772	LIN28B	1.14464	1.10665e-22	Up
ENSG00000277957	SENP3-EIF4A1	1.14543	0.0205695	Up
ENSG00000258225	ENSG00000258225	1.14613	0.00302428	Up
ENSG00000182324	KCNJ14	1.14787	6.14265e-12	Up
ENSG00000198975	MIRLET7A2	1.14857	0.0169534	Up
ENSG00000015475	BID	1.14857	1.91247e-29	Up
ENSG00000251194	ENSG00000251194	1.14904	1.76187e-05	Up
ENSG00000271579	ENSG00000271579	1.15005	0.0158536	Up
ENSG00000074317	SNCB	1.15195	5.33354e-06	Up
ENSG00000186940	CHCHD2P9	1.15381	0.0120927	Up
ENSG00000273002	ARHGEF2-AS2	1.15461	1.54039e-10	Up
ENSG00000129990	SYT5	1.15545	0.000750371	Up
ENSG00000123329	ARHGAP9	1.15569	0.00713149	Up
ENSG00000179242	CDH4	1.15719	1.12504e-45	Up
ENSG00000105835	NAMPT	1.15817	1.94103e-45	Up
ENSG00000091409	ITGA6	1.16014	4.31547e-45	Up
ENSG00000168143	FAM83B	1.16041	1.87924e-05	Up
ENSG00000170961	HAS2	1.16057	1.61218e-25	Up
ENSG00000099998	GGT5	1.16065	0.00891018	Up
ENSG00000175166	PSMD2	1.16192	1.02836e-71	Up
ENSG00000270022	ENSG00000270022	1.1621	0.0125214	Up
ENSG00000134802	SLC43A3	1.16212	8.58681e-41	Up
ENSG00000083454	P2RX5	1.16261	6.50835e-05	Up
ENSG00000126562	WNK4	1.16288	3.4073e-30	Up
ENSG00000141384	TAF4B	1.16349	9.06983e-18	Up
ENSG00000226268	ENSG00000226268	1.16389	2.44446e-09	Up
ENSG00000128512	DOCK4	1.16481	1.74305e-29	Up
ENSG00000179219	LINC00311	1.16595	0.000158559	Up
ENSG00000104907	TRMT1	1.16655	5.59127e-45	Up
ENSG00000236683	HMGA1P1	1.16658	6.43589e-14	Up
ENSG00000203756	TMEM244	1.16806	0.00537737	Up
ENSG00000161040	FBXL13	1.16871	6.26306e-33	Up
ENSG00000188976	NOC2L	1.17022	2.33052e-63	Up
ENSG00000279413	ENSG00000279413	1.17034	0.00392512	Up
ENSG00000167136	ENDOG	1.17091	0.00373746	Up
ENSG00000256083	ENSG00000256083	1.17227	4.19925e-10	Up
ENSG00000271710	NDUFA8P1	1.17596	0.000523156	Up
ENSG00000162618	ADGRL4	1.17781	1.37642e-27	Up
ENSG00000134152	KATNBL1	1.17797	1.22074e-40	Up
ENSG00000148841	ITPRIP	1.17845	1.72517e-50	Up
ENSG00000165271	NOL6	1.17948	3.37491e-75	Up
ENSG00000125462	MIR9-1HG	1.18019	4.53224e-12	Up
ENSG00000110104	CCDC86	1.18115	1.56677e-49	Up
ENSG00000212195	ENSG00000212195	1.18147	0.000241233	Up
ENSG00000197301	HMGA2-AS1	1.18179	5.72312e-65	Up
ENSG00000226253	MRPL35P3	1.18183	0.00834649	Up
ENSG00000232368	FTLP2	1.18185	0.00294765	Up
ENSG00000164077	MON1A	1.1823	4.25471e-28	Up
ENSG00000132382	MYBBP1A	1.18326	7.44783e-51	Up
ENSG00000163638	ADAMTS9	1.18442	1.89589e-13	Up
ENSG00000116717	GADD45A	1.18585	2.08712e-23	Up
ENSG00000272123	ENSG00000272123	1.18794	0.0112054	Up
ENSG00000262814	MRPL12	1.1896	2.76472e-10	Up
ENSG00000231336	ENSG00000231336	1.18972	0.0264977	Up
ENSG00000105976	MET	1.19008	4.55881e-47	Up
ENSG00000164038	SLC9B2	1.19088	4.72853e-35	Up
ENSG00000107404	DVL1	1.19139	1.17373e-39	Up
ENSG00000086696	HSD17B2	1.19214	0.0193959	Up
ENSG00000177138	FAM9B	1.19298	5.90943e-05	Up
ENSG00000231290	APCDD1L-DT	1.19318	5.85719e-40	Up
ENSG00000095752	IL11	1.19546	1.36252e-15	Up
ENSG00000179253	ENSG00000179253	1.1956	0.00106111	Up
ENSG00000249899	ITGA2-AS1	1.19597	0.012824	Up
ENSG00000110328	GALNT18	1.19621	5.5034e-29	Up
ENSG00000179041	RRS1	1.19649	4.03361e-26	Up
ENSG00000105851	PIK3CG	1.19711	0.00123818	Up
ENSG00000259404	EFL1P1	1.20053	9.57793e-17	Up
ENSG00000188921	HACD4	1.20058	3.33834e-09	Up
ENSG00000137309	HMGA1	1.20138	5.88525e-14	Up
ENSG00000116285	ERRFI1	1.20175	6.68985e-65	Up
ENSG00000156110	ADK	1.2024	9.10317e-42	Up
ENSG00000177542	SLC25A22	1.20338	1.38301e-43	Up
ENSG00000198797	BRINP2	1.20387	0.0234439	Up
ENSG00000085117	CD82	1.20613	5.14444e-24	Up
ENSG00000151617	EDNRA	1.20656	7.7409e-07	Up
ENSG00000132768	DPH2	1.20769	1.24905e-37	Up
ENSG00000235885	LINC01828	1.21248	0.000202923	Up
ENSG00000101255	TRIB3	1.21359	3.61016e-30	Up
ENSG00000138074	SLC5A6	1.21435	8.23391e-52	Up
ENSG00000111335	OAS2	1.21464	0.0162049	Up
ENSG00000289201	ENSG00000289201	1.21576	0.0142279	Up
ENSG00000130054	NALF2	1.21729	0.0225578	Up
ENSG00000138411	HECW2	1.21922	4.05344e-41	Up
ENSG00000114455	HHLA2	1.21931	0.0163518	Up
ENSG00000278619	MRM1	1.21997	0.0373539	Up
ENSG00000280650	KCNIP4-IT1	1.22433	3.56636e-05	Up
ENSG00000250243	ENSG00000250243	1.22884	0.000873462	Up
ENSG00000120217	CD274	1.23074	4.40591e-17	Up
ENSG00000233954	UQCRHL	1.2309	0.00191131	Up
ENSG00000124882	EREG	1.23262	2.67718e-13	Up
ENSG00000084710	EFR3B	1.23497	4.68172e-33	Up
ENSG00000144959	NCEH1	1.23532	2.78077e-11	Up
ENSG00000140450	ARRDC4	1.2408	8.99153e-14	Up
ENSG00000227467	LINC01537	1.24166	0.000397946	Up
ENSG00000168243	GNG4	1.24277	0.0128415	Up
ENSG00000214706	IFRD2	1.24411	6.75203e-45	Up
ENSG00000214216	IQCJ	1.24495	0.0004854	Up
ENSG00000249378	LINC01060	1.24615	1.46168e-08	Up
ENSG00000229644	NAMPTP1	1.24686	1.19327e-32	Up
ENSG00000224321	RPL12P14	1.24816	1.03622e-06	Up
ENSG00000261730	FOXF2-DT	1.25129	0.0427471	Up
ENSG00000054356	PTPRN	1.25227	1.97983e-96	Up
ENSG00000154734	ADAMTS1	1.25233	4.73132e-20	Up
ENSG00000286528	ENSG00000286528	1.25376	0.000872691	Up
ENSG00000275108	U7	1.2556	0.00608813	Up
ENSG00000289557	ENSG00000289557	1.25682	0.00140901	Up
ENSG00000188352	FOCAD	1.25762	1.42413e-36	Up
ENSG00000197646	PDCD1LG2	1.25762	9.63578e-22	Up
ENSG00000117143	UAP1	1.2587	1.84578e-60	Up
ENSG00000272243	ENSG00000272243	1.25891	0.0223271	Up
ENSG00000214626	POLR3DP1	1.26005	5.79634e-07	Up
ENSG00000235897	TM4SF19-AS1	1.26316	9.18129e-21	Up
ENSG00000224982	TMEM233	1.26316	0.0103401	Up
ENSG00000276317	ENSG00000276317	1.2636	4.872e-05	Up
ENSG00000213658	LAT	1.26541	0.00155246	Up
ENSG00000248323	LUCAT1	1.27028	1.83774e-62	Up
ENSG00000286064	ENSG00000286064	1.27057	0.001734	Up
ENSG00000272269	NUP153-AS1	1.27062	0.013294	Up
ENSG00000249307	LINC01088	1.27064	3.62534e-11	Up
ENSG00000269902	ENSG00000269902	1.27108	4.06492e-24	Up
ENSG00000214629	RPSAP6	1.27116	2.16141e-06	Up
ENSG00000121797	CCRL2	1.2735	6.30426e-05	Up
ENSG00000204086	RPA4	1.27406	0.000388214	Up
ENSG00000027869	SH2D2A	1.27426	0.000596607	Up
ENSG00000209042	SNORD12C	1.27559	0.00089702	Up
ENSG00000270069	MIR222HG	1.27677	7.62091e-62	Up
ENSG00000011422	PLAUR	1.28018	1.53974e-50	Up
ENSG00000236900	TIMM9P1	1.28405	2.69849e-06	Up
ENSG00000261471	ENSG00000261471	1.28481	4.14254e-08	Up
ENSG00000198805	PNP	1.28594	3.84508e-35	Up
ENSG00000286232	ENSG00000286232	1.28623	5.71038e-21	Up
ENSG00000250422	ENSG00000250422	1.28662	0.00428202	Up
ENSG00000166166	TRMT61A	1.28773	1.86414e-35	Up
ENSG00000158887	MPZ	1.28818	0.00255055	Up
ENSG00000154217	PITPNC1	1.29548	3.44152e-22	Up
ENSG00000164588	HCN1	1.29661	4.38649e-14	Up
ENSG00000277945	ENSG00000277945	1.2971	3.71884e-05	Up
ENSG00000287691	ENSG00000287691	1.2996	0.00832974	Up
ENSG00000257515	ENSG00000257515	1.30033	0.00257574	Up
ENSG00000269855	RNF225	1.30079	0.000667779	Up
ENSG00000217644	ENSG00000217644	1.30195	0.0159695	Up
ENSG00000272574	ENSG00000272574	1.30217	0.000128187	Up
ENSG00000116649	SRM	1.30248	2.18417e-62	Up
ENSG00000124145	SDC4	1.30344	3.20887e-72	Up
ENSG00000228283	KATNBL1P6	1.30394	1.02271e-06	Up
ENSG00000179431	FJX1	1.30449	4.2782e-45	Up
ENSG00000183018	SPNS2	1.30544	5.85156e-13	Up
ENSG00000171132	PRKCE	1.30597	9.18006e-46	Up
ENSG00000052749	RRP12	1.30938	3.07926e-74	Up
ENSG00000124678	TCP11	1.31028	0.00154112	Up
ENSG00000232034	ENSG00000232034	1.31274	3.32427e-09	Up
ENSG00000286907	ENSG00000286907	1.31384	0.0409865	Up
ENSG00000019169	MARCO	1.31403	9.96394e-05	Up
ENSG00000184374	COLEC10	1.31499	0.0110561	Up
ENSG00000259470	KRT8P9	1.31737	0.0165368	Up
ENSG00000107833	NPM3	1.31973	2.47011e-32	Up
ENSG00000101280	ANGPT4	1.32016	2.07941e-05	Up
ENSG00000274718	ENSG00000274718	1.3235	5.22745e-08	Up
ENSG00000174343	CHRNA9	1.324	3.12958e-08	Up
ENSG00000204839	MROH6	1.32464	8.13659e-08	Up
ENSG00000255750	ENSG00000255750	1.32727	0.0130545	Up
ENSG00000285685	ENSG00000285685	1.32814	0.0203292	Up
ENSG00000168306	ACOX2	1.32924	5.74219e-07	Up
ENSG00000255325	ENSG00000255325	1.33197	0.00751951	Up
ENSG00000271509	ENSG00000271509	1.33286	0.00403663	Up
ENSG00000263829	SINHCAFP1	1.33412	0.0450488	Up
ENSG00000151062	CACNA2D4	1.33512	0.000149371	Up
ENSG00000128805	ARHGAP22	1.33823	4.16529e-22	Up
ENSG00000197249	SERPINA1	1.3383	4.18082e-40	Up
ENSG00000224163	ENSG00000224163	1.33869	1.07865e-07	Up
ENSG00000276786	ENSG00000276786	1.3403	1.57682e-07	Up
ENSG00000145107	TM4SF19	1.34231	6.06567e-22	Up
ENSG00000220635	KRASP1	1.34252	0.0319453	Up
ENSG00000149948	HMGA2	1.34617	3.47814e-84	Up
ENSG00000169884	WNT10B	1.34703	3.2834e-10	Up
ENSG00000168282	MGAT2	1.34707	0.000659907	Up
ENSG00000213731	RAB5CP1	1.34764	7.60555e-09	Up
ENSG00000249917	LINC00536	1.34941	0.00377678	Up
ENSG00000228818	ENSG00000228818	1.35026	5.095e-47	Up
ENSG00000175197	DDIT3	1.3516	2.7471e-20	Up
ENSG00000233387	IATPR	1.35331	1.72712e-08	Up
ENSG00000140835	CHST4	1.35625	2.72911e-13	Up
ENSG00000271991	TTC32-DT	1.35689	0.000272482	Up
ENSG00000259571	BLID	1.35881	4.29134e-12	Up
ENSG00000114767	RRP9	1.35956	1.0117e-48	Up
ENSG00000236857	RAP1BP1	1.35987	2.16088e-05	Up
ENSG00000138623	SEMA7A	1.36002	7.84827e-14	Up
ENSG00000247626	MARS2	1.36158	8.25693e-20	Up
ENSG00000186297	GABRA5	1.36305	9.10886e-24	Up
ENSG00000249896	JAKMIP1-DT	1.36578	3.48157e-05	Up
ENSG00000225106	ENSG00000225106	1.36612	0.00912064	Up
ENSG00000143256	PFDN2	1.36751	1.7051e-07	Up
ENSG00000232044	SILC1	1.36796	0.000309899	Up
ENSG00000154928	EPHB1	1.37	1.85658e-31	Up
ENSG00000144802	NFKBIZ	1.37323	1.32523e-84	Up
ENSG00000213362	FTH1P12	1.37449	0.0115992	Up
ENSG00000128340	RAC2	1.37546	8.1561e-46	Up
ENSG00000226608	FTLP3	1.37746	2.99249e-57	Up
ENSG00000146374	RSPO3	1.37935	0.0274969	Up
ENSG00000132464	ENAM	1.38228	0.0189475	Up
ENSG00000118777	ABCG2	1.38478	2.05118e-09	Up
ENSG00000182022	CHST15	1.38504	4.04316e-05	Up
ENSG00000207870	MIR221	1.38577	0.00332997	Up
ENSG00000034152	MAP2K3	1.38765	4.40571e-87	Up
ENSG00000236567	TCF3P1	1.39156	0.000349651	Up
ENSG00000002079	MYH16	1.39192	1.78242e-13	Up
ENSG00000233452	STXBP5-AS1	1.39411	3.77253e-10	Up
ENSG00000227606	ENSG00000227606	1.39457	3.96348e-07	Up
ENSG00000168685	IL7R	1.39556	4.35533e-61	Up
ENSG00000089250	NOS1	1.39577	3.8321e-46	Up
ENSG00000026508	CD44	1.40028	2.64552e-79	Up
ENSG00000261410	ENSG00000261410	1.40127	0.000118298	Up
ENSG00000286966	ENSG00000286966	1.40224	1.04788e-06	Up
ENSG00000128591	FLNC	1.40287	1.2839e-78	Up
ENSG00000173080	RXFP4	1.40347	2.81485e-05	Up
ENSG00000189056	RELN	1.4038	0.000987571	Up
ENSG00000136840	ST6GALNAC4	1.40421	1.59373e-64	Up
ENSG00000102003	SYP	1.40531	8.57703e-36	Up
ENSG00000240476	LINC00973	1.40628	9.91523e-75	Up
ENSG00000106089	STX1A	1.40882	7.33002e-61	Up
ENSG00000187323	DCC	1.41053	1.07589e-15	Up
ENSG00000234498	RPL13AP20	1.41106	3.47906e-20	Up
ENSG00000113356	POLR3G	1.41139	2.07316e-12	Up
ENSG00000280044	ENSG00000280044	1.41164	0.000397457	Up
ENSG00000104237	RP1	1.41185	5.54056e-06	Up
ENSG00000266835	GAPLINC	1.41414	0.0275936	Up
ENSG00000255092	ENSG00000255092	1.41581	0.0194039	Up
ENSG00000136928	GABBR2	1.41693	1.26894e-07	Up
ENSG00000254554	ADM-DT	1.41733	0.00257826	Up
ENSG00000245832	MIR4300HG	1.41758	0.0112998	Up
ENSG00000249884	RNF103-CHMP3	1.4184	3.06253e-14	Up
ENSG00000288054	ENSG00000288054	1.42	0.0104394	Up
ENSG00000138675	FGF5	1.42024	2.21874e-31	Up
ENSG00000179674	ARL14	1.42087	1.54348e-08	Up
ENSG00000026559	KCNG1	1.42448	3.05295e-48	Up
ENSG00000230309	ENSG00000230309	1.42465	0.00152708	Up
ENSG00000235575	ENSG00000235575	1.42499	0.00907394	Up
ENSG00000099250	NRP1	1.42706	1.98872e-113	Up
ENSG00000187800	PEAR1	1.43038	1.18582e-29	Up
ENSG00000250634	LINC01182	1.43077	0.00214858	Up
ENSG00000184156	KCNQ3	1.43188	8.87257e-46	Up
ENSG00000197467	COL13A1	1.43198	2.70016e-46	Up
ENSG00000155875	SAXO1	1.43297	3.0812e-15	Up
ENSG00000278233	RNA5-8SN2	1.43473	0.0115718	Up
ENSG00000011201	ANOS1	1.43487	3.68971e-79	Up
ENSG00000120279	MYCT1	1.43504	8.05322e-10	Up
ENSG00000115758	ODC1	1.43517	4.50084e-86	Up
ENSG00000122862	SRGN	1.4371	1.94081e-05	Up
ENSG00000100906	NFKBIA	1.44173	9.74215e-76	Up
ENSG00000277387	MIR8058	1.44182	0.00476842	Up
ENSG00000118276	B4GALT6	1.44196	8.88546e-30	Up
ENSG00000279501	ENSG00000279501	1.44365	2.37452e-33	Up
ENSG00000204776	IGKV1OR-3	1.44588	0.036519	Up
ENSG00000244356	RN7SL398P	1.44594	0.00491913	Up
ENSG00000183696	UPP1	1.4473	6.66777e-68	Up
ENSG00000166401	SERPINB8	1.44809	1.14085e-37	Up
ENSG00000207725	MIR222	1.44953	0.00388365	Up
ENSG00000118785	SPP1	1.45221	1.02468e-36	Up
ENSG00000255443	CD44-AS1	1.45415	5.89461e-12	Up
ENSG00000227653	ISCA1P6	1.45687	1.13037e-05	Up
ENSG00000232956	SNHG15	1.45734	3.80907e-54	Up
ENSG00000253503	ENSG00000253503	1.45956	0.00249396	Up
ENSG00000253754	ENSG00000253754	1.4603	0.0189626	Up
ENSG00000168811	IL12A	1.4607	5.81112e-05	Up
ENSG00000153923	CLCA3P	1.46936	0.00685817	Up
ENSG00000255364	SMILR	1.47421	0.00186567	Up
ENSG00000230836	LINC01293	1.47439	0.0422619	Up
ENSG00000167286	CD3D	1.47704	0.0119574	Up
ENSG00000207574	MIR661	1.48292	0.00184619	Up
ENSG00000221869	CEBPD	1.48522	2.31086e-16	Up
ENSG00000104856	RELB	1.48561	9.71057e-52	Up
ENSG00000230067	HSPD1P6	1.48928	0.00268558	Up
ENSG00000041982	TNC	1.48963	7.61386e-98	Up
ENSG00000197142	ACSL5	1.4974	8.37008e-19	Up
ENSG00000117152	RGS4	1.49907	2.54305e-44	Up
ENSG00000138356	AOX1	1.49925	3.04699e-18	Up
ENSG00000119865	CNRIP1	1.49949	9.36112e-43	Up
ENSG00000238062	SPATA3-AS1	1.49961	6.92382e-11	Up
ENSG00000156510	HKDC1	1.49991	2.62837e-21	Up
ENSG00000287190	ENSG00000287190	1.50087	4.0388e-05	Up
ENSG00000232218	ENSG00000232218	1.50629	0.0488426	Up
ENSG00000176170	SPHK1	1.50918	3.88236e-39	Up
ENSG00000205683	DPF3	1.51077	3.09934e-24	Up
ENSG00000205890	ENSG00000205890	1.51467	0.00173735	Up
ENSG00000286303	ENSG00000286303	1.51768	0.0294914	Up
ENSG00000164171	ITGA2	1.51914	4.80545e-115	Up
ENSG00000230432	ENSG00000230432	1.5212	0.000103445	Up
ENSG00000278771	RN7SL3	1.52718	3.10738e-07	Up
ENSG00000148346	LCN2	1.53458	6.40229e-08	Up
ENSG00000288800	ENSG00000288800	1.53679	0.00252706	Up
ENSG00000136997	MYC	1.53788	2.84884e-62	Up
ENSG00000196449	YRDC	1.54087	5.65824e-31	Up
ENSG00000197358	BNIP3P1	1.54445	3.37055e-07	Up
ENSG00000170006	TMEM154	1.54851	3.96867e-41	Up
ENSG00000103326	CAPN15	1.54858	6.91083e-98	Up
ENSG00000249992	TMEM158	1.54897	6.3716e-30	Up
ENSG00000012124	CD22	1.55006	1.08352e-25	Up
ENSG00000156269	NAA11	1.5518	0.0427207	Up
ENSG00000101542	CDH20	1.55194	1.80128e-08	Up
ENSG00000180535	BHLHA15	1.55239	1.05855e-08	Up
ENSG00000252960	RN7SKP258	1.55951	0.0457744	Up
ENSG00000163131	CTSS	1.56146	0.00188224	Up
ENSG00000165478	HEPACAM	1.56253	0.00458974	Up
ENSG00000178031	ADAMTSL1	1.56529	1.76304e-101	Up
ENSG00000182326	C1S	1.56838	4.41614e-25	Up
ENSG00000269927	ENSG00000269927	1.57097	2.3252e-14	Up
ENSG00000087074	PPP1R15A	1.57218	5.79586e-16	Up
ENSG00000260832	ENSG00000260832	1.57977	3.14401e-07	Up
ENSG00000154451	GBP5	1.5823	0.0327374	Up
ENSG00000164683	HEY1	1.58307	1.63574e-18	Up
ENSG00000222164	RN7SKP266	1.5837	0.0430375	Up
ENSG00000264006	AKR1C8P	1.58639	2.91902e-06	Up
ENSG00000079263	SP140	1.59033	5.38706e-78	Up
ENSG00000170545	SMAGP	1.59135	1.37672e-63	Up
ENSG00000277494	GPIHBP1	1.59136	5.55945e-08	Up
ENSG00000236972	FABP5P1	1.59771	3.10814e-08	Up
ENSG00000125144	MT1G	1.59796	0.0196994	Up
ENSG00000229656	ITGB1-DT	1.60177	1.44207e-36	Up
ENSG00000232696	ENSG00000232696	1.60192	4.24585e-05	Up
ENSG00000231020	ENSG00000231020	1.60289	0.00880046	Up
ENSG00000242147	LASTR	1.61065	0.00807972	Up
ENSG00000174498	IGDCC3	1.61071	0.0140649	Up
ENSG00000160886	LY6K	1.61192	1.23024e-27	Up
ENSG00000229815	CCNB1IP1P1	1.6201	0.0355196	Up
ENSG00000237499	WAKMAR2	1.62101	4.76373e-09	Up
ENSG00000138678	GPAT3	1.62641	4.24658e-60	Up
ENSG00000127325	BEST3	1.62796	3.08552e-14	Up
ENSG00000164266	SPINK1	1.62939	2.432e-05	Up
ENSG00000110031	LPXN	1.63813	7.40076e-78	Up
ENSG00000112096	SOD2	1.63815	1.14546e-108	Up
ENSG00000133805	AMPD3	1.6418	6.50568e-14	Up
ENSG00000127528	KLF2	1.64469	1.24951e-22	Up
ENSG00000260862	ENSG00000260862	1.64473	9.45716e-14	Up
ENSG00000131459	GFPT2	1.6468	2.52073e-70	Up
ENSG00000242327	ENSG00000242327	1.64874	0.0422453	Up
ENSG00000232762	ENSG00000232762	1.65088	7.63657e-16	Up
ENSG00000249328	ENSG00000249328	1.6537	4.63819e-09	Up
ENSG00000135905	DOCK10	1.65953	8.04812e-56	Up
ENSG00000164949	GEM	1.66041	1.99217e-48	Up
ENSG00000264301	LINC01444	1.66071	3.64403e-17	Up
ENSG00000261644	CYLD-AS1	1.66106	0.00180168	Up
ENSG00000258011	HMGA1P3	1.66286	1.53597e-24	Up
ENSG00000236248	ENSG00000236248	1.66366	0.0267729	Up
ENSG00000101187	SLCO4A1	1.66435	3.36985e-67	Up
ENSG00000023445	BIRC3	1.66813	3.36433e-81	Up
ENSG00000198283	OR5B21	1.67907	0.00887299	Up
ENSG00000249061	ENSG00000249061	1.67993	0.0484872	Up
ENSG00000066056	TIE1	1.68016	1.17592e-06	Up
ENSG00000169297	NR0B1	1.683	2.43803e-10	Up
ENSG00000108179	PPIF	1.68399	7.79554e-104	Up
ENSG00000228063	LYPLAL1-DT	1.68567	1.96949e-05	Up
ENSG00000243742	RPLP0P2	1.68721	6.36487e-80	Up
ENSG00000241280	ENSG00000241280	1.68913	1.45565e-10	Up
ENSG00000186329	TMEM212	1.68927	0.0100098	Up
ENSG00000134070	IRAK2	1.69036	3.42073e-25	Up
ENSG00000265972	TXNIP	1.69235	1.97274e-33	Up
ENSG00000215915	ATAD3C	1.69658	0.0313997	Up
ENSG00000127774	EMC6	1.69958	0.00303859	Up
ENSG00000234163	MTND4LP11	1.69982	0.00354285	Up
ENSG00000176659	LINC02910	1.70014	4.79781e-21	Up
ENSG00000166922	SCG5	1.70797	0.0354506	Up
ENSG00000116299	ELAPOR1	1.70806	3.47203e-31	Up
ENSG00000226220	CICP22	1.70951	0.00321674	Up
ENSG00000246228	CASC8	1.71087	1.93643e-37	Up
ENSG00000241478	HSPA8P9	1.71554	0.028787	Up
ENSG00000229878	ENSG00000229878	1.72727	2.05834e-05	Up
ENSG00000233929	MT1XP1	1.72997	0.000206454	Up
ENSG00000289077	ENSG00000289077	1.7303	0.0304005	Up
ENSG00000259354	ENSG00000259354	1.7305	0.00257574	Up
ENSG00000238258	ENSG00000238258	1.73173	0.0134494	Up
ENSG00000177202	SPACA4	1.73193	0.000288812	Up
ENSG00000249867	LINC02742	1.74116	3.19858e-05	Up
ENSG00000185640	KRT79	1.74408	1.08667e-05	Up
ENSG00000224348	ENSG00000224348	1.74452	0.00350372	Up
ENSG00000250017	ENSG00000250017	1.7487	5.43134e-05	Up
ENSG00000287001	ENSG00000287001	1.75594	3.09315e-09	Up
ENSG00000134470	IL15RA	1.75701	1.46548e-05	Up
ENSG00000100739	BDKRB1	1.76187	0.0184655	Up
ENSG00000205810	KLRC3	1.76655	0.0499082	Up
ENSG00000205184	SLC10A5P1	1.76659	0.0309951	Up
ENSG00000240361	OR4G11P	1.76808	0.0331475	Up
ENSG00000125148	MT2A	1.76844	4.5167e-90	Up
ENSG00000279827	ENSG00000279827	1.76866	0.00555331	Up
ENSG00000242902	FLNC-AS1	1.76962	1.37096e-07	Up
ENSG00000289275	ENSG00000289275	1.77519	3.03925e-05	Up
ENSG00000168404	MLKL	1.78258	3.27787e-44	Up
ENSG00000286048	ENSG00000286048	1.78652	1.96328e-13	Up
ENSG00000258808	LINC02310	1.78816	1.10563e-05	Up
ENSG00000279442	ENSG00000279442	1.79076	0.0376635	Up
ENSG00000162511	LAPTM5	1.79102	4.93726e-08	Up
ENSG00000199856	ENSG00000199856	1.79175	0.00684655	Up
ENSG00000244588	RAD21L1	1.80002	0.0020858	Up
ENSG00000154188	ANGPT1	1.80033	1.54887e-08	Up
ENSG00000180777	ANKRD30B	1.8051	1.10984e-31	Up
ENSG00000255993	PSMC1P9	1.81011	0.00846567	Up
ENSG00000230615	ENSG00000230615	1.8164	5.63225e-31	Up
ENSG00000122861	PLAU	1.81643	1.16418e-99	Up
ENSG00000118503	TNFAIP3	1.81801	9.20087e-78	Up
ENSG00000277973	ENSG00000277973	1.82046	4.2031e-08	Up
ENSG00000248132	LINC02101	1.82145	0.00266765	Up
ENSG00000232803	SLCO4A1-AS1	1.83008	1.24172e-05	Up
ENSG00000255202	ENSG00000255202	1.83842	0.0130385	Up
ENSG00000069122	ADGRF5	1.84487	3.40804e-11	Up
ENSG00000179148	ALOXE3	1.84674	2.53409e-50	Up
ENSG00000183778	B3GALT5	1.84959	2.1238e-76	Up
ENSG00000144834	TAGLN3	1.86405	0.00119706	Up
ENSG00000100292	HMOX1	1.8651	9.0881e-107	Up
ENSG00000284095	ENSG00000284095	1.86612	0.0030593	Up
ENSG00000162840	MT2P1	1.87684	1.25103e-23	Up
ENSG00000165449	SLC16A9	1.87835	1.24263e-18	Up
ENSG00000227038	GTF2IP7	1.88196	0.000526831	Up
ENSG00000264379	SNORD39	1.89737	0.0247804	Up
ENSG00000100985	MMP9	1.90398	4.96737e-64	Up
ENSG00000204915	MFFP3	1.90565	0.0434237	Up
ENSG00000266124	MIR5587	1.90927	1.3881e-05	Up
ENSG00000205809	KLRC2	1.91008	0.000179884	Up
ENSG00000163874	ZC3H12A	1.91536	1.22402e-80	Up
ENSG00000287382	ENSG00000287382	1.91669	8.65918e-10	Up
ENSG00000138347	MYPN	1.92128	7.60832e-06	Up
ENSG00000104951	IL4I1	1.92487	3.05228e-11	Up
ENSG00000248682	ARHGAP22-IT1	1.93097	0.000821909	Up
ENSG00000197415	VEPH1	1.93156	8.08589e-49	Up
ENSG00000202177	ENSG00000202177	1.93534	8.65666e-07	Up
ENSG00000185352	HS6ST3	1.93568	0.000759338	Up
ENSG00000273132	ENSG00000273132	1.93966	0.0179569	Up
ENSG00000235419	ENSG00000235419	1.94313	0.0321474	Up
ENSG00000231210	COMETT	1.94808	0.0459087	Up
ENSG00000120949	TNFRSF8	1.94851	2.48479e-17	Up
ENSG00000287912	ENSG00000287912	1.95277	3.98854e-06	Up
ENSG00000227096	HMGB3P8	1.95696	0.00341311	Up
ENSG00000237927	ENSG00000237927	1.957	6.58162e-05	Up
ENSG00000237220	ENSG00000237220	1.9605	0.0220826	Up
ENSG00000214407	LINC02085	1.96157	8.74791e-09	Up
ENSG00000173389	IQCF1	1.96706	0.0412445	Up
ENSG00000196460	RFX8	1.97022	4.2455e-29	Up
ENSG00000274213	ENSG00000274213	1.97213	2.44319e-11	Up
ENSG00000028277	POU2F2	1.97398	1.07228e-71	Up
ENSG00000170396	ZNF804A	1.97718	0.00737484	Up
ENSG00000214381	LINC00488	1.97944	0.000993042	Up
ENSG00000257126	FOXG1-AS1	1.98343	1.24782e-10	Up
ENSG00000237596	ENSG00000237596	1.98352	4.5704e-125	Up
ENSG00000144821	MYH15	1.98361	1.82289e-44	Up
ENSG00000271225	BNIP3P4	1.98838	0.000292405	Up
ENSG00000225760	LINC00431	1.98905	1.14739e-05	Up
ENSG00000112053	SLC26A8	2.00056	0.0027015	Up
ENSG00000254639	ENSG00000254639	2.00097	0.000190485	Up
ENSG00000235573	ENSG00000235573	2.00246	0.00346834	Up
ENSG00000285895	ENSG00000285895	2.00351	0.0153231	Up
ENSG00000289193	ENSG00000289193	2.00622	1.90402e-05	Up
ENSG00000170909	OSCAR	2.00989	0.0132416	Up
ENSG00000163297	ANTXR2	2.01425	7.5817e-123	Up
ENSG00000255299	ENSG00000255299	2.02042	0.000182511	Up
ENSG00000173110	HSPA6	2.02518	1.8023e-05	Up
ENSG00000132965	ALOX5AP	2.02658	1.46857e-05	Up
ENSG00000256115	LINC02443	2.02658	0.000190533	Up
ENSG00000233263	CAPZA1P4	2.02923	0.0309951	Up
ENSG00000289278	ENSG00000289278	2.0307	4.90366e-06	Up
ENSG00000253025	RNU2-12P	2.03858	0.0217216	Up
ENSG00000171408	PDE7B	2.03907	1.91588e-58	Up
ENSG00000228612	HK2P1	2.0394	3.91215e-14	Up
ENSG00000166396	SERPINB7	2.03973	1.69279e-16	Up
ENSG00000162413	KLHL21	2.04469	3.18677e-97	Up
ENSG00000275989	ENSG00000275989	2.04532	9.10276e-07	Up
ENSG00000230015	ENSG00000230015	2.04921	0.0274379	Up
ENSG00000173597	SULT1B1	2.05063	0.00145023	Up
ENSG00000284636	ENSG00000284636	2.06767	0.000168642	Up
ENSG00000233828	MIR4280HG	2.06871	3.89261e-19	Up
ENSG00000170044	ZPLD1	2.07179	1.60158e-12	Up
ENSG00000214344	OR4F13P	2.07264	4.01584e-18	Up
ENSG00000157680	DGKI	2.07762	4.57979e-92	Up
ENSG00000182854	OR4F15	2.07846	2.37283e-16	Up
ENSG00000171872	KLF17	2.0786	3.63071e-06	Up
ENSG00000187957	DNER	2.07918	0.00209462	Up
ENSG00000259178	ENSG00000259178	2.08072	0.00822796	Up
ENSG00000253557	ENSG00000253557	2.08249	0.00709069	Up
ENSG00000130487	KLHDC7B	2.08381	1.82877e-06	Up
ENSG00000258791	LINC00520	2.08716	1.52894e-131	Up
ENSG00000224034	LINC02561	2.08928	5.68165e-30	Up
ENSG00000175592	FOSL1	2.0951	4.37243e-33	Up
ENSG00000183542	KLRC4	2.0959	0.0208617	Up
ENSG00000229771	ENSG00000229771	2.09838	0.000378738	Up
ENSG00000204291	COL15A1	2.11235	3.28356e-14	Up
ENSG00000173077	DELEC1	2.11327	4.57534e-18	Up
ENSG00000113905	HRG	2.11605	0.00202439	Up
ENSG00000169306	IL1RAPL1	2.11864	1.35606e-27	Up
ENSG00000171658	NMRAL2P	2.11997	9.30363e-45	Up
ENSG00000286172	RNVU1-8	2.1206	0.00507913	Up
ENSG00000153531	ADPRHL1	2.12139	6.52686e-55	Up
ENSG00000286034	ENSG00000286034	2.12261	1.96101e-15	Up
ENSG00000255316	MTND6P25	2.12266	0.0151885	Up
ENSG00000177575	CD163	2.12575	0.00590505	Up
ENSG00000236417	CTSLP1	2.12916	3.62357e-07	Up
ENSG00000232459	OR4F14P	2.13333	2.67656e-08	Up
ENSG00000135269	TES	2.14388	2.70431e-08	Up
ENSG00000189030	VHLL	2.14446	0.0224546	Up
ENSG00000232053	ENSG00000232053	2.14468	0.00477576	Up
ENSG00000204767	INSYN2B	2.14669	1.99075e-56	Up
ENSG00000248271	PGAM1P1	2.15294	0.0261051	Up
ENSG00000225904	MORF4L1P7	2.15318	6.45673e-11	Up
ENSG00000112299	VNN1	2.15319	0.000114446	Up
ENSG00000266818	ENSG00000266818	2.15672	0.0358333	Up
ENSG00000265724	MIR4284	2.16016	0.00756071	Up
ENSG00000012223	LTF	2.16104	0.000372067	Up
ENSG00000223987	RPL26P28	2.16926	2.55982e-07	Up
ENSG00000236938	ENSG00000236938	2.17298	0.0494062	Up
ENSG00000132185	FCRLA	2.18802	0.00122336	Up
ENSG00000225746	MEG8	2.19042	3.42813e-07	Up
ENSG00000103313	MEFV	2.19566	7.36506e-05	Up
ENSG00000260165	ENSG00000260165	2.21034	0.0326887	Up
ENSG00000150630	VEGFC	2.22074	1.10177e-86	Up
ENSG00000256450	ENSG00000256450	2.23432	0.0376011	Up
ENSG00000159251	ACTC1	2.24112	0.00771776	Up
ENSG00000235240	ENSG00000235240	2.24145	0.0440582	Up
ENSG00000177535	OR2B11	2.24416	2.81552e-08	Up
ENSG00000260422	ENSG00000260422	2.25137	0.000399792	Up
ENSG00000234756	LINC02621	2.25538	5.46454e-06	Up
ENSG00000123977	DAW1	2.25905	7.67091e-18	Up
ENSG00000229056	HECW2-AS1	2.25956	1.21456e-12	Up
ENSG00000204876	ENSG00000204876	2.26763	1.11227e-08	Up
ENSG00000116183	PAPPA2	2.27272	2.49399e-128	Up
ENSG00000250697	ENSG00000250697	2.28711	1.14927e-08	Up
ENSG00000254417	LINC02584	2.29335	0.013487	Up
ENSG00000136167	LCP1	2.29456	1.75017e-84	Up
ENSG00000253687	ENSG00000253687	2.29531	0.0384306	Up
ENSG00000143119	CD53	2.29769	0.00222418	Up
ENSG00000248145	ENSG00000248145	2.30563	0.00504411	Up
ENSG00000175352	NRIP3	2.3191	3.10937e-145	Up
ENSG00000286853	ENSG00000286853	2.32075	0.00278712	Up
ENSG00000257109	OR4F28P	2.32429	1.40126e-07	Up
ENSG00000236345	SCAT8	2.32807	0.00306288	Up
ENSG00000197550	ENSG00000197550	2.33443	3.0833e-15	Up
ENSG00000239288	ENSG00000239288	2.3363	0.0237517	Up
ENSG00000160712	IL6R	2.3435	3.47814e-84	Up
ENSG00000108932	SLC16A6	2.34597	4.86549e-14	Up
ENSG00000162746	FCRLB	2.35578	9.12945e-16	Up
ENSG00000162711	NLRP3	2.3622	2.98975e-89	Up
ENSG00000267577	DNAAF3-AS1	2.36919	3.2873e-08	Up
ENSG00000285888	ENSG00000285888	2.37092	5.92915e-05	Up
ENSG00000163376	KBTBD8	2.37195	7.22239e-59	Up
ENSG00000136634	IL10	2.37237	0.00316301	Up
ENSG00000171889	MIR31HG	2.39294	2.01756e-05	Up
ENSG00000243243	ENSG00000243243	2.39531	0.00124867	Up
[truncated: 219 more rows]

## Sheet: SETD1A siRNA DEGs
Ensembl_ID	Ensembl_Symbol	log2FoldChange	padj	DEGs
ENSG00000233121	VN1R20P	-6.20467	0.00192975	Down
ENSG00000124835	ENSG00000124835	-6.11704	0.0037488	Down
ENSG00000257660	ADCY6-DT	-5.83298	0.00964421	Down
ENSG00000172519	OR10H5	-5.58907	0.0093768	Down
ENSG00000288809	ENSG00000288809	-5.58802	0.0136735	Down
ENSG00000236086	HMGN2P28	-4.90185	0.0370412	Down
ENSG00000211669	IGLV3-10	-4.89807	0.0119052	Down
ENSG00000230991	ENSG00000230991	-4.86017	0.0453839	Down
ENSG00000223561	ENSG00000223561	-4.73403	0.0283584	Down
ENSG00000204393	NOL4L-DT	-4.68733	0.0453839	Down
ENSG00000237899	ENSG00000237899	-4.60819	0.00721549	Down
ENSG00000233574	ENSG00000233574	-4.57507	0.035273	Down
ENSG00000167311	ART5	-4.24507	1.7912e-09	Down
ENSG00000271547	ENSG00000271547	-3.97717	0.0234443	Down
ENSG00000233266	HMGB1P31	-3.92717	0.0225975	Down
ENSG00000287250	ENSG00000287250	-3.90772	0.00598229	Down
ENSG00000226237	GAS1RR	-3.90627	0.0291552	Down
ENSG00000106804	C5	-3.90584	6.98991e-07	Down
ENSG00000203852	H3C15	-3.75943	0.00644647	Down
ENSG00000234338	ENSG00000234338	-3.73396	0.000747864	Down
ENSG00000183850	ZNF730	-3.55888	0.00570553	Down
ENSG00000204335	SP5	-3.49025	0.0190149	Down
ENSG00000233718	MYCNOS	-3.41771	0.0260343	Down
ENSG00000227795	MTND4LP9	-3.36306	0.00688808	Down
ENSG00000226741	LINC02554	-3.33594	0.0187061	Down
ENSG00000100427	MLC1	-3.27168	0.000435072	Down
ENSG00000253868	FER1L6-AS2	-3.26436	0.0440068	Down
ENSG00000184489	PTP4A3	-3.20923	0.00747955	Down
ENSG00000250079	ENSG00000250079	-3.20363	0.0152979	Down
ENSG00000286873	ENSG00000286873	-3.16569	6.19009e-05	Down
ENSG00000271380	ENSG00000271380	-3.12327	0.0283972	Down
ENSG00000130643	CALY	-3.09468	0.0408199	Down
ENSG00000234183	LINC01952	-3.08656	0.00834345	Down
ENSG00000100121	GGTLC2	-3.05152	3.95897e-08	Down
ENSG00000287896	ENSG00000287896	-3.04211	0.00034177	Down
ENSG00000174403	MIR1-1HG-AS1	-3.03335	0.000723005	Down
ENSG00000267480	ENSG00000267480	-3.02499	0.00194234	Down
ENSG00000188039	NWD1	-3.00478	3.62406e-07	Down
ENSG00000116726	PRAMEF12	-2.98173	0.0261574	Down
ENSG00000142512	SIGLEC10	-2.96171	5.06472e-06	Down
ENSG00000275367	ENSG00000275367	-2.95173	0.000122493	Down
ENSG00000267691	SHC1P2	-2.92336	0.0439624	Down
ENSG00000171695	LKAAEAR1	-2.90399	0.0255273	Down
ENSG00000183971	NPW	-2.86456	0.0480877	Down
ENSG00000250563	KNOP1P5	-2.84835	7.81726e-07	Down
ENSG00000271390	ENSG00000271390	-2.80069	0.026652	Down
ENSG00000224678	GAPDHP46	-2.78164	0.0107058	Down
ENSG00000237441	RGL2	-2.7648	0.0258315	Down
ENSG00000266865	ENSG00000266865	-2.7328	0.0292736	Down
ENSG00000259442	ENSG00000259442	-2.72716	0.0446748	Down
ENSG00000288958	ENSG00000288958	-2.71763	0.00221525	Down
ENSG00000273987	ENSG00000273987	-2.71033	0.0442617	Down
ENSG00000274769	ENSG00000274769	-2.66654	0.0371608	Down
ENSG00000279851	ENSG00000279851	-2.6172	0.022684	Down
ENSG00000238043	ENSG00000238043	-2.6136	0.00334281	Down
ENSG00000158815	FGF17	-2.59562	1.69404e-06	Down
ENSG00000287851	ENSG00000287851	-2.59008	0.00786403	Down
ENSG00000260442	ATP2A1-AS1	-2.58676	0.000516187	Down
ENSG00000142449	FBN3	-2.55521	0.00656324	Down
ENSG00000238165	ENSG00000238165	-2.54836	0.0486857	Down
ENSG00000100311	PDGFB	-2.52075	3.19418e-21	Down
ENSG00000272931	LRRC8D-DT	-2.49902	0.0232159	Down
ENSG00000207571	MIR615	-2.49886	0.0437635	Down
ENSG00000132821	VSTM2L	-2.49147	0.00147054	Down
ENSG00000260494	ENSG00000260494	-2.48006	0.0197275	Down
ENSG00000248720	RFPL4AP5	-2.46815	0.000324868	Down
ENSG00000260967	RARRES2P5	-2.45254	0.00225422	Down
ENSG00000214335	CTAGE16P	-2.44645	0.00308588	Down
ENSG00000139445	FOXN4	-2.44508	0.00251283	Down
ENSG00000138380	CARF	-2.40279	4.96313e-09	Down
ENSG00000176165	FOXG1	-2.39968	0.0359205	Down
ENSG00000262703	ENSG00000262703	-2.396	0.000205981	Down
ENSG00000232594	ENSG00000232594	-2.38145	0.0087995	Down
ENSG00000260209	ENSG00000260209	-2.38104	0.000957971	Down
ENSG00000255398	HCAR3	-2.37243	0.0339856	Down
ENSG00000273080	ENSG00000273080	-2.33392	0.0248795	Down
ENSG00000285821	ENSG00000285821	-2.29638	0.0432922	Down
ENSG00000232065	LINC01063	-2.29446	0.0442199	Down
ENSG00000232671	ZNF687-AS1	-2.28699	0.0157696	Down
ENSG00000188460	ACTBP11	-2.28192	0.044059	Down
ENSG00000268970	ENSG00000268970	-2.28115	0.0426465	Down
ENSG00000279603	ENSG00000279603	-2.27904	0.00786305	Down
ENSG00000105374	NKG7	-2.27327	0.0465795	Down
ENSG00000257556	LINC02298	-2.26719	4.38394e-05	Down
ENSG00000231980	ENSG00000231980	-2.25001	0.000112089	Down
ENSG00000213981	ENSG00000213981	-2.24406	8.70725e-08	Down
ENSG00000227291	ENSG00000227291	-2.24013	0.0452833	Down
ENSG00000230773	ENSG00000230773	-2.2364	0.0240644	Down
ENSG00000228812	LAMA5-AS1	-2.22597	0.00195398	Down
ENSG00000237594	ENSG00000237594	-2.22153	0.000139622	Down
ENSG00000204277	LINC01993	-2.20862	0.0421276	Down
ENSG00000146966	DENND2A	-2.20839	1.44262e-13	Down
ENSG00000152475	ZNF837	-2.20485	0.00668995	Down
ENSG00000235934	ENSG00000235934	-2.19571	0.0217211	Down
ENSG00000288908	ENSG00000288908	-2.19429	0.0161365	Down
ENSG00000214544	GTF2IRD2P1	-2.17568	0.00988742	Down
ENSG00000204581	ACOXL-AS1	-2.16892	0.0245602	Down
ENSG00000106178	CCL24	-2.15885	2.05702e-15	Down
ENSG00000234264	DEPDC1-AS1	-2.15439	0.0135299	Down
ENSG00000224794	ENSG00000224794	-2.15142	9.61622e-09	Down
ENSG00000177989	ODF3B	-2.14962	0.000239359	Down
ENSG00000264278	ZNF236-DT	-2.14814	0.019018	Down
ENSG00000198569	SLC34A3	-2.14454	9.50225e-06	Down
ENSG00000153060	TEKT5	-2.13985	0.0272355	Down
ENSG00000234710	ENSG00000234710	-2.13114	0.0291262	Down
ENSG00000272143	FGF14-AS2	-2.13096	0.000124692	Down
ENSG00000262877	ENSG00000262877	-2.12603	1.37719e-09	Down
ENSG00000258458	OXA1L-DT	-2.12517	0.00124074	Down
ENSG00000255052	FAM66D	-2.12233	0.00656643	Down
ENSG00000236423	LINC01134	-2.119	1.40326e-08	Down
ENSG00000267320	ENSG00000267320	-2.11162	0.0444559	Down
ENSG00000213888	LINC01521	-2.10874	1.43364e-09	Down
ENSG00000250677	ENSG00000250677	-2.10687	0.0335847	Down
ENSG00000217702	ENSG00000217702	-2.10498	0.00252484	Down
ENSG00000100336	APOL4	-2.10262	0.000359651	Down
ENSG00000244411	KRTAP5-7	-2.08995	0.0437176	Down
ENSG00000277007	ENSG00000277007	-2.07866	9.74576e-06	Down
ENSG00000102678	FGF9	-2.06874	0.000102905	Down
ENSG00000263327	TAPT1-AS1	-2.06675	0.0293159	Down
ENSG00000162849	KIF26B	-2.05911	0.0079944	Down
ENSG00000198835	GJC2	-2.05421	0.000207968	Down
ENSG00000160973	FOXH1	-2.04883	0.0238677	Down
ENSG00000005102	MEOX1	-2.04559	0.000102396	Down
ENSG00000288898	ENSG00000288898	-2.04553	0.0223096	Down
ENSG00000278637	H4C1	-2.04518	0.000491369	Down
ENSG00000102468	HTR2A	-2.0431	4.6109e-09	Down
ENSG00000266973	ENSG00000266973	-2.04224	0.0356662	Down
ENSG00000279020	C18orf15	-2.0422	1.10786e-09	Down
ENSG00000276180	H4C9	-2.03693	0.00341965	Down
ENSG00000182132	KCNIP1	-2.03343	1.17654e-10	Down
ENSG00000251661	ENSG00000251661	-2.02252	0.0335361	Down
ENSG00000275074	NUDT18	-2.02179	9.14323e-06	Down
ENSG00000279982	ENSG00000279982	-2.00998	0.0300936	Down
ENSG00000184845	DRD1	-2.00603	3.0888e-22	Down
ENSG00000218510	LINC00339	-2.00221	1.01553e-05	Down
ENSG00000284825	ENSG00000284825	-1.99674	0.0406489	Down
ENSG00000168913	ENHO	-1.99267	0.0070693	Down
ENSG00000178662	CSRNP3	-1.99146	2.40516e-12	Down
ENSG00000260852	FBXL19-AS1	-1.98857	7.73458e-18	Down
ENSG00000237224	ENSG00000237224	-1.98783	0.0450862	Down
ENSG00000111639	MRPL51	-1.985	6.4819e-16	Down
ENSG00000279699	ENSG00000279699	-1.9823	0.0224413	Down
ENSG00000130702	LAMA5	-1.97179	2.02702e-20	Down
ENSG00000114854	TNNC1	-1.9687	4.21034e-12	Down
ENSG00000286099	ENSG00000286099	-1.96301	0.000248984	Down
ENSG00000249641	HOXC13-AS	-1.95761	5.63544e-06	Down
ENSG00000261210	CLEC19A	-1.95354	0.000646399	Down
ENSG00000231777	MTND4P21	-1.95323	0.0472196	Down
ENSG00000186193	SAPCD2	-1.93871	8.34789e-11	Down
ENSG00000099866	MADCAM1	-1.9383	0.0064852	Down
ENSG00000233211	GRPEL2P1	-1.93429	0.000329118	Down
ENSG00000266104	MIR4326	-1.93396	0.0444559	Down
ENSG00000272572	ENSG00000272572	-1.93209	0.013857	Down
ENSG00000229980	TOB1-AS1	-1.93138	0.00988742	Down
ENSG00000232485	RPL37A-DT	-1.93018	0.0143934	Down
ENSG00000145476	CYP4V2	-1.92525	4.09264e-08	Down
ENSG00000242498	ARPIN	-1.91571	2.8282e-28	Down
ENSG00000245468	LINC02447	-1.90814	0.017312	Down
ENSG00000273238	TMEM271	-1.90775	0.000206271	Down
ENSG00000237353	PATE4	-1.90516	0.00416424	Down
ENSG00000025423	HSD17B6	-1.89852	0.0074487	Down
ENSG00000213626	LBH	-1.89737	2.98619e-36	Down
ENSG00000283709	FAM238C	-1.89728	3.8992e-07	Down
ENSG00000180422	LINC00304	-1.89705	0.0492484	Down
ENSG00000206105	KRTAP20-4	-1.89637	0.022187	Down
ENSG00000159307	SCUBE1	-1.89044	7.35856e-07	Down
ENSG00000109163	GNRHR	-1.88366	0.00454373	Down
ENSG00000163394	CCKAR	-1.88253	0.0359765	Down
ENSG00000224027	ENSG00000224027	-1.88204	0.00598038	Down
ENSG00000134061	CD180	-1.88136	0.000500495	Down
ENSG00000232903	LINC01166	-1.87801	0.0412699	Down
ENSG00000286089	ENSG00000286089	-1.87635	0.0315636	Down
ENSG00000223727	ENSG00000223727	-1.87525	0.0429428	Down
ENSG00000075340	ADD2	-1.87457	3.31067e-08	Down
ENSG00000236701	ENSG00000236701	-1.87308	0.0239595	Down
ENSG00000164694	FNDC1	-1.87009	0.043953	Down
ENSG00000224751	SHMT1P1	-1.86586	0.0222194	Down
ENSG00000263483	MTATP6P3	-1.85299	0.00833071	Down
ENSG00000283491	ENSG00000283491	-1.85138	0.0221515	Down
ENSG00000213722	DDAH2	-1.83883	0.013942	Down
ENSG00000231358	ENSG00000231358	-1.83807	8.40676e-05	Down
ENSG00000152672	CLEC4F	-1.83685	0.000175706	Down
ENSG00000249348	UGDH-AS1	-1.83308	2.81425e-06	Down
ENSG00000181449	SOX2	-1.83218	1.56821e-16	Down
ENSG00000188833	ENTPD8	-1.82768	1.96117e-05	Down
ENSG00000286657	ENSG00000286657	-1.82659	8.87771e-05	Down
ENSG00000287016	ENSG00000287016	-1.82424	0.010922	Down
ENSG00000232006	ENSG00000232006	-1.82295	8.30006e-06	Down
ENSG00000188779	SKOR1	-1.82044	2.32822e-06	Down
ENSG00000287688	ENSG00000287688	-1.82014	0.0483826	Down
ENSG00000245281	ENSG00000245281	-1.81197	0.0486685	Down
ENSG00000215018	COL28A1	-1.80757	0.019242	Down
ENSG00000239282	CASTOR1	-1.80312	0.00636016	Down
ENSG00000260805	ENSG00000260805	-1.80158	5.13173e-05	Down
ENSG00000271889	ENSG00000271889	-1.80142	0.0128924	Down
ENSG00000253621	RPSAP74	-1.8012	0.0283584	Down
ENSG00000196118	CCDC189	-1.80075	0.0208986	Down
ENSG00000260285	ENSG00000260285	-1.79944	3.98929e-06	Down
ENSG00000260236	PTPN23-DT	-1.7945	2.09693e-05	Down
ENSG00000108984	MAP2K6	-1.79223	2.02441e-07	Down
ENSG00000106436	MYL10	-1.79097	0.026198	Down
ENSG00000213279	ENSG00000213279	-1.78611	0.00412795	Down
ENSG00000106565	TMEM176B	-1.78609	4.67014e-06	Down
ENSG00000261758	STAG1-DT	-1.78326	0.0209582	Down
ENSG00000228065	LINC01515	-1.78066	2.45129e-11	Down
ENSG00000182492	BGN	-1.77995	0.00388987	Down
ENSG00000253234	IGLV2-5	-1.7794	0.0408051	Down
ENSG00000204136	GGTA1	-1.77699	0.00217173	Down
ENSG00000145824	CXCL14	-1.77225	2.17638e-19	Down
ENSG00000233198	RNF224	-1.77064	0.014734	Down
ENSG00000256254	ENSG00000256254	-1.76977	0.0497236	Down
ENSG00000250423	KIAA1210	-1.76829	7.19443e-09	Down
ENSG00000206190	ATP10A	-1.75603	0.000135941	Down
ENSG00000171703	TCEA2	-1.75508	1.40793e-09	Down
ENSG00000274813	ENSG00000274813	-1.75159	0.000930324	Down
ENSG00000160111	CPAMD8	-1.75047	0.0036184	Down
ENSG00000185585	OLFML2A	-1.74985	6.87767e-18	Down
ENSG00000280445	ENSG00000280445	-1.74481	0.00941415	Down
ENSG00000130433	CACNG6	-1.74474	2.14725e-05	Down
ENSG00000111186	WNT5B	-1.73921	8.76625e-10	Down
ENSG00000213347	MXD3	-1.73793	3.52122e-09	Down
ENSG00000187634	SAMD11	-1.73648	0.00537819	Down
ENSG00000241738	ZNF90P1	-1.73557	0.0101188	Down
ENSG00000214424	FAM149B1P1	-1.73098	0.00753292	Down
ENSG00000124610	H1-1	-1.72899	8.89536e-20	Down
ENSG00000118194	TNNT2	-1.72505	1.02709e-05	Down
ENSG00000168517	HEXIM2	-1.7231	0.0267621	Down
ENSG00000277744	ENSG00000277744	-1.71964	0.0205454	Down
ENSG00000224046	ENSG00000224046	-1.7175	0.0498698	Down
ENSG00000169894	MUC3A	-1.71641	1.24388e-06	Down
ENSG00000211672	IGLV4-3	-1.71298	0.00411368	Down
ENSG00000245105	A2M-AS1	-1.70962	1.4259e-05	Down
ENSG00000010319	SEMA3G	-1.70776	9.92979e-09	Down
ENSG00000197013	ZNF429	-1.7062	0.00298957	Down
ENSG00000214654	B3GALT9	-1.70458	3.1359e-07	Down
ENSG00000259687	LINC01220	-1.69907	0.04947	Down
ENSG00000167178	ISLR2	-1.69585	0.0381776	Down
ENSG00000003249	DBNDD1	-1.69263	2.16302e-20	Down
ENSG00000106538	RARRES2	-1.68636	0.00380023	Down
ENSG00000173227	SYT12	-1.68515	3.19088e-14	Down
ENSG00000287431	RENO1	-1.68457	6.38051e-09	Down
ENSG00000265000	MARCHF10-DT	-1.68454	0.0423679	Down
ENSG00000279785	ENSG00000279785	-1.68213	0.0167454	Down
ENSG00000246174	KCTD21-AS1	-1.67932	1.29782e-12	Down
ENSG00000231013	SCTR-AS1	-1.67734	0.0443798	Down
ENSG00000261211	ENSG00000261211	-1.67096	0.000876161	Down
ENSG00000163344	PMVK	-1.66889	1.96202e-06	Down
ENSG00000198416	ZNF658B	-1.66387	0.0177678	Down
ENSG00000154760	SLFN13	-1.66324	2.95204e-06	Down
ENSG00000284308	C2orf81	-1.66024	0.0056138	Down
ENSG00000116031	CD207	-1.65827	0.00236458	Down
ENSG00000158571	PFKFB1	-1.65354	0.0194821	Down
ENSG00000182545	RNASE10	-1.65008	0.0239055	Down
ENSG00000246465	ENSG00000246465	-1.64994	0.0346033	Down
ENSG00000197558	SSPOP	-1.64973	7.82467e-05	Down
ENSG00000150281	CTF1	-1.6476	2.90466e-08	Down
ENSG00000267466	ENSG00000267466	-1.64365	0.0018214	Down
ENSG00000175701	MTLN	-1.64107	7.56285e-06	Down
ENSG00000255135	EMSY-DT	-1.63809	5.95601e-06	Down
ENSG00000137726	FXYD6	-1.63747	2.48195e-12	Down
ENSG00000247950	SEC24B-AS1	-1.63662	0.00367577	Down
ENSG00000117407	ARTN	-1.63467	0.0052452	Down
ENSG00000273270	ENSG00000273270	-1.63271	9.36369e-08	Down
ENSG00000239467	ENSG00000239467	-1.63128	0.00041433	Down
ENSG00000262333	HNRNPA1P16	-1.62702	0.000567035	Down
ENSG00000182272	B4GALNT4	-1.62346	3.20118e-07	Down
ENSG00000261188	TFIP11-DT	-1.62344	2.68269e-08	Down
ENSG00000256982	ENSG00000256982	-1.62309	0.015231	Down
ENSG00000273711	ENSG00000273711	-1.62037	0.0171783	Down
ENSG00000085741	WNT11	-1.61435	0.000359645	Down
ENSG00000188747	NOXA1	-1.61243	0.000277542	Down
ENSG00000099617	EFNA2	-1.61031	1.05858e-07	Down
ENSG00000064687	ABCA7	-1.6096	1.25584e-08	Down
ENSG00000273639	ENSG00000273639	-1.60408	0.0185956	Down
ENSG00000174016	TENT5D	-1.60182	0.00712221	Down
ENSG00000196275	GTF2IRD2	-1.60116	0.0146078	Down
ENSG00000144476	ACKR3	-1.60114	1.0818e-19	Down
ENSG00000107874	CUEDC2	-1.60073	3.20118e-07	Down
ENSG00000236137	ENSG00000236137	-1.60001	0.00369366	Down
ENSG00000267506	ENSG00000267506	-1.59932	2.23818e-06	Down
ENSG00000266970	SOCS3-DT	-1.59887	0.00185016	Down
ENSG00000285533	RELA-DT	-1.59533	0.00302809	Down
ENSG00000236975	LINC02814	-1.59405	0.012867	Down
ENSG00000276255	LINC02809	-1.59194	0.0269258	Down
ENSG00000180902	D2HGDH	-1.59117	5.09409e-09	Down
ENSG00000234350	ENSG00000234350	-1.59004	0.012406	Down
ENSG00000277232	GTSE1-DT	-1.59	0.000675699	Down
ENSG00000180739	S1PR5	-1.58784	5.68068e-09	Down
ENSG00000230487	PSMG3-AS1	-1.58697	2.66486e-10	Down
ENSG00000144227	NXPH2	-1.58562	5.07969e-07	Down
ENSG00000171119	NRTN	-1.5851	0.00278275	Down
ENSG00000232455	LARS2-AS1	-1.58498	0.0455919	Down
ENSG00000074181	NOTCH3	-1.57879	3.6753e-13	Down
ENSG00000184208	C22orf46	-1.57836	9.50797e-19	Down
ENSG00000171243	SOSTDC1	-1.57803	0.000173699	Down
ENSG00000225783	MIAT	-1.57769	3.84692e-17	Down
ENSG00000203883	SOX18	-1.57648	0.000135644	Down
ENSG00000002933	TMEM176A	-1.57537	3.10648e-05	Down
ENSG00000248546	ANP32C	-1.57265	0.00389338	Down
ENSG00000006016	CRLF1	-1.57057	1.24318e-09	Down
ENSG00000253954	HMGN1P38	-1.56992	1.38747e-08	Down
ENSG00000158806	NPM2	-1.56901	0.0342394	Down
ENSG00000241269	ENSG00000241269	-1.56873	0.000607806	Down
ENSG00000255026	ENSG00000255026	-1.56609	0.000272799	Down
ENSG00000099381	SETD1A	-1.56445	4.68368e-20	Down
ENSG00000176533	GNG7	-1.5634	9.55644e-09	Down
ENSG00000227710	ENSG00000227710	-1.56315	0.0415381	Down
ENSG00000271857	ENSG00000271857	-1.56119	0.00195398	Down
ENSG00000276966	H4C5	-1.56057	0.0255273	Down
ENSG00000260400	ENSG00000260400	-1.55982	0.00205433	Down
ENSG00000254885	ENSG00000254885	-1.55788	0.0310373	Down
ENSG00000165655	ZNF503	-1.5576	3.61708e-13	Down
ENSG00000183248	PRR36	-1.55603	3.37333e-13	Down
ENSG00000181444	ZNF467	-1.55315	6.88672e-09	Down
ENSG00000198056	PRIM1	-1.55114	5.45695e-16	Down
ENSG00000250903	GMDS-DT	-1.55034	7.62002e-08	Down
ENSG00000132026	RTBDN	-1.55009	0.0331297	Down
ENSG00000232164	LINC01873	-1.54997	0.0232087	Down
ENSG00000169750	RAC3	-1.54947	0.00300463	Down
ENSG00000162068	NTN3	-1.5485	5.41646e-05	Down
ENSG00000286315	ENSG00000286315	-1.54803	0.0310419	Down
ENSG00000089820	ARHGAP4	-1.54562	0.00201534	Down
ENSG00000214300	SPDYE3	-1.54539	4.08185e-06	Down
ENSG00000280274	ENSG00000280274	-1.54422	0.0371525	Down
ENSG00000168453	HR	-1.54285	1.38876e-14	Down
ENSG00000260179	ENSG00000260179	-1.54102	0.0278479	Down
ENSG00000237149	ZNF503-AS2	-1.54083	3.22356e-05	Down
ENSG00000239569	KMT2E-AS1	-1.54046	8.29425e-07	Down
ENSG00000274895	ENSG00000274895	-1.53945	0.0391517	Down
ENSG00000115257	PCSK4	-1.53911	5.92707e-05	Down
ENSG00000205795	CYS1	-1.53788	1.26738e-07	Down
ENSG00000214279	SCART1	-1.53568	1.79752e-05	Down
ENSG00000123096	SSPN	-1.53568	2.10683e-05	Down
ENSG00000181192	DHTKD1	-1.53452	9.00678e-17	Down
ENSG00000178531	CTXN1	-1.53355	0.0142803	Down
ENSG00000111271	ACAD10	-1.53295	1.2134e-15	Down
ENSG00000253103	LINC01609	-1.52996	0.0172424	Down
ENSG00000167680	SEMA6B	-1.52965	9.93226e-09	Down
ENSG00000165695	AK8	-1.52923	0.028282	Down
ENSG00000183066	WBP2NL	-1.52554	0.00343598	Down
ENSG00000165349	SLC7A3	-1.52433	0.0050474	Down
ENSG00000263914	MTND2P13	-1.52389	0.0280129	Down
ENSG00000254837	ENSG00000254837	-1.52183	0.0359205	Down
ENSG00000089847	ANKRD24	-1.51978	4.28494e-06	Down
ENSG00000275221	H2AC15	-1.51761	1.07705e-06	Down
ENSG00000223842	ENSG00000223842	-1.51544	0.0312209	Down
ENSG00000139219	COL2A1	-1.51259	0.000365835	Down
ENSG00000253554	LINC01414	-1.51169	0.0124863	Down
ENSG00000226790	HNRNPA3P1	-1.51103	0.02536	Down
ENSG00000004777	ARHGAP33	-1.51001	3.33489e-08	Down
ENSG00000186952	TMEM232	-1.5094	0.0202636	Down
ENSG00000271855	ENSG00000271855	-1.50905	0.0449544	Down
ENSG00000289044	ENSG00000289044	-1.50709	0.0175093	Down
ENSG00000233205	WBP1P2	-1.50697	0.019399	Down
ENSG00000068024	HDAC4	-1.50676	2.03101e-10	Down
ENSG00000246089	MCPH1-DT	-1.50644	0.000329442	Down
ENSG00000110148	CCKBR	-1.50637	0.0227508	Down
ENSG00000187479	C11orf96	-1.50247	0.00216163	Down
ENSG00000149575	SCN2B	-1.50178	1.14224e-06	Down
ENSG00000287352	ENSG00000287352	-1.5016	0.00989906	Down
ENSG00000158406	H4C8	-1.50038	0.0145428	Down
ENSG00000141858	SAMD1	-1.49946	0.0165928	Down
ENSG00000180096	SEPTIN1	-1.49839	1.64992e-06	Down
ENSG00000154102	C16orf74	-1.49783	0.00222937	Down
ENSG00000226819	MEIS1-AS3	-1.49751	2.58029e-06	Down
ENSG00000161405	IKZF3	-1.49676	0.0126169	Down
ENSG00000187550	SBK2	-1.49495	8.10059e-05	Down
ENSG00000101213	PTK6	-1.49431	0.000331581	Down
ENSG00000164306	PRIMPOL	-1.49234	1.40326e-08	Down
ENSG00000119242	CCDC92	-1.49194	0.0042006	Down
ENSG00000269054	ZNF497-AS1	-1.49075	0.0301164	Down
ENSG00000127928	GNGT1	-1.4894	4.99759e-05	Down
ENSG00000287966	ENSG00000287966	-1.48921	0.0270635	Down
ENSG00000198756	COLGALT2	-1.48916	0.00183232	Down
ENSG00000109881	CCDC34	-1.48712	8.54538e-12	Down
ENSG00000261837	ENSG00000261837	-1.48408	0.0255273	Down
ENSG00000224316	GTF2IP5	-1.48335	0.017429	Down
ENSG00000204536	CCHCR1	-1.48054	0.0169283	Down
ENSG00000223679	ENSG00000223679	-1.47922	0.0200267	Down
ENSG00000179772	FOXS1	-1.47706	1.74859e-09	Down
ENSG00000255159	ENSG00000255159	-1.47675	0.00964431	Down
ENSG00000267100	ILF3-DT	-1.47071	6.63532e-10	Down
ENSG00000145832	SLC25A48	-1.46923	1.3695e-09	Down
ENSG00000237651	C2orf74	-1.46722	0.0258315	Down
ENSG00000245648	KLRK1-AS1	-1.46683	3.81591e-10	Down
ENSG00000065717	TLE2	-1.46387	5.99496e-12	Down
ENSG00000205078	SYCE1L	-1.46382	0.0010828	Down
ENSG00000100314	CABP7	-1.46275	0.000273771	Down
ENSG00000168542	COL3A1	-1.45992	1.7003e-08	Down
ENSG00000178202	POGLUT3	-1.4586	1.7983e-15	Down
ENSG00000196872	CRACDL	-1.45751	7.93663e-05	Down
ENSG00000198157	HMGN5	-1.45366	2.72948e-06	Down
ENSG00000160471	COX6B2	-1.45341	0.0138296	Down
ENSG00000197768	STPG3	-1.45303	0.0396265	Down
ENSG00000235852	ENSG00000235852	-1.45213	0.000309779	Down
ENSG00000263884	THOC1-DT	-1.45132	0.00964141	Down
ENSG00000186998	EMID1	-1.45088	6.42013e-06	Down
ENSG00000278635	ENSG00000278635	-1.44936	1.05477e-07	Down
ENSG00000099864	PALM	-1.44746	2.2289e-11	Down
ENSG00000183250	LINC01547	-1.44544	1.23456e-12	Down
ENSG00000250979	ENSG00000250979	-1.44528	0.00028153	Down
ENSG00000272695	GAS6-DT	-1.44452	1.14224e-06	Down
ENSG00000287200	ENSG00000287200	-1.44355	5.39604e-05	Down
ENSG00000214182	PTMAP5	-1.44352	0.011301	Down
ENSG00000207751	ENSG00000207751	-1.43768	2.35985e-05	Down
ENSG00000251359	WWC2-AS2	-1.43386	0.00125635	Down
ENSG00000227934	ENSG00000227934	-1.43229	0.0168468	Down
ENSG00000197238	H4C11	-1.43223	0.00276511	Down
ENSG00000012171	SEMA3B	-1.43037	2.72453e-10	Down
ENSG00000184986	TMEM121	-1.43022	0.00374272	Down
ENSG00000255458	SMIM14-DT	-1.42876	0.000660781	Down
ENSG00000106013	ANKRD7	-1.42708	0.0236663	Down
ENSG00000187553	CYP26C1	-1.42676	0.00848815	Down
ENSG00000149926	TLCD3B	-1.42649	0.000341834	Down
ENSG00000182218	HHIPL1	-1.42534	0.00325711	Down
ENSG00000213366	GSTM2	-1.42512	0.000308705	Down
ENSG00000186280	KDM4D	-1.42499	0.00320286	Down
ENSG00000171772	SYCE1	-1.42434	0.00397748	Down
ENSG00000081052	COL4A4	-1.42344	6.46451e-11	Down
ENSG00000113522	RAD50	-1.42324	4.03647e-07	Down
ENSG00000232104	RFX3-AS1	-1.42136	0.0114874	Down
ENSG00000257185	LINC02293	-1.42097	0.00845915	Down
ENSG00000186847	KRT14	-1.42017	0.00261182	Down
ENSG00000272047	GTF2H5	-1.41955	3.0705e-08	Down
ENSG00000212978	ENSG00000212978	-1.41936	3.41499e-11	Down
ENSG00000166704	ZNF606	-1.41813	4.00787e-09	Down
ENSG00000183317	EPHA10	-1.41727	0.000437209	Down
ENSG00000175130	MARCKSL1	-1.41597	1.29404e-11	Down
ENSG00000250616	YPEL3-DT	-1.41594	0.0131188	Down
ENSG00000259826	CDK13-DT	-1.41557	0.0233345	Down
ENSG00000187653	TMSB4XP8	-1.41549	9.20849e-07	Down
ENSG00000188931	CFAP126	-1.41452	1.02709e-05	Down
ENSG00000205559	CHKB-DT	-1.41405	9.45194e-05	Down
ENSG00000188322	SBK1	-1.41215	1.15439e-10	Down
ENSG00000106399	RPA3	-1.41082	7.71724e-14	Down
ENSG00000253317	ENSG00000253317	-1.40899	0.0136674	Down
ENSG00000158106	RHPN1	-1.40775	1.15349e-06	Down
ENSG00000232387	SKA2P1	-1.40726	0.000655861	Down
ENSG00000254635	WAC-AS1	-1.40656	3.98543e-06	Down
ENSG00000260584	ENSG00000260584	-1.40565	0.0271331	Down
ENSG00000103227	LMF1	-1.40474	0.00138126	Down
ENSG00000279187	ENSG00000279187	-1.40376	0.000523539	Down
ENSG00000204044	SLC12A5-AS1	-1.40307	0.0137684	Down
ENSG00000242808	SOX2-OT	-1.40209	0.0229475	Down
ENSG00000154079	SDHAF4	-1.39567	0.00988895	Down
ENSG00000273162	ENSG00000273162	-1.39543	0.000113028	Down
ENSG00000101074	R3HDML	-1.39535	4.19208e-06	Down
ENSG00000100836	PABPN1	-1.39449	5.71615e-07	Down
ENSG00000223478	ENSG00000223478	-1.39427	0.000527477	Down
ENSG00000250132	ENSG00000250132	-1.39292	2.66934e-06	Down
ENSG00000177096	PHETA2	-1.39276	0.0010887	Down
ENSG00000198270	TMEM116	-1.39264	5.49195e-08	Down
ENSG00000143303	METTL25B	-1.39263	2.17954e-06	Down
ENSG00000119638	NEK9	-1.39135	6.03326e-17	Down
ENSG00000160813	PPP1R35	-1.39039	0.000798616	Down
ENSG00000282164	PEG13	-1.38828	5.52602e-07	Down
ENSG00000280187	ENSG00000280187	-1.3876	1.96754e-05	Down
ENSG00000259120	SMIM6	-1.38732	0.00542476	Down
ENSG00000139292	LGR5	-1.38686	5.95204e-06	Down
ENSG00000274248	ENSG00000274248	-1.38673	0.000378462	Down
ENSG00000068831	RASGRP2	-1.38625	0.00660183	Down
ENSG00000274750	H3C6	-1.38494	0.000176653	Down
ENSG00000227252	ENSG00000227252	-1.38486	0.0136645	Down
ENSG00000237840	FAM21FP	-1.3847	0.0345523	Down
ENSG00000162520	SYNC	-1.38394	3.49136e-05	Down
ENSG00000274292	ENSG00000274292	-1.38391	0.0496526	Down
ENSG00000272674	PCDHB16	-1.38363	0.00815547	Down
ENSG00000286389	ENSG00000286389	-1.38355	0.0250183	Down
ENSG00000185669	SNAI3	-1.3832	0.000151808	Down
ENSG00000214870	ENSG00000214870	-1.38302	0.046408	Down
ENSG00000266573	ENSG00000266573	-1.38162	0.00404487	Down
ENSG00000114378	HYAL1	-1.38136	0.00368885	Down
ENSG00000133739	LRRCC1	-1.38074	1.81871e-07	Down
ENSG00000259807	ENSG00000259807	-1.37898	2.77493e-06	Down
ENSG00000116151	MORN1	-1.37888	2.99344e-09	Down
ENSG00000254854	NECTIN1-DT	-1.37677	0.00197448	Down
ENSG00000164070	HSPA4L	-1.37372	0.0394018	Down
ENSG00000254812	ENSG00000254812	-1.37258	0.0213586	Down
ENSG00000228878	SEPTIN7-DT	-1.37197	0.00571554	Down
ENSG00000104081	BMF	-1.37186	5.26218e-11	Down
ENSG00000169184	MN1	-1.36929	1.83096e-19	Down
ENSG00000110195	FOLR1	-1.36923	3.24201e-09	Down
ENSG00000055118	KCNH2	-1.36896	2.05845e-07	Down
ENSG00000151773	CCDC122	-1.36609	0.0250925	Down
ENSG00000130313	PGLS	-1.36531	6.43868e-06	Down
ENSG00000288904	ENSG00000288904	-1.3617	0.0406151	Down
ENSG00000223720	ENSG00000223720	-1.36151	0.0261121	Down
ENSG00000197859	ADAMTSL2	-1.36057	0.0415582	Down
ENSG00000270959	LPP-AS2	-1.35926	0.00188014	Down
ENSG00000248367	ENSG00000248367	-1.35895	0.0402624	Down
ENSG00000255974	CYP2A6	-1.35863	2.96608e-05	Down
ENSG00000230658	KLHL7-DT	-1.35801	0.0391517	Down
ENSG00000182871	COL18A1	-1.35671	1.11898e-05	Down
ENSG00000135549	PKIB	-1.35592	1.55899e-11	Down
ENSG00000230555	LINC02916	-1.35406	0.00198615	Down
ENSG00000225493	LINC01107	-1.35346	0.0310373	Down
ENSG00000168481	LGI3	-1.35304	0.0243004	Down
ENSG00000287069	ENSG00000287069	-1.35261	4.24802e-05	Down
ENSG00000160446	ZDHHC12	-1.35166	2.47985e-06	Down
ENSG00000267908	ZSCAN5DP	-1.34947	0.0123998	Down
ENSG00000287823	ENSG00000287823	-1.34783	0.000600372	Down
ENSG00000176912	TYMSOS	-1.34491	0.00118565	Down
ENSG00000289296	ENSG00000289296	-1.34104	0.00354598	Down
ENSG00000167646	DNAAF3	-1.3408	0.000597422	Down
ENSG00000235100	ENSG00000235100	-1.34037	0.0338264	Down
ENSG00000258744	ENSG00000258744	-1.3384	0.000513866	Down
ENSG00000288741	ENSG00000288741	-1.33824	0.0141194	Down
ENSG00000124212	PTGIS	-1.33771	5.99841e-11	Down
ENSG00000183161	FANCF	-1.33654	1.03852e-07	Down
ENSG00000234129	ENSG00000234129	-1.33505	0.000104097	Down
ENSG00000259895	TEDC2-AS1	-1.33449	0.0265598	Down
ENSG00000137720	C11orf1	-1.33444	3.53656e-05	Down
ENSG00000127129	EDN2	-1.33354	4.55533e-06	Down
ENSG00000230295	GTF2IP23	-1.33347	0.0121018	Down
ENSG00000138085	ATRAID	-1.33316	5.00288e-14	Down
ENSG00000100985	MMP9	-1.33123	2.26983e-05	Down
ENSG00000260778	MIR3677HG	-1.33024	0.0426898	Down
ENSG00000249743	ENSG00000249743	-1.32944	0.00593492	Down
ENSG00000230749	MEIS1-AS2	-1.32829	0.00447087	Down
ENSG00000124507	PACSIN1	-1.32795	0.0113211	Down
ENSG00000254416	LINC02732	-1.3279	0.00750164	Down
ENSG00000266529	MTCYBP13	-1.32748	0.0169832	Down
ENSG00000275620	FLJ16779	-1.32705	0.000178091	Down
ENSG00000142347	MYO1F	-1.32666	1.79509e-06	Down
ENSG00000166033	HTRA1	-1.32618	1.09468e-07	Down
ENSG00000137691	CFAP300	-1.3255	0.0055028	Down
ENSG00000130876	SLC7A10	-1.32478	3.73979e-05	Down
ENSG00000205593	DENND6B	-1.32432	0.00154966	Down
ENSG00000272145	NFYC-AS1	-1.32422	0.000849135	Down
ENSG00000260750	ENSG00000260750	-1.32413	0.0264264	Down
ENSG00000128683	GAD1	-1.32321	2.20663e-06	Down
ENSG00000228801	ENSG00000228801	-1.3229	9.15618e-05	Down
ENSG00000225849	MKRN7P	-1.32221	0.0125911	Down
ENSG00000123080	CDKN2C	-1.32207	2.25384e-06	Down
ENSG00000164967	RPP25L	-1.32201	3.05648e-05	Down
ENSG00000248508	SRP14-DT	-1.32148	1.45268e-06	Down
ENSG00000112769	LAMA4	-1.32116	9.19367e-11	Down
ENSG00000289177	ENSG00000289177	-1.32103	0.0102521	Down
ENSG00000141401	IMPA2	-1.32043	7.85978e-07	Down
ENSG00000260630	SNAI3-AS1	-1.32012	1.05468e-05	Down
ENSG00000231204	ENSG00000231204	-1.31999	2.41919e-05	Down
ENSG00000166153	DEPDC4	-1.31975	0.0162677	Down
ENSG00000233005	ENSG00000233005	-1.31835	0.0122403	Down
ENSG00000132470	ITGB4	-1.31725	2.33754e-10	Down
ENSG00000272491	ENSG00000272491	-1.31607	0.0269859	Down
ENSG00000160094	ZNF362	-1.31583	2.03784e-10	Down
ENSG00000249258	ENSG00000249258	-1.31556	0.0307774	Down
ENSG00000223745	CCDC18-AS1	-1.31468	3.89154e-09	Down
ENSG00000160963	COL26A1	-1.31315	0.00608354	Down
ENSG00000273619	ENSG00000273619	-1.31291	0.00395129	Down
ENSG00000213145	CRIP1	-1.31262	0.0441735	Down
ENSG00000188878	FBF1	-1.31222	1.15979e-05	Down
ENSG00000163964	PIGX	-1.30855	8.29425e-07	Down
ENSG00000163116	STPG2	-1.3082	0.0108469	Down
ENSG00000122687	MRM2	-1.30658	0.0110508	Down
ENSG00000205209	SCGB2B2	-1.3064	0.00783252	Down
ENSG00000135447	PPP1R1A	-1.30609	0.00111688	Down
ENSG00000170153	RNF150	-1.30603	2.76037e-11	Down
ENSG00000165644	COMTD1	-1.30561	0.000281262	Down
ENSG00000164051	CCDC51	-1.30521	3.55847e-06	Down
ENSG00000172458	IL17D	-1.30384	0.0214925	Down
ENSG00000165376	CLDN2	-1.30183	0.0120761	Down
ENSG00000184905	TCEAL2	-1.30086	3.49318e-05	Down
ENSG00000213967	ZNF726	-1.30027	0.0209122	Down
ENSG00000279873	LINC01126	-1.29905	0.00525835	Down
ENSG00000186889	TMEM17	-1.29788	0.023919	Down
ENSG00000231010	ENSG00000231010	-1.29765	0.0144829	Down
ENSG00000263366	ABHD17AP5	-1.29426	0.000804879	Down
ENSG00000231240	KLF2P1	-1.29307	0.000100902	Down
ENSG00000234694	ENSG00000234694	-1.29271	0.00170466	Down
ENSG00000025708	TYMP	-1.2921	6.22288e-05	Down
ENSG00000259495	ENSG00000259495	-1.29197	3.20118e-07	Down
ENSG00000243224	ENSG00000243224	-1.29145	0.0296011	Down
ENSG00000278922	ENSG00000278922	-1.2902	0.0345685	Down
ENSG00000135473	PAN2	-1.28942	2.96798e-13	Down
ENSG00000120899	PTK2B	-1.28933	2.29314e-05	Down
ENSG00000121764	HCRTR1	-1.28932	0.0181143	Down
ENSG00000197457	STMN3	-1.28924	3.06208e-06	Down
ENSG00000119782	FKBP1B	-1.28818	0.0228899	Down
ENSG00000197982	C1orf122	-1.28798	0.000116308	Down
ENSG00000264635	ENSG00000264635	-1.28667	0.0436388	Down
ENSG00000164252	AGGF1	-1.28657	1.3488e-05	Down
ENSG00000232648	ENSG00000232648	-1.2864	0.0361481	Down
ENSG00000172830	SSH3	-1.28611	1.47636e-08	Down
ENSG00000162076	FLYWCH2	-1.28545	2.49674e-05	Down
ENSG00000245498	ENSG00000245498	-1.28513	0.0386066	Down
ENSG00000174428	GTF2IRD2B	-1.28431	6.00242e-06	Down
ENSG00000229010	ENSG00000229010	-1.28426	0.0107365	Down
ENSG00000139263	LRIG3	-1.28161	3.30889e-12	Down
ENSG00000214194	SMIM30	-1.28095	1.51048e-06	Down
ENSG00000102760	RGCC	-1.28077	0.020012	Down
ENSG00000283050	GTF2IP12	-1.27914	3.66503e-08	Down
ENSG00000283498	MIR1244-2	-1.2786	0.0099677	Down
ENSG00000253767	PCDHGA8	-1.27783	0.00696335	Down
ENSG00000221990	EXOC3-AS1	-1.27724	0.000136079	Down
ENSG00000143321	HDGF	-1.27604	4.02993e-11	Down
ENSG00000185432	METTL7A	-1.27464	2.44002e-05	Down
ENSG00000267529	ENSG00000267529	-1.27386	3.18043e-05	Down
ENSG00000153140	CETN3	-1.27353	0.000151487	Down
ENSG00000188365	ENSG00000188365	-1.27296	3.89407e-05	Down
ENSG00000255408	PCDHA3	-1.26997	0.00297317	Down
ENSG00000167371	PRRT2	-1.26933	4.5355e-07	Down
ENSG00000121388	ENSG00000121388	-1.26721	5.9803e-06	Down
ENSG00000092036	HAUS4	-1.26559	4.3656e-07	Down
ENSG00000288880	ENSG00000288880	-1.26484	0.0249314	Down
ENSG00000120915	EPHX2	-1.26457	0.000129454	Down
ENSG00000198468	FLVCR1-DT	-1.2643	0.0136129	Down
ENSG00000140043	PTGR2	-1.26421	5.46707e-06	Down
ENSG00000136237	RAPGEF5	-1.26264	7.41573e-06	Down
ENSG00000221821	C6orf226	-1.26214	0.000361592	Down
ENSG00000128951	DUT	-1.26189	4.18133e-07	Down
ENSG00000233111	RAB1C	-1.26135	0.0272306	Down
ENSG00000197429	IPP	-1.26063	2.44306e-07	Down
ENSG00000259877	ENSG00000259877	-1.26059	0.00117074	Down
ENSG00000185338	SOCS1	-1.26048	5.32278e-05	Down
ENSG00000205913	SRRM2-AS1	-1.25906	0.000207282	Down
ENSG00000128422	KRT17	-1.25879	1.60018e-10	Down
ENSG00000170629	DPY19L2P2	-1.25647	3.14529e-05	Down
ENSG00000198077	CYP2A7	-1.25641	0.023957	Down
ENSG00000183230	CTNNA3	-1.2557	0.0310666	Down
ENSG00000114841	DNAH1	-1.25529	1.32301e-11	Down
ENSG00000154920	EME1	-1.25363	1.20056e-08	Down
ENSG00000276728	ENSG00000276728	-1.25283	0.00546839	Down
ENSG00000259891	ENSG00000259891	-1.25226	9.56198e-09	Down
ENSG00000105696	TMEM59L	-1.25112	3.23828e-05	Down
ENSG00000063180	CA11	-1.25045	3.53411e-07	Down
ENSG00000184992	BRI3BP	-1.25005	8.27342e-06	Down
ENSG00000250138	ENSG00000250138	-1.24906	0.019634	Down
ENSG00000224152	ENSG00000224152	-1.24847	0.000157122	Down
ENSG00000267694	ENSG00000267694	-1.24825	0.00195707	Down
ENSG00000165752	STK32C	-1.24793	0.000738102	Down
ENSG00000184619	KRBA2	-1.24784	5.90399e-10	Down
ENSG00000271576	PRKACB-DT	-1.24722	0.00661833	Down
ENSG00000267121	FMNL1-DT	-1.24716	0.000401671	Down
ENSG00000235374	SSR4P1	-1.24505	0.00331009	Down
ENSG00000279887	ENSG00000279887	-1.24414	0.00177902	Down
ENSG00000254044	ENSG00000254044	-1.24405	0.00110511	Down
ENSG00000134323	MYCN	-1.2431	0.0252587	Down
ENSG00000154767	XPC	-1.24282	6.35467e-12	Down
ENSG00000204946	ZNF783	-1.24217	0.000887774	Down
ENSG00000105048	TNNT1	-1.24082	4.12715e-06	Down
ENSG00000237424	FOXD2-AS1	-1.2406	2.04752e-10	Down
ENSG00000267858	MZF1-AS1	-1.23949	9.12585e-05	Down
ENSG00000278709	NKILA	-1.23811	2.83349e-08	Down
ENSG00000001617	SEMA3F	-1.23671	7.72046e-09	Down
ENSG00000234042	ENSG00000234042	-1.23627	0.0025951	Down
ENSG00000184898	RBM43	-1.23446	3.56648e-05	Down
ENSG00000183186	C2CD4C	-1.23384	0.000389978	Down
ENSG00000221947	XKR9	-1.23173	0.00640321	Down
ENSG00000285980	ENSG00000285980	-1.23168	9.94182e-07	Down
ENSG00000188573	FBLL1	-1.23106	0.0384359	Down
ENSG00000272556	GTF2IP13	-1.23092	9.45926e-10	Down
ENSG00000115596	WNT6	-1.23077	0.000369074	Down
ENSG00000225177	ENSG00000225177	-1.23048	0.0154667	Down
ENSG00000074855	ANO8	-1.23029	4.2398e-05	Down
ENSG00000275480	ENSG00000275480	-1.22997	0.0182937	Down
ENSG00000076716	GPC4	-1.22966	6.32013e-09	Down
ENSG00000224758	LINC01167	-1.22862	0.0313129	Down
ENSG00000129355	CDKN2D	-1.22829	5.89271e-05	Down
ENSG00000167702	KIFC2	-1.22802	1.78127e-05	Down
ENSG00000235034	C19orf81	-1.22761	0.0176755	Down
ENSG00000099957	P2RX6	-1.22755	0.0249405	Down
ENSG00000167701	GPT	-1.227	0.00182173	Down
ENSG00000225377	NRSN2-AS1	-1.22611	5.76676e-06	Down
ENSG00000135119	RNFT2	-1.22548	1.67153e-14	Down
ENSG00000122970	IFT81	-1.22509	1.82404e-07	Down
ENSG00000249395	CASC9	-1.22429	0.000456658	Down
ENSG00000221886	ZBED8	-1.22323	9.80025e-06	Down
ENSG00000197008	ZNF138	-1.22163	0.000139719	Down
ENSG00000282968	AGGF1P10	-1.22142	0.0267374	Down
ENSG00000101198	NKAIN4	-1.22138	0.0067977	Down
ENSG00000101463	SYNDIG1	-1.22136	0.000634394	Down
ENSG00000229107	ABHD17AP4	-1.22086	0.000717879	Down
ENSG00000119333	DYNC2I2	-1.21984	9.94182e-07	Down
ENSG00000272970	ENSG00000272970	-1.21661	0.00178516	Down
ENSG00000144455	SUMF1	-1.21643	1.42846e-09	Down
ENSG00000226912	ISCA2P1	-1.21639	0.0270161	Down
ENSG00000167740	CYB5D2	-1.21587	0.000253245	Down
ENSG00000132589	FLOT2	-1.21545	1.78081e-07	Down
ENSG00000197566	ZNF624	-1.21442	0.000906799	Down
ENSG00000261801	LOXL1-AS1	-1.21361	4.70784e-12	Down
ENSG00000099849	RASSF7	-1.21329	0.0122364	Down
ENSG00000244649	LINC02086	-1.21287	0.00188195	Down
ENSG00000187244	BCAM	-1.21243	6.38959e-10	Down
ENSG00000235162	C12orf75	-1.21176	7.81883e-10	Down
ENSG00000287356	ENSG00000287356	-1.2103	0.00289148	Down
ENSG00000174206	KICS2	-1.20816	6.05565e-05	Down
ENSG00000180938	ZNF572	-1.20779	0.000755228	Down
ENSG00000158856	DMTN	-1.20688	2.44411e-05	Down
ENSG00000152076	CCDC74B	-1.20613	8.9452e-07	Down
ENSG00000189339	SLC35E2B	-1.20478	2.44233e-10	Down
ENSG00000223891	OSER1-DT	-1.20405	7.88661e-05	Down
ENSG00000258741	H2AZ2P1	-1.20244	0.00544705	Down
ENSG00000226200	SGMS1-AS1	-1.2005	2.63394e-05	Down
ENSG00000205644	ENSG00000205644	-1.20022	0.00602654	Down
ENSG00000172986	GXYLT2	-1.19744	7.57029e-12	Down
ENSG00000108375	RNF43	-1.19298	0.000511415	Down
ENSG00000157087	ATP2B2	-1.19223	0.00100534	Down
ENSG00000204852	TCTN1	-1.19208	3.39285e-07	Down
ENSG00000088881	EBF4	-1.1915	2.2195e-05	Down
ENSG00000120457	KCNJ5	-1.1904	0.0163668	Down
ENSG00000159335	PTMS	-1.18977	0.029901	Down
ENSG00000090263	MRPS33	-1.18968	1.9606e-06	Down
ENSG00000181798	LINC00471	-1.18902	0.0444504	Down
ENSG00000148357	HMCN2	-1.18872	7.63396e-06	Down
ENSG00000138738	PRDM5	-1.18772	4.5711e-07	Down
ENSG00000166965	RCCD1	-1.18603	5.7819e-07	Down
ENSG00000167861	HID1	-1.18565	0.00417626	Down
ENSG00000163082	SGPP2	-1.18534	0.000246059	Down
ENSG00000258743	LINC02301	-1.18341	0.0130381	Down
ENSG00000231663	COA6-AS1	-1.18272	0.0346033	Down
ENSG00000259207	ITGB3	-1.18242	3.51083e-05	Down
ENSG00000157570	TSPAN18	-1.18217	0.00793887	Down
ENSG00000164187	LMBRD2	-1.1815	9.89722e-06	Down
ENSG00000260073	ENSG00000260073	-1.1812	0.000174732	Down
ENSG00000133243	BTBD2	-1.18118	1.68928e-07	Down
ENSG00000032742	IFT88	-1.18106	1.11615e-05	Down
ENSG00000101412	E2F1	-1.18062	3.54817e-06	Down
ENSG00000177098	SCN4B	-1.18045	0.000333043	Down
ENSG00000113504	SLC12A7	-1.18044	2.9946e-08	Down
ENSG00000092051	JPH4	-1.17936	1.29724e-07	Down
ENSG00000258057	BCDIN3D-AS1	-1.17912	0.00660909	Down
ENSG00000169439	SDC2	-1.17903	1.81961e-11	Down
ENSG00000179085	DPM3	-1.17866	0.00354598	Down
ENSG00000101331	CCM2L	-1.17696	0.0476269	Down
ENSG00000188816	HMX2	-1.17689	0.000845006	Down
ENSG00000141052	MYOCD	-1.17665	1.27373e-07	Down
ENSG00000154864	PIEZO2	-1.17573	5.25216e-11	Down
ENSG00000197182	MIRLET7BHG	-1.17509	3.51512e-05	Down
ENSG00000261559	FSCN1P1	-1.17406	0.013652	Down
ENSG00000071575	TRIB2	-1.1738	9.7498e-15	Down
ENSG00000102878	HSF4	-1.17298	3.4098e-05	Down
ENSG00000086159	AQP6	-1.17292	0.000788349	Down
ENSG00000261888	ENSG00000261888	-1.17281	0.00166377	Down
ENSG00000272953	ENSG00000272953	-1.17198	0.0200354	Down
ENSG00000236859	NIFK-AS1	-1.17043	9.52688e-06	Down
ENSG00000186666	BCDIN3D	-1.17017	0.00858453	Down
ENSG00000250133	HOXC-AS2	-1.1699	0.000748977	Down
ENSG00000223368	ENSG00000223368	-1.16986	0.0279335	Down
ENSG00000177685	CRACR2B	-1.1691	0.00405439	Down
ENSG00000167930	FAM234A	-1.16778	2.85462e-09	Down
ENSG00000139410	SDSL	-1.16772	0.00310383	Down
ENSG00000267096	ENSG00000267096	-1.16698	0.0426681	Down
ENSG00000231327	LINC01816	-1.16665	0.0373794	Down
ENSG00000125520	SLC2A4RG	-1.16518	6.5831e-05	Down
ENSG00000163362	INAVA	-1.16306	1.24245e-06	Down
ENSG00000112559	MDFI	-1.16244	3.23582e-05	Down
ENSG00000232442	MHENCR	-1.16151	0.00398296	Down
ENSG00000196668	LINC00173	-1.16109	0.0061351	Down
ENSG00000234509	ENSG00000234509	-1.16097	0.0118842	Down
ENSG00000108465	CDK5RAP3	-1.1606	0.000312505	Down
ENSG00000163683	SMIM14	-1.15971	4.8567e-06	Down
ENSG00000248874	LINC02899	-1.1596	0.00100574	Down
ENSG00000232098	ENSG00000232098	-1.15783	5.36213e-07	Down
ENSG00000142549	IGLON5	-1.15664	2.44301e-09	Down
ENSG00000205581	HMGN1	-1.15654	9.46493e-09	Down
ENSG00000234690	EPCAM-DT	-1.15589	0.000350019	Down
ENSG00000272667	ENSG00000272667	-1.15426	0.0296424	Down
ENSG00000099622	CIRBP	-1.15426	5.1861e-06	Down
ENSG00000164776	PHKG1	-1.15057	8.62354e-05	Down
ENSG00000116990	MYCL	-1.14871	0.000200051	Down
ENSG00000112874	NUDT12	-1.14838	0.012114	Down
ENSG00000223553	SMPD4P1	-1.14795	6.75621e-12	Down
ENSG00000166436	TRIM66	-1.14791	1.28907e-11	Down
ENSG00000244187	TMEM141	-1.14724	0.00840372	Down
ENSG00000120328	PCDHB12	-1.1462	3.69013e-06	Down
ENSG00000226833	ENSG00000226833	-1.14499	0.0134977	Down
ENSG00000163995	ABLIM2	-1.14413	0.00337205	Down
ENSG00000248265	FLJ12825	-1.14393	0.0085699	Down
ENSG00000255690	TRIL	-1.14335	0.000176708	Down
ENSG00000121988	ZRANB3	-1.14247	1.1811e-07	Down
ENSG00000265692	LINC01970	-1.14226	0.0255054	Down
ENSG00000264247	ZNF407-AS1	-1.14163	7.10242e-05	Down
ENSG00000267493	CIRBP-AS1	-1.14113	0.0165628	Down
ENSG00000111087	GLI1	-1.14084	2.88323e-10	Down
ENSG00000226711	FAM66C	-1.14066	4.66564e-05	Down
ENSG00000094916	CBX5	-1.14002	7.27371e-10	Down
ENSG00000228857	ACTR3-AS1	-1.13946	0.0455906	Down
ENSG00000182685	BRICD5	-1.13935	0.0104794	Down
ENSG00000248275	TRIM52-AS1	-1.13814	0.000435719	Down
ENSG00000168497	CAVIN2	-1.13773	2.00632e-05	Down
ENSG00000184916	JAG2	-1.13722	0.00344587	Down
ENSG00000240103	ENSG00000240103	-1.13719	0.00594132	Down
ENSG00000289532	ENSG00000289532	-1.13675	0.0377486	Down
ENSG00000104953	TLE6	-1.13609	0.037038	Down
ENSG00000126583	PRKCG	-1.13572	0.00298679	Down
ENSG00000186615	KTN1-AS1	-1.13564	1.97884e-06	Down
ENSG00000163617	CCDC191	-1.13547	0.000113028	Down
ENSG00000005206	SPPL2B	-1.13523	9.80661e-06	Down
ENSG00000225889	ENSG00000225889	-1.13508	0.0289901	Down
ENSG00000124225	PMEPA1	-1.13396	4.31975e-10	Down
ENSG00000120324	PCDHB10	-1.13309	0.0194972	Down
ENSG00000287156	ENSG00000287156	-1.13275	0.0114562	Down
ENSG00000239345	HNRNPA1P26	-1.13231	0.0302404	Down
ENSG00000232860	SMG7-AS1	-1.13225	0.042518	Down
ENSG00000164176	EDIL3	-1.13192	6.2617e-08	Down
ENSG00000204237	OXLD1	-1.12947	0.000483491	Down
ENSG00000139266	MARCHF9	-1.12913	1.76932e-06	Down
ENSG00000119711	ALDH6A1	-1.12853	7.71283e-08	Down
ENSG00000231419	LINC00689	-1.12844	0.00648411	Down
ENSG00000119943	PYROXD2	-1.12822	1.01322e-07	Down
ENSG00000248015	ENSG00000248015	-1.12813	0.016563	Down
ENSG00000283183	ENSG00000283183	-1.12729	0.00152888	Down
ENSG00000244879	GABPB1-AS1	-1.12639	4.52045e-11	Down
ENSG00000258314	ENSG00000258314	-1.12601	0.00529508	Down
ENSG00000157637	SLC38A10	-1.12593	2.1592e-06	Down
ENSG00000204682	MIR1915HG	-1.12553	1.52651e-07	Down
ENSG00000282936	ENSG00000282936	-1.12511	0.0118548	Down
ENSG00000236993	GAPDHP21	-1.12452	0.0269391	Down
ENSG00000038002	AGA	-1.12448	5.86439e-05	Down
ENSG00000130768	SMPDL3B	-1.12389	0.000195898	Down
ENSG00000176401	EID2B	-1.12328	0.000701428	Down
ENSG00000070601	FRMPD1	-1.12318	0.0070693	Down
ENSG00000229809	ZNF688	-1.12236	0.00640848	Down
ENSG00000175575	PAAF1	-1.12121	8.44408e-08	Down
ENSG00000259673	IQCH-AS1	-1.11857	0.00157934	Down
ENSG00000153561	RMND5A	-1.11841	5.29699e-12	Down
ENSG00000141570	CBX8	-1.11827	0.000180776	Down
ENSG00000175643	RMI2	-1.11792	1.79417e-08	Down
ENSG00000233822	H2BC15	-1.11665	2.15564e-08	Down
ENSG00000117400	MPL	-1.11614	0.0041969	Down
ENSG00000260563	ENSG00000260563	-1.1151	0.00249111	Down
ENSG00000279485	ENSG00000279485	-1.11413	0.00665813	Down
ENSG00000286370	ENSG00000286370	-1.11372	0.0220218	Down
ENSG00000198914	POU3F3	-1.11343	2.03981e-06	Down
ENSG00000228716	DHFR	-1.11313	4.57936e-10	Down
ENSG00000155093	PTPRN2	-1.11258	1.60183e-05	Down
ENSG00000157911	PEX10	-1.11233	0.000400558	Down
ENSG00000111077	TNS2	-1.11043	2.04002e-09	Down
ENSG00000153044	CENPH	-1.10938	1.78081e-07	Down
ENSG00000203772	SPRN	-1.10931	0.0195037	Down
ENSG00000010626	LRRC23	-1.10856	5.44336e-05	Down
ENSG00000129195	PIMREG	-1.10764	5.41646e-05	Down
ENSG00000256073	URB1-AS1	-1.10731	0.0034003	Down
ENSG00000184164	CRELD2	-1.10655	0.000547271	Down
ENSG00000272686	WASL-DT	-1.10483	0.0314301	Down
ENSG00000167244	IGF2	-1.10448	0.00191489	Down
ENSG00000143458	GABPB2	-1.10423	2.38716e-08	Down
ENSG00000259319	JDP2-AS1	-1.10243	0.0048512	Down
ENSG00000237212	ENSG00000237212	-1.10141	0.023989	Down
ENSG00000166681	BEX3	-1.10105	5.48733e-06	Down
ENSG00000175334	BANF1	-1.10056	0.000429991	Down
ENSG00000177045	SIX5	-1.09956	0.000546032	Down
ENSG00000155428	TRIM74	-1.09935	0.037978	Down
ENSG00000124006	OBSL1	-1.09905	8.15808e-05	Down
ENSG00000223797	ENTPD3-AS1	-1.09824	0.00755852	Down
ENSG00000126768	TIMM17B	-1.09792	0.000798194	Down
ENSG00000173838	MARCHF10	-1.09774	0.0399528	Down
ENSG00000253570	RNF5P1	-1.09723	0.0042586	Down
ENSG00000005379	TSPOAP1	-1.09665	0.00416558	Down
ENSG00000177917	ARL6IP6	-1.09623	4.36277e-10	Down
ENSG00000241990	PRR34-AS1	-1.09521	0.0458967	Down
ENSG00000113790	EHHADH	-1.09515	0.000174738	Down
ENSG00000236829	ENSG00000236829	-1.0947	0.0494983	Down
ENSG00000178947	SMIM10L2A	-1.09413	0.0172424	Down
ENSG00000108506	INTS2	-1.093	1.9207e-11	Down
ENSG00000105290	APLP1	-1.09292	6.39974e-07	Down
ENSG00000285648	ENSG00000285648	-1.09161	0.00734985	Down
ENSG00000234899	SOX9-AS1	-1.09129	0.00261788	Down
ENSG00000167363	FN3K	-1.09127	0.000757589	Down
ENSG00000137801	THBS1	-1.08922	1.11068e-13	Down
ENSG00000111678	C12orf57	-1.08864	0.00277225	Down
ENSG00000270049	ATP6V0D1-DT	-1.08832	0.000240168	Down
ENSG00000221890	NPTXR	-1.08831	2.11731e-07	Down
ENSG00000273142	LINC02604	-1.08805	3.19312e-05	Down
ENSG00000276791	ENSG00000276791	-1.08732	0.00592078	Down
ENSG00000285822	ENSG00000285822	-1.08657	3.03623e-07	Down
ENSG00000188153	COL4A5	-1.0864	5.86597e-05	Down
ENSG00000206417	H1-10-AS1	-1.08623	0.00532081	Down
ENSG00000141965	FEM1A	-1.086	0.00031271	Down
ENSG00000272631	ENSG00000272631	-1.08587	0.00149776	Down
ENSG00000250451	HOXC-AS1	-1.08492	0.00425873	Down
ENSG00000285476	ENSG00000285476	-1.08378	0.00297486	Down
ENSG00000139160	ETFBKMT	-1.08362	0.00459924	Down
ENSG00000112852	PCDHB2	-1.083	0.0286096	Down
ENSG00000132563	REEP2	-1.08293	0.000169611	Down
ENSG00000109846	CRYAB	-1.08282	5.04857e-08	Down
ENSG00000105289	TJP3	-1.08228	0.0057851	Down
ENSG00000101638	ST8SIA5	-1.08059	0.0177518	Down
ENSG00000168806	LCMT2	-1.08036	0.000224487	Down
ENSG00000121067	SPOP	-1.08002	9.93471e-08	Down
ENSG00000149474	KAT14	-1.07988	1.13344e-05	Down
ENSG00000149929	HIRIP3	-1.07984	6.22494e-05	Down
ENSG00000129103	SUMF2	-1.07896	8.56204e-10	Down
ENSG00000118162	KPTN	-1.07826	0.00229959	Down
ENSG00000092964	DPYSL2	-1.07782	1.15737e-12	Down
ENSG00000227486	ENSG00000227486	-1.07643	6.15199e-05	Down
ENSG00000117834	SLC5A9	-1.07526	2.17954e-06	Down
ENSG00000196678	ERI2	-1.07508	1.39101e-05	Down
ENSG00000170381	SEMA3E	-1.07492	2.54634e-08	Down
ENSG00000163472	TMEM79	-1.07481	0.00278818	Down
ENSG00000117305	HMGCL	-1.07474	5.21984e-05	Down
ENSG00000100577	GSTZ1	-1.07398	2.90173e-07	Down
ENSG00000289120	ENSG00000289120	-1.0734	0.0153853	Down
ENSG00000171604	CXXC5	-1.07313	1.63943e-05	Down
ENSG00000140451	PIF1	-1.07226	2.87539e-05	Down
ENSG00000161281	COX7A1	-1.0722	0.0103626	Down
ENSG00000287861	ENSG00000287861	-1.07149	2.5406e-05	Down
ENSG00000123201	GUCY1B2	-1.0709	0.037215	Down
ENSG00000099860	GADD45B	-1.07014	2.22658e-05	Down
ENSG00000214309	MBLAC1	-1.06996	0.0260915	Down
ENSG00000251350	LINC02475	-1.0696	0.019602	Down
ENSG00000205108	FAM205A	-1.06939	0.0442474	Down
ENSG00000162073	PAQR4	-1.06912	2.78379e-06	Down
ENSG00000260094	LINC00564	-1.06788	4.95242e-05	Down
ENSG00000287853	ENSG00000287853	-1.0674	0.00420111	Down
ENSG00000102854	MSLN	-1.06581	0.00204649	Down
ENSG00000198673	TAFA2	-1.06562	0.00255995	Down
ENSG00000214770	ENSG00000214770	-1.06556	0.0342659	Down
ENSG00000132749	TESMIN	-1.06545	0.0182526	Down
ENSG00000189184	PCDH18	-1.06508	0.000613005	Down
ENSG00000185245	GP1BA	-1.06486	0.00759077	Down
ENSG00000198185	ZNF334	-1.06467	4.93754e-08	Down
ENSG00000148814	LRRC27	-1.06333	8.05133e-07	Down
ENSG00000171148	TADA3	-1.06325	1.89281e-05	Down
ENSG00000124602	UNC5CL	-1.06324	0.0150772	Down
ENSG00000172992	DCAKD	-1.06314	2.05201e-09	Down
ENSG00000142303	ADAMTS10	-1.06257	9.94182e-07	Down
ENSG00000263412	NFE2L1-DT	-1.06216	0.00619871	Down
ENSG00000227598	ENSG00000227598	-1.0618	0.0319092	Down
ENSG00000137834	SMAD6	-1.06112	0.000106639	Down
ENSG00000158560	DYNC1I1	-1.06077	0.00306976	Down
ENSG00000234352	ENSG00000234352	-1.05986	0.00627241	Down
ENSG00000107821	KAZALD1	-1.05825	0.000118849	Down
ENSG00000288821	ENSG00000288821	-1.05772	0.0151377	Down
ENSG00000272994	C2orf49-DT	-1.05703	0.000878878	Down
ENSG00000168675	LDLRAD4	-1.05512	2.97672e-10	Down
ENSG00000187514	PTMA	-1.05503	9.74605e-06	Down
ENSG00000167011	NAT16	-1.05484	0.000957971	Down
ENSG00000157353	FCSK	-1.05404	0.000196897	Down
ENSG00000169683	LRRC45	-1.05339	0.000406522	Down
ENSG00000108469	RECQL5	-1.05332	2.34079e-06	Down
ENSG00000184508	HDDC3	-1.05309	0.0119052	Down
ENSG00000135537	AFG1L	-1.05244	0.0250527	Down
ENSG00000205542	TMSB4X	-1.052	2.66249e-06	Down
ENSG00000225406	ELF2P4	-1.05068	0.0415582	Down
ENSG00000234327	ZNF232-AS1	-1.05041	0.0456046	Down
ENSG00000186919	ZACN	-1.05004	0.0250527	Down
ENSG00000185453	ZSWIM9	-1.04816	0.0013698	Down
ENSG00000005189	REXO5	-1.04755	0.000146884	Down
ENSG00000184557	SOCS3	-1.04679	1.45547e-06	Down
ENSG00000172638	EFEMP2	-1.04665	1.25836e-07	Down
ENSG00000272645	GTF2IP20	-1.04596	7.90711e-06	Down
ENSG00000274220	ENSG00000274220	-1.04576	0.0362753	Down
ENSG00000260001	TGFBR3L	-1.04536	0.0153197	Down
ENSG00000188227	ZNF793	-1.04528	0.00578798	Down
ENSG00000196507	TCEAL3	-1.04479	0.000567239	Down
ENSG00000231345	BEND3P1	-1.04441	0.000214061	Down
ENSG00000111653	ING4	-1.04395	1.91964e-07	Down
ENSG00000147408	CSGALNACT1	-1.04357	0.0166235	Down
ENSG00000068784	SRBD1	-1.04133	3.00507e-07	Down
ENSG00000136155	SCEL	-1.04127	0.0491728	Down
ENSG00000163923	RPL39L	-1.04104	0.00126819	Down
ENSG00000224383	PRR29	-1.0405	0.0407056	Down
ENSG00000275807	ENSG00000275807	-1.04035	0.0130789	Down
ENSG00000215440	NPEPL1	-1.03914	0.00371363	Down
ENSG00000237036	ZEB1-AS1	-1.039	0.000158366	Down
ENSG00000119650	IFT43	-1.03871	5.00374e-06	Down
ENSG00000119203	CPSF3	-1.0384	4.63866e-08	Down
ENSG00000135097	MSI1	-1.03815	7.33063e-07	Down
ENSG00000214253	FIS1	-1.03782	0.000297602	Down
ENSG00000142046	TMEM91	-1.03681	0.0182287	Down
ENSG00000228630	HOTAIR	-1.03646	5.06633e-06	Down
ENSG00000257534	ENSG00000257534	-1.03629	0.0232315	Down
ENSG00000256594	ENSG00000256594	-1.03622	0.00668995	Down
ENSG00000137193	PIM1	-1.03618	2.26732e-07	Down
ENSG00000163453	IGFBP7	-1.0357	9.87993e-05	Down
ENSG00000168393	DTYMK	-1.03504	0.000155063	Down
ENSG00000176244	ACBD7	-1.03481	6.43677e-06	Down
ENSG00000177788	ENSG00000177788	-1.03447	0.00316867	Down
ENSG00000116774	OLFML3	-1.03442	4.12868e-06	Down
ENSG00000284602	ENSG00000284602	-1.03438	0.00596235	Down
ENSG00000234977	ENSG00000234977	-1.03437	0.0408051	Down
ENSG00000185127	C6orf120	-1.03416	7.44587e-06	Down
ENSG00000197744	PTMAP2	-1.03318	0.000217902	Down
ENSG00000134146	DPH6	-1.03316	0.00108816	Down
ENSG00000172081	MOB3A	-1.03282	1.31141e-07	Down
ENSG00000078018	MAP2	-1.03259	7.63691e-06	Down
ENSG00000253725	ENSG00000253725	-1.03208	0.0177212	Down
ENSG00000163634	THOC7	-1.03155	1.19117e-07	Down
ENSG00000165475	CRYL1	-1.03129	0.00197726	Down
ENSG00000149476	TKFC	-1.03127	2.5406e-05	Down
ENSG00000185189	NRBP2	-1.03117	1.05858e-07	Down
ENSG00000132386	SERPINF1	-1.03099	2.85468e-06	Down
ENSG00000007255	TRAPPC6A	-1.03057	0.028941	Down
ENSG00000149636	DSN1	-1.03021	7.58677e-09	Down
ENSG00000233396	LINC01719	-1.02912	0.00325015	Down
ENSG00000002586	CD99	-1.02905	0.00865874	Down
ENSG00000285796	ENSG00000285796	-1.02823	0.00230339	Down
ENSG00000139737	SLAIN1	-1.02816	0.0250527	Down
ENSG00000215790	SLC35E2A	-1.02646	0.000464151	Down
ENSG00000123143	PKN1	-1.02624	0.000123716	Down
ENSG00000105559	PLEKHA4	-1.0249	0.000110979	Down
ENSG00000114315	HES1	-1.02475	8.29425e-07	Down
ENSG00000179743	FLJ37453	-1.0242	0.023856	Down
ENSG00000102349	KLF8	-1.02411	0.0317043	Down
ENSG00000079931	MOXD1	-1.02403	4.64352e-07	Down
ENSG00000149541	B3GAT3	-1.02355	0.00208624	Down
ENSG00000129946	SHC2	-1.02353	0.000104118	Down
ENSG00000069275	NUCKS1	-1.02345	9.65834e-12	Down
ENSG00000171222	SCAND1	-1.0225	0.00344948	Down
ENSG00000067840	PDZD4	-1.02211	0.000203384	Down
ENSG00000184979	USP18	-1.02209	0.00261182	Down
ENSG00000162913	OBSCN-AS1	-1.0213	0.0199554	Down
ENSG00000230246	SPATA31C1	-1.02125	3.26936e-06	Down
ENSG00000148411	NACC2	-1.02113	2.14317e-05	Down
ENSG00000177352	CCDC71	-1.01979	2.71021e-05	Down
ENSG00000179029	TMEM107	-1.01921	0.000128016	Down
ENSG00000135722	FBXL8	-1.01904	0.000705221	Down
ENSG00000178700	DHFR2	-1.01901	6.23023e-05	Down
ENSG00000268006	PTOV1-AS1	-1.01899	9.33981e-05	Down
ENSG00000072422	RHOBTB1	-1.01831	6.15451e-09	Down
ENSG00000167971	CASKIN1	-1.01772	0.00359134	Down
ENSG00000248796	MED15P8	-1.01728	0.000879706	Down
ENSG00000170345	FOS	-1.01714	1.72648e-05	Down
ENSG00000049089	COL9A2	-1.01694	0.000119509	Down
ENSG00000106404	CLDN15	-1.01694	5.4535e-07	Down
ENSG00000107789	MINPP1	-1.01668	8.10418e-08	Down
ENSG00000121486	TRMT1L	-1.01657	1.20146e-07	Down
ENSG00000166997	CNPY4	-1.01573	2.94918e-06	Down
ENSG00000161618	ALDH16A1	-1.01521	0.00137552	Down
ENSG00000261934	PCDHGA9	-1.01482	0.0131188	Down
ENSG00000148225	WDR31	-1.01404	0.00287942	Down
ENSG00000135439	AGAP2	-1.01397	8.46193e-07	Down
ENSG00000133256	PDE6B	-1.0134	0.00159427	Down
ENSG00000287466	ENSG00000287466	-1.01334	0.0391517	Down
ENSG00000255320	ENSG00000255320	-1.01327	0.0433787	Down
ENSG00000286522	H3C2	-1.01303	4.43744e-05	Down
ENSG00000232815	DUX4L50	-1.01273	0.000106914	Down
ENSG00000160179	ABCG1	-1.01196	1.8583e-05	Down
ENSG00000226686	LINC01535	-1.01172	0.000621801	Down
ENSG00000181104	F2R	-1.01027	9.46493e-09	Down
ENSG00000267871	ZNF460-AS1	-1.00978	0.0359205	Down
ENSG00000124370	MCEE	-1.0092	0.00195398	Down
ENSG00000144306	SCRN3	-1.00845	0.000578343	Down
ENSG00000223764	LINC02593	-1.00774	9.27708e-05	Down
ENSG00000129480	DTD2	-1.00701	0.0104641	Down
ENSG00000092096	SLC22A17	-1.00698	5.58967e-05	Down
ENSG00000132182	NUP210	-1.0065	2.03784e-10	Down
ENSG00000261150	EPPK1	-1.0064	0.0027981	Down
ENSG00000181638	ZFP41	-1.00575	6.02331e-06	Down
ENSG00000068137	PLEKHH3	-1.00487	0.000290994	Down
ENSG00000106733	NMRK1	-1.0045	0.0227522	Down
ENSG00000011590	ZBTB32	-1.00417	0.017378	Down
ENSG00000103021	CCDC113	-1.00325	0.000604543	Down
ENSG00000267751	BSG-AS1	-1.00143	0.0197371	Down
ENSG00000075618	FSCN1	-1.00074	8.41691e-06	Down
ENSG00000204923	FBXO48	-1.0003	0.000966858	Down
ENSG00000169371	SNUPN	-1.00027	4.58827e-05	Down
ENSG00000237950	ENSG00000237950	-1.00018	0.0457774	Down
ENSG00000143322	ABL2	1.00013	6.64757e-11	Up
ENSG00000054392	HHAT	1.00014	0.041003	Up
ENSG00000148677	ANKRD1	1.00093	6.58367e-12	Up
ENSG00000250548	LINC01303	1.00149	4.05925e-07	Up
ENSG00000147202	DIAPH2	1.00155	1.48774e-06	Up
ENSG00000198939	ZFP2	1.00265	0.0208616	Up
ENSG00000171132	PRKCE	1.00284	1.35762e-06	Up
ENSG00000065809	FAM107B	1.00352	4.56994e-08	Up
ENSG00000100036	SLC35E4	1.00706	0.000286079	Up
ENSG00000231672	DIRC3	1.01141	0.00912945	Up
ENSG00000260971	ENSG00000260971	1.01274	0.00224757	Up
ENSG00000111052	LIN7A	1.0133	2.09265e-05	Up
ENSG00000132170	PPARG	1.01338	1.7003e-08	Up
ENSG00000279501	ENSG00000279501	1.01384	0.000304668	Up
ENSG00000143891	GALM	1.01501	0.00985156	Up
ENSG00000166250	CLMP	1.01695	8.19416e-06	Up
ENSG00000152422	XRCC4	1.01775	4.19642e-05	Up
ENSG00000251161	ENSG00000251161	1.01933	0.00816648	Up
ENSG00000018869	ZNF582	1.02024	0.00281904	Up
ENSG00000132932	ATP8A2	1.02097	1.096e-07	Up
ENSG00000033122	LRRC7	1.02206	0.000274973	Up
ENSG00000286232	ENSG00000286232	1.02653	0.000471087	Up
ENSG00000170962	PDGFD	1.02761	0.0421491	Up
ENSG00000154265	ABCA5	1.02778	1.32839e-05	Up
ENSG00000181291	TMEM132E	1.02871	0.00797404	Up
ENSG00000279029	ENSG00000279029	1.02871	0.00303398	Up
ENSG00000170684	ZNF296	1.02891	0.00540098	Up
ENSG00000280721	LINC01943	1.02965	0.0023123	Up
ENSG00000155846	PPARGC1B	1.0302	1.23412e-07	Up
ENSG00000151376	ME3	1.03048	0.000308697	Up
ENSG00000166257	SCN3B	1.03098	0.000645196	Up
ENSG00000074410	CA12	1.0322	1.68201e-06	Up
ENSG00000164038	SLC9B2	1.03338	3.28069e-07	Up
ENSG00000285294	LINC00842	1.03352	0.00023941	Up
ENSG00000260785	CASC17	1.03656	0.0264608	Up
ENSG00000175294	CATSPER1	1.03696	3.32407e-05	Up
ENSG00000151150	ANK3	1.03725	1.507e-05	Up
ENSG00000103174	NAGPA	1.03777	0.000198077	Up
ENSG00000070540	WIPI1	1.03801	2.89214e-08	Up
ENSG00000180139	ACTA2-AS1	1.03903	0.00321407	Up
ENSG00000122965	RBM19	1.03922	1.25455e-11	Up
ENSG00000145536	ADAMTS16	1.03924	4.22472e-09	Up
ENSG00000101955	SRPX	1.03929	3.72486e-10	Up
ENSG00000280693	SH3PXD2A-AS1	1.04012	0.0088995	Up
ENSG00000175264	CHST1	1.04041	1.2156e-05	Up
ENSG00000197915	HRNR	1.04111	1.51055e-06	Up
ENSG00000229644	NAMPTP1	1.04112	2.20234e-05	Up
ENSG00000284862	CCDC39	1.04231	0.0498838	Up
ENSG00000156687	UNC5D	1.0438	0.00623398	Up
ENSG00000162894	FCMR	1.04386	0.0407056	Up
ENSG00000254087	LYN	1.04477	5.22055e-08	Up
ENSG00000235299	MRPL53P1	1.04618	0.0381239	Up
ENSG00000251257	ENSG00000251257	1.04686	3.15122e-06	Up
ENSG00000286886	ENSG00000286886	1.04709	0.0125399	Up
ENSG00000254938	ENSG00000254938	1.04957	0.00871722	Up
ENSG00000108798	ABI3	1.04963	2.1458e-05	Up
ENSG00000255874	PRECSIT	1.04978	0.00437106	Up
ENSG00000164683	HEY1	1.05061	0.00393489	Up
ENSG00000110987	BCL7A	1.05282	0.000267918	Up
ENSG00000115194	SLC30A3	1.05316	1.84879e-06	Up
ENSG00000236683	HMGA1P1	1.05344	0.000514997	Up
ENSG00000171017	LRRC8E	1.05478	0.0314301	Up
ENSG00000140450	ARRDC4	1.05577	0.000569178	Up
ENSG00000189221	MAOA	1.05586	2.85528e-10	Up
ENSG00000288806	ENSG00000288806	1.05947	0.0362929	Up
ENSG00000222024	ENSG00000222024	1.05992	0.00233962	Up
ENSG00000119946	CNNM1	1.06055	2.49674e-05	Up
ENSG00000258881	ENSG00000258881	1.06062	8.25557e-06	Up
ENSG00000268460	ENSG00000268460	1.06149	1.38063e-06	Up
ENSG00000115008	IL1A	1.06152	0.00422708	Up
ENSG00000125148	MT2A	1.06237	9.37547e-06	Up
ENSG00000227288	ARID3BP1	1.06433	0.045054	Up
ENSG00000228283	KATNBL1P6	1.06442	0.030157	Up
ENSG00000180353	HCLS1	1.06635	0.00349768	Up
ENSG00000136235	GPNMB	1.06638	9.76573e-08	Up
ENSG00000164932	CTHRC1	1.06655	0.0162055	Up
ENSG00000228336	OR9H1P	1.06758	0.0249314	Up
ENSG00000166401	SERPINB8	1.07011	1.2503e-05	Up
ENSG00000033327	GAB2	1.07181	4.14304e-11	Up
ENSG00000134070	IRAK2	1.07348	0.0120495	Up
ENSG00000141441	GAREM1	1.07369	7.89903e-06	Up
ENSG00000258926	ENSG00000258926	1.07458	0.000642576	Up
ENSG00000157423	HYDIN	1.0768	7.08562e-05	Up
ENSG00000275894	ENSG00000275894	1.07937	0.0030339	Up
ENSG00000121440	PDZRN3	1.07973	1.00178e-05	Up
ENSG00000137571	SLCO5A1	1.07987	0.0081168	Up
ENSG00000233589	ENSG00000233589	1.07994	0.00818628	Up
ENSG00000226087	ENSG00000226087	1.08021	0.0392534	Up
ENSG00000285774	ENSG00000285774	1.08085	2.50336e-06	Up
ENSG00000261924	ENSG00000261924	1.08261	0.000537531	Up
ENSG00000124882	EREG	1.08316	0.00844234	Up
ENSG00000107242	PIP5K1B	1.08316	0.0118506	Up
ENSG00000135604	STX11	1.08344	0.00103362	Up
ENSG00000258976	ENSG00000258976	1.08461	3.66133e-06	Up
ENSG00000286479	ENSG00000286479	1.08538	0.0369901	Up
ENSG00000138119	MYOF	1.08564	6.3119e-14	Up
ENSG00000141968	VAV1	1.08756	0.0169772	Up
ENSG00000049130	KITLG	1.08782	9.06802e-07	Up
ENSG00000275793	RIMBP3	1.08803	0.0213586	Up
ENSG00000228509	ENSG00000228509	1.08823	6.06172e-08	Up
ENSG00000108179	PPIF	1.09066	1.91269e-08	Up
ENSG00000213062	ENSG00000213062	1.09284	0.00150404	Up
ENSG00000237298	TTN-AS1	1.09288	0.0129068	Up
ENSG00000177990	DPY19L2	1.09417	5.4535e-07	Up
ENSG00000261087	ZNNT1	1.09578	0.00202743	Up
ENSG00000169247	SH3TC2	1.09643	4.71617e-07	Up
ENSG00000151474	FRMD4A	1.09648	1.18453e-09	Up
ENSG00000130066	SAT1	1.09818	3.97967e-05	Up
ENSG00000133124	IRS4	1.09863	0.0191447	Up
ENSG00000001461	NIPAL3	1.09929	8.76695e-11	Up
ENSG00000041353	RAB27B	1.10039	0.0437176	Up
ENSG00000235408	SNORA71B	1.10066	0.0220368	Up
ENSG00000111962	UST	1.10079	4.98861e-07	Up
ENSG00000188352	FOCAD	1.10181	3.15658e-09	Up
ENSG00000147872	PLIN2	1.10183	3.20479e-10	Up
ENSG00000270903	HNRNPA3P9	1.10245	0.0082114	Up
ENSG00000125414	MYH2	1.10249	9.43877e-06	Up
ENSG00000125845	BMP2	1.10255	0.000429165	Up
ENSG00000255248	MIR100HG	1.10333	1.34193e-08	Up
ENSG00000156463	SH3RF2	1.1041	1.39235e-12	Up
ENSG00000080031	PTPRH	1.10516	1.02709e-05	Up
ENSG00000223973	PAFAH1B1P2	1.10544	0.00444909	Up
ENSG00000224000	ENSG00000224000	1.10596	0.00350203	Up
ENSG00000182308	DCAF4L1	1.10628	0.00216223	Up
ENSG00000073905	VDAC1P1	1.10695	8.97014e-06	Up
ENSG00000230666	CEACAM22P	1.10813	0.0151743	Up
ENSG00000106617	PRKAG2	1.11111	5.31717e-07	Up
ENSG00000136840	ST6GALNAC4	1.1129	2.87845e-06	Up
ENSG00000210196	MT-TP	1.11516	0.000671054	Up
ENSG00000177311	ZBTB38	1.11622	1.66892e-08	Up
ENSG00000042832	TG	1.11665	0.00340813	Up
ENSG00000231304	SGO1-AS1	1.11808	0.0067977	Up
ENSG00000268879	IGFL1P1	1.11833	3.27218e-07	Up
ENSG00000187800	PEAR1	1.11861	1.36282e-06	Up
ENSG00000111700	SLCO1B3	1.11877	3.338e-05	Up
ENSG00000096696	DSP	1.11904	0.000296543	Up
ENSG00000228261	ITPRIP-AS1	1.11908	0.0378442	Up
ENSG00000126368	NR1D1	1.12163	1.15639e-09	Up
ENSG00000285106	ENSG00000285106	1.12206	4.30154e-08	Up
ENSG00000253500	ENSG00000253500	1.1224	0.0322737	Up
ENSG00000136997	MYC	1.12334	1.79459e-12	Up
ENSG00000140950	MEAK7	1.12431	1.36502e-11	Up
ENSG00000050405	LIMA1	1.12459	2.44728e-10	Up
ENSG00000261296	ENSG00000261296	1.12553	8.81619e-05	Up
ENSG00000145390	USP53	1.12796	5.42175e-08	Up
ENSG00000144681	STAC	1.12858	4.11736e-11	Up
ENSG00000261780	LINC02582	1.13063	7.57803e-06	Up
ENSG00000163291	PAQR3	1.13109	9.41441e-11	Up
ENSG00000119865	CNRIP1	1.13139	9.13107e-08	Up
ENSG00000184500	PROS1	1.13256	5.14521e-06	Up
ENSG00000236393	ENSG00000236393	1.13483	1.87965e-06	Up
ENSG00000183454	GRIN2A	1.13573	0.00508441	Up
ENSG00000196353	CPNE4	1.13579	8.4635e-06	Up
ENSG00000189275	LINC01164	1.13644	0.0353934	Up
ENSG00000164220	F2RL2	1.13888	1.54755e-06	Up
ENSG00000224294	PINCR	1.13904	0.00245297	Up
ENSG00000239280	ENSG00000239280	1.13953	0.0201016	Up
ENSG00000111181	SLC6A12	1.13957	0.000306348	Up
ENSG00000186567	CEACAM19	1.14044	8.04272e-10	Up
ENSG00000243359	RN7SL815P	1.1421	0.00301095	Up
ENSG00000164949	GEM	1.14228	7.45468e-07	Up
ENSG00000145990	GFOD1	1.14424	3.7386e-08	Up
ENSG00000102466	FGF14	1.14465	0.000166284	Up
ENSG00000271209	BRDTP1	1.14487	0.0442959	Up
ENSG00000166473	PKD1L2	1.14581	7.29924e-13	Up
ENSG00000197437	OR13G1	1.14766	0.00182112	Up
ENSG00000177699	ENSG00000177699	1.1478	1.86267e-06	Up
ENSG00000053108	FSTL4	1.14829	0.00548732	Up
ENSG00000162618	ADGRL4	1.14833	0.000207968	Up
ENSG00000085563	ABCB1	1.15017	3.3303e-07	Up
ENSG00000127870	RNF6	1.15101	4.92785e-12	Up
ENSG00000123342	MMP19	1.15299	1.72343e-12	Up
ENSG00000013725	CD6	1.15454	0.010922	Up
ENSG00000237975	FLG-AS1	1.1563	2.22976e-10	Up
ENSG00000066382	MPPED2	1.15636	0.00110511	Up
ENSG00000225383	SFTA1P	1.15831	3.91378e-11	Up
ENSG00000251361	ENSG00000251361	1.1594	0.0133688	Up
ENSG00000019549	SNAI2	1.1602	9.33952e-07	Up
ENSG00000247134	ENSG00000247134	1.16021	4.85461e-05	Up
ENSG00000277270	ENSG00000277270	1.16027	6.39271e-05	Up
ENSG00000110047	EHD1	1.16205	5.71078e-09	Up
ENSG00000151572	ANO4	1.16314	0.000214333	Up
ENSG00000049192	ADAMTS6	1.16483	1.0451e-11	Up
ENSG00000287001	ENSG00000287001	1.16658	0.00902038	Up
ENSG00000213030	CGB8	1.16791	0.000652476	Up
ENSG00000279611	ENSG00000279611	1.16915	0.00344726	Up
ENSG00000129595	EPB41L4A	1.16929	1.21935e-06	Up
ENSG00000164674	SYTL3	1.16963	1.61007e-09	Up
ENSG00000105877	DNAH11	1.17069	0.00169158	Up
ENSG00000274397	ENSG00000274397	1.17128	0.0130698	Up
ENSG00000173267	SNCG	1.17142	0.000685354	Up
ENSG00000115616	SLC9A2	1.17285	0.0111073	Up
ENSG00000259953	ENSG00000259953	1.17558	0.000431908	Up
ENSG00000223722	IFITM3P2	1.1833	0.00698995	Up
ENSG00000248873	SERBP1P6	1.18483	0.029091	Up
ENSG00000137501	SYTL2	1.18562	1.36502e-11	Up
ENSG00000139926	FRMD6	1.18902	1.87306e-13	Up
ENSG00000104951	IL4I1	1.19062	0.017648	Up
ENSG00000259341	ENSG00000259341	1.19081	0.00298679	Up
ENSG00000187391	MAGI2	1.19152	3.81898e-11	Up
ENSG00000112137	PHACTR1	1.19331	5.38756e-10	Up
ENSG00000267061	ENSG00000267061	1.19372	0.00206884	Up
ENSG00000123612	ACVR1C	1.19459	0.0269258	Up
ENSG00000147041	SYTL5	1.19577	4.50532e-09	Up
ENSG00000138678	GPAT3	1.19586	7.72368e-09	Up
ENSG00000106034	CPED1	1.19887	3.56648e-05	Up
ENSG00000168490	PHYHIP	1.2059	0.0059939	Up
ENSG00000214626	POLR3DP1	1.20743	0.00738603	Up
ENSG00000085662	AKR1B1	1.20912	5.2015e-14	Up
ENSG00000104043	ATP8B4	1.21097	0.0474253	Up
ENSG00000287161	ENSG00000287161	1.21149	0.017648	Up
ENSG00000233124	LINC00456	1.21168	0.00048944	Up
ENSG00000034152	MAP2K3	1.21261	2.68089e-09	Up
ENSG00000224184	MIR3681HG	1.21424	0.00785348	Up
ENSG00000132357	CARD6	1.21667	3.15914e-08	Up
ENSG00000236064	ENSG00000236064	1.21807	0.0332368	Up
ENSG00000289534	ENSG00000289534	1.2186	0.0421351	Up
ENSG00000160886	LY6K	1.22223	0.00273996	Up
ENSG00000173482	PTPRM	1.2228	6.23618e-17	Up
ENSG00000231948	HS1BP3-IT1	1.22343	0.000720166	Up
ENSG00000120949	TNFRSF8	1.22608	0.000897094	Up
ENSG00000060140	STYK1	1.22732	5.38441e-05	Up
ENSG00000064886	CHI3L2	1.22912	0.000424971	Up
ENSG00000286509	ENSG00000286509	1.22985	0.00878626	Up
ENSG00000259977	ENSG00000259977	1.235	0.00240457	Up
ENSG00000186529	CYP4F3	1.23535	0.0484172	Up
ENSG00000171724	VAT1L	1.23667	1.34618e-14	Up
ENSG00000248610	HSPA8P4	1.23817	0.0308212	Up
ENSG00000177409	SAMD9L	1.23842	1.5131e-06	Up
ENSG00000254842	LINC02551	1.23846	6.25999e-09	Up
ENSG00000154678	PDE1C	1.23974	1.82326e-10	Up
ENSG00000287277	ENSG00000287277	1.24157	1.24051e-06	Up
ENSG00000196391	ZNF774	1.24162	9.27708e-05	Up
ENSG00000143520	FLG2	1.24299	7.46767e-10	Up
ENSG00000185760	KCNQ5	1.24319	2.58895e-12	Up
ENSG00000289423	ENSG00000289423	1.24325	0.00022797	Up
ENSG00000107611	CUBN	1.24368	1.00003e-06	Up
ENSG00000114529	C3orf52	1.24387	1.03266e-05	Up
ENSG00000173210	ABLIM3	1.244	7.04072e-15	Up
ENSG00000162631	NTNG1	1.24672	1.38573e-08	Up
ENSG00000197943	PLCG2	1.24688	1.89894e-10	Up
ENSG00000179104	TMTC2	1.24768	6.25999e-09	Up
ENSG00000165046	LETM2	1.24794	6.18366e-06	Up
ENSG00000176697	BDNF	1.24796	6.38374e-08	Up
ENSG00000235665	LINC00298	1.24839	0.00835902	Up
ENSG00000011201	ANOS1	1.25125	6.30116e-13	Up
ENSG00000278000	ENSG00000278000	1.25175	0.00712072	Up
ENSG00000234147	ENSG00000234147	1.25226	0.0204763	Up
ENSG00000225190	PLEKHM1	1.25244	0.00203407	Up
ENSG00000154274	C4orf19	1.25466	5.75501e-06	Up
ENSG00000279358	ENSG00000279358	1.25783	4.66834e-07	Up
ENSG00000064601	CTSA	1.25824	5.75904e-17	Up
ENSG00000124116	WFDC3	1.25872	0.00550202	Up
ENSG00000072041	SLC6A15	1.25921	1.06621e-10	Up
ENSG00000245573	BDNF-AS	1.25926	1.15236e-06	Up
ENSG00000248115	ENSG00000248115	1.25933	0.00350203	Up
ENSG00000118322	ATP10B	1.25975	0.00877598	Up
ENSG00000236261	ENSG00000236261	1.26211	0.0152145	Up
ENSG00000010030	ETV7	1.26364	0.0255305	Up
ENSG00000270069	MIR222HG	1.26489	8.95299e-12	Up
ENSG00000266718	ENSG00000266718	1.26493	0.00644679	Up
ENSG00000115232	ITGA4	1.265	5.43539e-08	Up
ENSG00000058866	DGKG	1.26544	4.52473e-06	Up
ENSG00000162511	LAPTM5	1.26677	0.0274363	Up
ENSG00000187772	LIN28B	1.26914	1.01092e-11	Up
ENSG00000185015	CA13	1.27224	4.78873e-08	Up
ENSG00000180667	YOD1	1.27554	6.87757e-13	Up
ENSG00000249884	RNF103-CHMP3	1.27629	0.0108853	Up
ENSG00000253915	MAPRE1P1	1.27657	0.00985888	Up
ENSG00000232878	DPYD-AS1	1.27687	0.0357449	Up
ENSG00000138411	HECW2	1.27713	2.83082e-12	Up
ENSG00000119917	IFIT3	1.27784	0.000121623	Up
ENSG00000189238	LINC00943	1.27802	6.22173e-06	Up
ENSG00000161638	ITGA5	1.28124	1.09615e-17	Up
ENSG00000008118	CAMK1G	1.28805	0.00231713	Up
ENSG00000113448	PDE4D	1.28864	0.00140645	Up
ENSG00000261371	PECAM1	1.28888	1.38687e-06	Up
ENSG00000139985	ADAM21	1.29065	0.0232314	Up
ENSG00000179869	ABCA13	1.29092	4.58737e-14	Up
ENSG00000003987	MTMR7	1.29114	0.00873307	Up
ENSG00000155962	CLIC2	1.29116	2.50912e-06	Up
ENSG00000128340	RAC2	1.29167	9.86247e-11	Up
ENSG00000113578	FGF1	1.29223	3.82936e-13	Up
ENSG00000137872	SEMA6D	1.29382	0.0288797	Up
ENSG00000158089	GALNT14	1.2939	1.87306e-13	Up
ENSG00000203727	SAMD5	1.29612	2.55378e-08	Up
ENSG00000281641	SAMD12-AS1	1.29695	0.00162757	Up
ENSG00000105991	HOXA1	1.29721	7.81883e-10	Up
ENSG00000088538	DOCK3	1.29878	8.42483e-16	Up
ENSG00000260832	ENSG00000260832	1.30054	0.0221886	Up
ENSG00000238062	SPATA3-AS1	1.30179	0.0297987	Up
ENSG00000196420	S100A5	1.30212	0.0242225	Up
ENSG00000261410	ENSG00000261410	1.30508	0.0320957	Up
ENSG00000170579	DLGAP1	1.30603	1.82314e-05	Up
ENSG00000140961	OSGIN1	1.30616	2.04337e-06	Up
ENSG00000105499	PLA2G4C	1.3076	2.61203e-06	Up
ENSG00000140465	CYP1A1	1.30972	0.000200423	Up
ENSG00000287534	ENSG00000287534	1.31004	0.0114921	Up
ENSG00000225630	MTND2P28	1.31005	3.22574e-06	Up
ENSG00000133805	AMPD3	1.31092	0.00222937	Up
ENSG00000137558	PI15	1.31909	0.00210025	Up
ENSG00000288393	ENSG00000288393	1.32053	0.00959789	Up
ENSG00000158480	SPATA2	1.32157	3.19735e-15	Up
ENSG00000151136	BTBD11	1.32172	0.00454066	Up
ENSG00000287516	ENSG00000287516	1.3227	0.00148401	Up
ENSG00000196503	ARL9	1.32358	0.00594132	Up
ENSG00000226887	ERVMER34-1	1.32607	1.74041e-06	Up
ENSG00000196954	CASP4	1.32639	1.15468e-10	Up
ENSG00000175600	SUGCT	1.32686	4.72324e-09	Up
ENSG00000075275	CELSR1	1.32706	0.000159032	Up
ENSG00000144366	GULP1	1.32709	2.63207e-08	Up
ENSG00000229647	MYOSLID	1.32802	3.50575e-10	Up
ENSG00000259867	DYNLRB2-AS1	1.33037	2.51951e-05	Up
ENSG00000162888	C1orf147	1.33055	0.018173	Up
ENSG00000224116	INHBA-AS1	1.33058	0.0327263	Up
ENSG00000232374	GPR79	1.33137	0.00363475	Up
ENSG00000164879	CA3	1.33213	0.00028156	Up
ENSG00000164185	ZNF474	1.33246	0.0184842	Up
ENSG00000168685	IL7R	1.33363	7.22652e-11	Up
ENSG00000181458	TMEM45A	1.33419	5.31449e-15	Up
ENSG00000152689	RASGRP3	1.33701	0.0119531	Up
ENSG00000183840	GPR39	1.33892	3.24201e-09	Up
ENSG00000156113	KCNMA1	1.34006	3.75865e-13	Up
ENSG00000136231	IGF2BP3	1.34183	8.37933e-06	Up
ENSG00000197959	DNM3	1.34342	7.7485e-09	Up
ENSG00000225572	DOCK4-AS1	1.34346	0.00248248	Up
ENSG00000173334	TRIB1	1.34468	2.68053e-16	Up
ENSG00000272341	ENSG00000272341	1.3455	0.0155357	Up
ENSG00000136315	RNASE2CP	1.34683	0.0133094	Up
ENSG00000206538	VGLL3	1.34721	4.74497e-14	Up
ENSG00000196878	LAMB3	1.34786	7.46489e-12	Up
ENSG00000260862	ENSG00000260862	1.35017	0.000616314	Up
ENSG00000100557	CCDC198	1.35469	7.0544e-06	Up
ENSG00000289130	ENSG00000289130	1.3549	0.0297269	Up
ENSG00000234788	HSPA8P3	1.35541	0.0064852	Up
ENSG00000186297	GABRA5	1.35688	2.09897e-10	Up
ENSG00000135318	NT5E	1.35889	0.0208617	Up
ENSG00000128591	FLNC	1.36231	7.72851e-13	Up
ENSG00000138166	DUSP5	1.36431	7.55084e-14	Up
ENSG00000141384	TAF4B	1.36566	4.11375e-08	Up
ENSG00000169994	MYO7B	1.36848	9.47827e-09	Up
ENSG00000254960	KIRREL3-AS2	1.36957	1.83189e-07	Up
ENSG00000134668	SPOCD1	1.3706	1.82749e-07	Up
ENSG00000261103	ENSG00000261103	1.3717	0.00310383	Up
ENSG00000135899	SP110	1.37443	1.31642e-10	Up
ENSG00000164171	ITGA2	1.3758	1.47592e-10	Up
ENSG00000134548	SPX	1.37598	1.05505e-08	Up
ENSG00000029534	ANK1	1.37654	1.29404e-11	Up
ENSG00000103196	CRISPLD2	1.37659	1.43843e-06	Up
ENSG00000234754	LINC02817	1.37811	0.0302212	Up
ENSG00000196935	SRGAP1	1.37817	4.96139e-16	Up
ENSG00000101542	CDH20	1.37874	0.00991418	Up
ENSG00000188783	PRELP	1.37937	6.64111e-05	Up
ENSG00000258893	SETP2	1.38895	0.0482403	Up
ENSG00000120156	TEK	1.38996	0.000621077	Up
ENSG00000276375	ENSG00000276375	1.39029	0.000715653	Up
ENSG00000150275	PCDH15	1.39125	0.000374065	Up
ENSG00000123700	KCNJ2	1.39191	0.0365765	Up
ENSG00000027869	SH2D2A	1.39299	0.00235276	Up
ENSG00000179242	CDH4	1.39492	3.01183e-12	Up
ENSG00000159399	HK2	1.39519	7.78769e-12	Up
ENSG00000152223	EPG5	1.39527	2.49903e-20	Up
ENSG00000152137	HSPB8	1.39669	1.01393e-16	Up
ENSG00000233817	ENSG00000233817	1.39742	7.60464e-08	Up
ENSG00000228742	LINC02577	1.39823	2.89206e-08	Up
ENSG00000268621	IGFL2-AS1	1.40003	4.12856e-15	Up
ENSG00000230411	OR3D1P	1.40007	0.0133171	Up
ENSG00000023839	ABCC2	1.40092	3.05978e-09	Up
ENSG00000259751	TUBAP11	1.40266	0.0336066	Up
ENSG00000179630	LACC1	1.40397	0.00210333	Up
ENSG00000260228	ENSG00000260228	1.40425	0.0404971	Up
ENSG00000262655	SPON1	1.40712	1.16388e-09	Up
ENSG00000253393	RANP9	1.40791	0.0426523	Up
ENSG00000139278	GLIPR1	1.41054	4.63335e-07	Up
ENSG00000262406	MMP12	1.41137	0.00154922	Up
ENSG00000286855	ENSG00000286855	1.41177	0.000521073	Up
ENSG00000162645	GBP2	1.41233	1.98435e-10	Up
ENSG00000177462	OR2T8	1.41356	0.00134019	Up
ENSG00000261520	DLGAP1-AS5	1.41386	0.00877849	Up
ENSG00000267279	ENSG00000267279	1.41737	3.43418e-08	Up
ENSG00000128510	CPA4	1.41788	1.53636e-22	Up
ENSG00000138623	SEMA7A	1.4192	7.63406e-06	Up
ENSG00000144959	NCEH1	1.41959	4.43845e-10	Up
ENSG00000235834	ENSG00000235834	1.42252	0.0286925	Up
ENSG00000149418	ST14	1.42443	0.0071732	Up
ENSG00000182798	MAGEB17	1.42531	6.02437e-08	Up
ENSG00000116741	RGS2	1.42634	7.62689e-06	Up
ENSG00000197046	SIGLEC15	1.42647	1.42882e-06	Up
ENSG00000173559	NABP1	1.42664	1.5232e-21	Up
ENSG00000236841	ENSG00000236841	1.4283	0.0106509	Up
ENSG00000118785	SPP1	1.42889	8.04767e-12	Up
ENSG00000172073	TEX37	1.42947	0.00218738	Up
ENSG00000170537	TMC7	1.4296	5.63392e-12	Up
ENSG00000229991	AKR1B1P1	1.43162	0.000472253	Up
ENSG00000162069	BICDL2	1.4376	2.49674e-05	Up
ENSG00000253548	PYDC2	1.43843	0.0361419	Up
ENSG00000189223	PAX8-AS1	1.44023	9.46357e-16	Up
ENSG00000128655	PDE11A	1.44063	4.69628e-06	Up
ENSG00000286627	ENSG00000286627	1.44067	0.00016929	Up
ENSG00000172548	NIPAL4	1.44112	9.13179e-16	Up
ENSG00000105967	TFEC	1.44161	0.00137965	Up
ENSG00000266767	ENSG00000266767	1.44275	0.000375307	Up
ENSG00000167083	GNGT2	1.44321	1.61735e-10	Up
ENSG00000175352	NRIP3	1.44371	4.25293e-17	Up
ENSG00000288585	ENSG00000288585	1.4448	0.0136129	Up
ENSG00000110675	ELMOD1	1.445	1.47884e-06	Up
ENSG00000246228	CASC8	1.44631	4.52067e-07	Up
ENSG00000165124	SVEP1	1.44961	0.00021913	Up
ENSG00000155918	RAET1L	1.45041	0.00724029	Up
ENSG00000233387	IATPR	1.45046	0.00075939	Up
ENSG00000213659	RSU1P3	1.45148	0.0441391	Up
ENSG00000159387	IRX6	1.45164	0.0347305	Up
ENSG00000181333	HEPHL1	1.45472	0.000640861	Up
ENSG00000261315	LARP4P	1.45541	0.0195799	Up
ENSG00000234091	ENSG00000234091	1.45769	0.0429428	Up
ENSG00000101680	LAMA1	1.45898	3.1893e-22	Up
ENSG00000067798	NAV3	1.45954	7.34054e-13	Up
ENSG00000240225	ZNF542P	1.45987	3.3921e-18	Up
ENSG00000234902	ENSG00000234902	1.46109	0.0270302	Up
ENSG00000146648	EGFR	1.46153	1.97681e-18	Up
ENSG00000251191	LINC00589	1.4617	0.0345026	Up
ENSG00000133742	CA1	1.46395	3.23183e-08	Up
ENSG00000243710	CFAP57	1.46438	6.47292e-05	Up
ENSG00000124143	ARHGAP40	1.46768	0.00819448	Up
ENSG00000105246	EBI3	1.46775	0.000139886	Up
ENSG00000259876	ENSG00000259876	1.4692	0.0463156	Up
ENSG00000286975	ENSG00000286975	1.47093	0.00804896	Up
ENSG00000234520	HRAT17	1.47104	8.70725e-08	Up
ENSG00000136869	TLR4	1.47118	2.908e-13	Up
ENSG00000234123	RHBDF1P1	1.47388	0.0484671	Up
ENSG00000140986	RPL3L	1.47461	0.00204745	Up
ENSG00000226234	KRT18P24	1.47517	0.0336104	Up
ENSG00000172318	B3GALT1	1.47547	0.00383692	Up
ENSG00000226312	CFLAR-AS1	1.47912	1.47468e-10	Up
ENSG00000287712	ENSG00000287712	1.47925	0.000603096	Up
ENSG00000255317	ENSG00000255317	1.48124	4.95743e-05	Up
ENSG00000278341	ENSG00000278341	1.48188	9.00364e-08	Up
ENSG00000250130	GAPDHP43	1.48357	2.99297e-05	Up
ENSG00000163297	ANTXR2	1.48386	1.07131e-13	Up
ENSG00000213185	FAM24B	1.48541	6.67522e-10	Up
ENSG00000080511	RDH8	1.48643	0.0459568	Up
ENSG00000261670	ENSG00000261670	1.4882	0.000647653	Up
ENSG00000286619	ENSG00000286619	1.49075	2.63394e-05	Up
ENSG00000239332	LINC01119	1.49138	0.000319554	Up
ENSG00000254042	SLIT3-AS2	1.49232	0.00160492	Up
ENSG00000184937	WT1	1.49253	1.43902e-11	Up
ENSG00000272789	ENSG00000272789	1.49353	0.0486685	Up
ENSG00000173124	ACSM6	1.49514	0.00482039	Up
ENSG00000184347	SLIT3	1.49533	9.60942e-11	Up
ENSG00000039068	CDH1	1.49586	3.49217e-08	Up
ENSG00000162413	KLHL21	1.49709	4.11736e-11	Up
ENSG00000265413	ENSG00000265413	1.49775	0.015435	Up
ENSG00000255346	NOX5	1.49885	0.0381491	Up
ENSG00000050344	NFE2L3	1.50021	5.83928e-08	Up
ENSG00000257298	ENSG00000257298	1.50156	7.17859e-06	Up
ENSG00000241684	ADAMTS9-AS2	1.50184	0.0161205	Up
ENSG00000171860	C3AR1	1.5035	4.27017e-06	Up
ENSG00000285984	ENSG00000285984	1.50927	0.0496594	Up
ENSG00000239948	RN7SL368P	1.5115	0.0472715	Up
ENSG00000221888	OR1C1	1.51697	0.00287636	Up
ENSG00000238195	ENSG00000238195	1.51705	0.000307721	Up
ENSG00000139220	PPFIA2	1.51752	2.76895e-06	Up
ENSG00000227234	SPANXB1	1.51834	2.60282e-10	Up
ENSG00000233858	LINC02599	1.51933	0.0312209	Up
ENSG00000177675	CD163L1	1.52001	3.68304e-17	Up
ENSG00000058335	RASGRF1	1.52052	2.3892e-17	Up
ENSG00000198691	ABCA4	1.52369	1.92845e-10	Up
ENSG00000256128	LINC00944	1.52404	8.10418e-08	Up
ENSG00000128310	GALR3	1.52489	0.0396686	Up
ENSG00000182901	RGS7	1.52551	1.66952e-13	Up
ENSG00000162458	FBLIM1	1.52605	6.7345e-05	Up
ENSG00000236467	KCNMA1-AS1	1.52697	0.011755	Up
ENSG00000226919	ENSG00000226919	1.52788	0.00444011	Up
ENSG00000077522	ACTN2	1.52822	6.25999e-09	Up
ENSG00000127329	PTPRB	1.52912	1.71854e-13	Up
ENSG00000085117	CD82	1.52924	4.34449e-07	Up
ENSG00000112149	CD83	1.53025	1.53365e-08	Up
ENSG00000087589	CASS4	1.53466	0.00213412	Up
ENSG00000249464	LINC01091	1.53527	0.00542066	Up
ENSG00000120708	TGFBI	1.53531	4.90449e-23	Up
ENSG00000256533	ENSG00000256533	1.53566	0.00829592	Up
ENSG00000251563	IARS2P1	1.53689	0.00659993	Up
ENSG00000223883	LINC01707	1.53705	0.000422391	Up
ENSG00000270975	MAGOH3P	1.53805	0.0398189	Up
ENSG00000258162	ENSG00000258162	1.53863	0.0354278	Up
ENSG00000248713	C4orf54	1.54093	2.31224e-10	Up
ENSG00000140379	BCL2A1	1.54311	0.0333866	Up
ENSG00000253540	FAM86HP	1.54331	4.55923e-15	Up
ENSG00000271579	ENSG00000271579	1.54501	0.047785	Up
ENSG00000214354	PAFAH1B1P1	1.54705	0.00021913	Up
ENSG00000110900	TSPAN11	1.5491	2.36223e-17	Up
ENSG00000088726	TMEM40	1.54966	0.00169885	Up
ENSG00000224063	ENSG00000224063	1.55289	8.9452e-07	Up
ENSG00000136542	GALNT5	1.5557	2.13641e-10	Up
ENSG00000233058	LINC00884	1.55773	0.000243742	Up
ENSG00000048740	CELF2	1.5606	2.96321e-11	Up
ENSG00000140090	SLC24A4	1.56175	0.000609634	Up
ENSG00000162711	NLRP3	1.56176	7.22002e-11	Up
ENSG00000214407	LINC02085	1.56215	0.0222194	Up
ENSG00000180440	SERTM1	1.56451	0.0383273	Up
ENSG00000047936	ROS1	1.56777	1.54777e-10	Up
ENSG00000206075	SERPINB5	1.56998	0.000132232	Up
ENSG00000231148	HMGB1P7	1.57032	0.0212237	Up
ENSG00000269706	ENSG00000269706	1.5705	0.0237759	Up
ENSG00000241135	LINC00881	1.5728	0.0472199	Up
ENSG00000119121	TRPM6	1.57341	1.98177e-07	Up
ENSG00000267879	ENSG00000267879	1.57634	4.72564e-06	Up
ENSG00000236256	DIAPH2-AS1	1.57861	0.000656611	Up
ENSG00000182752	PAPPA	1.58072	3.23569e-16	Up
ENSG00000171310	CHST11	1.58484	1.0818e-19	Up
ENSG00000152779	SLC16A12	1.58544	0.000912986	Up
ENSG00000157168	NRG1	1.58748	2.53383e-11	Up
ENSG00000231528	FAM225A	1.58904	3.50204e-06	Up
ENSG00000259727	ENSG00000259727	1.58918	1.39555e-08	Up
ENSG00000146250	PRSS35	1.58969	3.26833e-08	Up
ENSG00000242147	LASTR	1.59344	0.0252778	Up
ENSG00000278926	ENSG00000278926	1.59394	0.00476674	Up
ENSG00000257335	MGAM	1.59407	1.00442e-05	Up
ENSG00000213170	SAR1AP2	1.59564	0.000210781	Up
ENSG00000249337	SNX18P25	1.59564	0.0111342	Up
ENSG00000287011	ENSG00000287011	1.59603	0.00822604	Up
ENSG00000175728	LINC02873	1.59715	8.20238e-08	Up
ENSG00000242902	FLNC-AS1	1.59835	0.000101877	Up
ENSG00000130755	GMFG	1.60022	0.0334965	Up
ENSG00000147642	SYBU	1.60043	1.82326e-10	Up
ENSG00000279311	ENSG00000279311	1.60233	0.000172194	Up
ENSG00000169214	OR6F1	1.60239	0.00191955	Up
ENSG00000164418	GRIK2	1.60388	0.000411385	Up
ENSG00000227267	ENSG00000227267	1.6064	0.0435801	Up
ENSG00000229167	ENSG00000229167	1.60845	0.000133979	Up
ENSG00000137752	CASP1	1.61279	0.041775	Up
ENSG00000236427	ENSG00000236427	1.61417	0.000170488	Up
ENSG00000225715	PSMA1P1	1.6171	0.0194821	Up
ENSG00000101096	NFATC2	1.6173	4.39101e-24	Up
ENSG00000074416	MGLL	1.61761	5.0554e-20	Up
ENSG00000151812	SLC35F4	1.61766	0.00586128	Up
ENSG00000271605	MILR1	1.61893	1.22745e-06	Up
ENSG00000153233	PTPRR	1.61957	5.56104e-10	Up
ENSG00000135426	TESPA1	1.62041	0.0123192	Up
ENSG00000107165	TYRP1	1.62206	0.000307721	Up
ENSG00000254649	ENSG00000254649	1.62524	0.00426171	Up
ENSG00000205592	MUC19	1.62617	5.18527e-11	Up
ENSG00000230448	LINC00276	1.62672	0.0369901	Up
ENSG00000112902	SEMA5A	1.62714	1.06833e-06	Up
ENSG00000158109	TPRG1L	1.629	5.04666e-17	Up
ENSG00000235448	LURAP1L-AS1	1.63071	1.93648e-08	Up
ENSG00000091592	NLRP1	1.63691	9.16111e-11	Up
ENSG00000152377	SPOCK1	1.63754	6.84962e-24	Up
ENSG00000116745	RPE65	1.63953	2.04345e-17	Up
ENSG00000234805	ENSG00000234805	1.63963	0.00188162	Up
ENSG00000101695	RNF125	1.64169	0.000479159	Up
ENSG00000234498	RPL13AP20	1.64351	6.03265e-09	Up
ENSG00000077092	RARB	1.6445	4.71341e-08	Up
ENSG00000289426	ENSG00000289426	1.64701	0.0227888	Up
ENSG00000238178	ENSG00000238178	1.65267	3.49221e-07	Up
ENSG00000170160	CCDC144A	1.65431	0.0159067	Up
ENSG00000251756	RNA5SP385	1.65483	0.00206832	Up
ENSG00000153283	CD96	1.65665	1.93922e-07	Up
ENSG00000259219	ENSG00000259219	1.65772	0.0401865	Up
ENSG00000229154	KCNQ5-AS1	1.6584	0.000281516	Up
ENSG00000042980	ADAM28	1.6605	0.00290209	Up
ENSG00000137449	CPEB2	1.66398	1.53342e-09	Up
ENSG00000070526	ST6GALNAC1	1.6663	3.74704e-05	Up
ENSG00000280025	ENSG00000280025	1.67096	2.65506e-09	Up
ENSG00000047648	ARHGAP6	1.67214	1.7107e-08	Up
ENSG00000236039	LINC02889	1.67256	0.0232314	Up
ENSG00000184156	KCNQ3	1.67271	4.29493e-29	Up
ENSG00000233275	ENSG00000233275	1.6785	8.26852e-06	Up
ENSG00000116299	ELAPOR1	1.6787	5.97296e-21	Up
ENSG00000109321	AREG	1.68123	1.06268e-06	Up
ENSG00000117971	CHRNB4	1.68128	5.3499e-06	Up
ENSG00000187098	MITF	1.68182	5.3062e-20	Up
ENSG00000249738	ENSG00000249738	1.68521	1.26522e-17	Up
ENSG00000109667	SLC2A9	1.68647	0.0116908	Up
ENSG00000269902	ENSG00000269902	1.6868	6.55181e-05	Up
ENSG00000189001	SBSN	1.68699	0.000237346	Up
ENSG00000264596	ENSG00000264596	1.68899	3.80847e-06	Up
ENSG00000289557	ENSG00000289557	1.6894	0.00275186	Up
ENSG00000225269	LINC00705	1.69084	0.00247976	Up
ENSG00000048052	HDAC9	1.69142	1.17939e-21	Up
ENSG00000224057	EGFR-AS1	1.69157	0.00164248	Up
ENSG00000234841	ENSG00000234841	1.69228	0.00440727	Up
ENSG00000261243	ENSG00000261243	1.69328	0.0140615	Up
ENSG00000156510	HKDC1	1.69421	4.16861e-11	Up
ENSG00000171658	NMRAL2P	1.69968	7.68865e-08	Up
ENSG00000205683	DPF3	1.69972	5.45689e-13	Up
ENSG00000259560	ENSG00000259560	1.70078	5.56104e-10	Up
ENSG00000174502	SLC26A9	1.70274	0.0037779	Up
ENSG00000144583	MARCHF4	1.70465	2.61744e-21	Up
ENSG00000136928	GABBR2	1.70795	4.66298e-05	Up
ENSG00000267316	ENSG00000267316	1.7084	0.030917	Up
ENSG00000253406	ENSG00000253406	1.7087	3.61576e-07	Up
ENSG00000123329	ARHGAP9	1.70873	0.000930667	Up
ENSG00000204583	LRCOL1	1.71168	0.00251846	Up
ENSG00000183831	ANKRD45	1.71237	0.0235227	Up
ENSG00000135077	HAVCR2	1.71343	4.58519e-06	Up
ENSG00000225728	TMEM230P1	1.71384	0.00915501	Up
ENSG00000126010	GRPR	1.71491	0.000104097	Up
ENSG00000179253	ENSG00000179253	1.71594	0.00438485	Up
ENSG00000187720	THSD4	1.7174	3.95056e-13	Up
ENSG00000150630	VEGFC	1.7178	1.38337e-13	Up
ENSG00000175592	FOSL1	1.71913	1.59014e-19	Up
ENSG00000235962	RPL7AP53	1.71958	0.00151442	Up
ENSG00000259712	ENSG00000259712	1.72316	0.000723914	Up
ENSG00000277883	NLRP3P1	1.72367	0.000110734	Up
ENSG00000155657	TTN	1.73101	1.88587e-13	Up
ENSG00000233581	ENSG00000233581	1.73309	0.00182302	Up
ENSG00000236750	ENSG00000236750	1.73333	2.2195e-05	Up
ENSG00000261618	LINC02605	1.73722	0.00065875	Up
ENSG00000056558	TRAF1	1.73743	1.72084e-10	Up
ENSG00000265337	ENSG00000265337	1.73743	0.0411804	Up
ENSG00000158486	DNAH3	1.73783	0.000568332	Up
ENSG00000120279	MYCT1	1.74082	0.0468939	Up
ENSG00000232310	ENSG00000232310	1.74236	2.51622e-21	Up
ENSG00000181800	CELF2-AS1	1.74299	0.0252134	Up
ENSG00000128512	DOCK4	1.7463	1.22651e-24	Up
ENSG00000184984	CHRM5	1.74737	0.00835902	Up
ENSG00000243742	RPLP0P2	1.75478	1.97234e-22	Up
ENSG00000116183	PAPPA2	1.7559	9.38915e-22	Up
ENSG00000134259	NGF	1.75937	3.64068e-06	Up
ENSG00000259571	BLID	1.76221	4.28614e-06	Up
ENSG00000255968	ENSG00000255968	1.76301	0.0116062	Up
ENSG00000188107	EYS	1.76479	0.00142204	Up
ENSG00000284722	ENSG00000284722	1.76923	0.0336658	Up
ENSG00000225652	KCNMA1-AS3	1.77086	0.00586128	Up
ENSG00000269019	HOMER3-AS1	1.77367	0.0124795	Up
ENSG00000065534	MYLK	1.77621	1.48495e-37	Up
ENSG00000230257	NFE4	1.78014	2.65734e-09	Up
ENSG00000253125	ENSG00000253125	1.78622	0.000886133	Up
ENSG00000196951	SCOC-AS1	1.78761	1.02827e-07	Up
ENSG00000164867	NOS3	1.79192	0.00161131	Up
ENSG00000104327	CALB1	1.79682	0.00786305	Up
ENSG00000226053	LINC01776	1.8	9.69988e-05	Up
ENSG00000151693	ASAP2	1.80696	4.02738e-24	Up
ENSG00000269927	ENSG00000269927	1.80874	2.59267e-05	Up
ENSG00000151090	THRB	1.80956	6.31218e-20	Up
ENSG00000145794	MEGF10	1.81123	1.19972e-20	Up
ENSG00000187714	SLC18A3	1.81595	0.0466742	Up
ENSG00000204767	INSYN2B	1.81778	8.11517e-17	Up
ENSG00000214711	CAPN14	1.81786	9.46762e-11	Up
ENSG00000231625	SLC47A1P2	1.82074	0.00296142	Up
ENSG00000261051	ENSG00000261051	1.82221	0.00244442	Up
ENSG00000170989	S1PR1	1.82303	6.86512e-08	Up
ENSG00000232756	DDX3ILA1	1.82331	4.33361e-05	Up
ENSG00000266401	ENSG00000266401	1.82366	9.31929e-13	Up
ENSG00000117226	GBP3	1.8272	8.25588e-18	Up
ENSG00000223963	THAP12P8	1.82842	9.05479e-05	Up
ENSG00000163131	CTSS	1.82893	0.00113814	Up
ENSG00000256609	ENSG00000256609	1.82901	0.0146599	Up
ENSG00000287738	ENSG00000287738	1.83093	0.000447508	Up
ENSG00000230309	ENSG00000230309	1.83695	0.0184137	Up
ENSG00000258903	ENSG00000258903	1.84223	0.00221272	Up
ENSG00000250072	SH3TC2-DT	1.8424	8.88087e-06	Up
ENSG00000242512	LINC01206	1.84254	0.00917911	Up
ENSG00000074317	SNCB	1.85236	9.57192e-06	Up
ENSG00000234335	RPS4XP11	1.85539	0.0123409	Up
ENSG00000258168	ENSG00000258168	1.85632	4.98656e-06	Up
ENSG00000203446	SUGCT-AS1	1.85944	0.000803353	Up
ENSG00000287498	ENSG00000287498	1.86229	0.0223231	Up
ENSG00000253857	ENSG00000253857	1.86386	0.0141397	Up
ENSG00000248332	TUB-AS1	1.86676	0.00693967	Up
ENSG00000151322	NPAS3	1.86717	0.0204763	Up
ENSG00000173212	MAB21L3	1.8687	0.000153166	Up
ENSG00000179428	IL6-AS1	1.87626	0.0245842	Up
ENSG00000115009	CCL20	1.87708	0.000169194	Up
ENSG00000178445	GLDC	1.87721	0.00195889	Up
ENSG00000243797	ENSG00000243797	1.88498	0.000111093	Up
ENSG00000089250	NOS1	1.88579	5.91712e-27	Up
ENSG00000179300	RTL3	1.88688	0.0299435	Up
ENSG00000249328	ENSG00000249328	1.88868	6.47292e-05	Up
ENSG00000250041	ENSG00000250041	1.89005	0.0127459	Up
ENSG00000084710	EFR3B	1.89015	3.01352e-37	Up
ENSG00000271919	ENSG00000271919	1.89088	0.0464269	Up
ENSG00000230131	LINC02641	1.89524	6.92734e-05	Up
ENSG00000135063	FAM189A2	1.89534	0.0255379	Up
ENSG00000258537	FRMD6-AS2	1.89615	2.72344e-08	Up
ENSG00000286042	LCAL1	1.89688	8.14237e-05	Up
ENSG00000166592	RRAD	1.89755	3.05648e-05	Up
ENSG00000119508	NR4A3	1.89956	1.30964e-08	Up
ENSG00000101076	HNF4A	1.89988	0.012691	Up
ENSG00000237222	LINC01968	1.90305	1.43504e-08	Up
ENSG00000151023	ENKUR	1.90326	0.000100391	Up
ENSG00000237499	WAKMAR2	1.90342	0.000634394	Up
ENSG00000220412	ENSG00000220412	1.90379	6.90829e-05	Up
ENSG00000135480	KRT7	1.90628	3.20118e-07	Up
ENSG00000224822	THRB-IT1	1.91114	2.1769e-05	Up
ENSG00000169297	NR0B1	1.91169	5.44336e-05	Up
ENSG00000279633	ENSG00000279633	1.91173	8.1574e-07	Up
ENSG00000170498	KISS1	1.912	2.00758e-11	Up
ENSG00000233452	STXBP5-AS1	1.9141	2.79625e-07	Up
ENSG00000181804	SLC9A9	1.91568	7.21132e-06	Up
ENSG00000237734	ENSG00000237734	1.91983	0.0421272	Up
ENSG00000286832	ENSG00000286832	1.92286	0.00727272	Up
ENSG00000224321	RPL12P14	1.92303	9.12293e-09	Up
ENSG00000185640	KRT79	1.92348	0.00216163	Up
ENSG00000151062	CACNA2D4	1.92483	0.0136129	Up
ENSG00000204291	COL15A1	1.92551	4.00901e-06	Up
ENSG00000223581	LINC02665	1.9291	0.00912945	Up
ENSG00000268849	SIGLEC22P	1.93008	0.017648	Up
ENSG00000118503	TNFAIP3	1.93356	7.17803e-27	Up
ENSG00000163554	SPTA1	1.93364	4.70327e-06	Up
ENSG00000280744	LINC01173	1.9371	1.09134e-06	Up
ENSG00000264006	AKR1C8P	1.93929	0.000384702	Up
ENSG00000170006	TMEM154	1.94047	6.60953e-09	Up
ENSG00000248493	ENSG00000248493	1.95196	0.0481831	Up
ENSG00000134827	TCN1	1.95436	0.0330373	Up
ENSG00000232934	ENSG00000232934	1.95655	0.0138296	Up
ENSG00000117228	GBP1	1.95724	1.37503e-12	Up
ENSG00000250240	ENSG00000250240	1.95741	0.0169772	Up
ENSG00000176771	NCKAP5	1.96053	1.61735e-10	Up
ENSG00000120645	IQSEC3	1.96275	0.0406861	Up
ENSG00000288011	ENSG00000288011	1.9639	0.0365906	Up
ENSG00000229261	ENSG00000229261	1.96772	9.82406e-06	Up
ENSG00000138356	AOX1	1.97107	7.10485e-36	Up
ENSG00000289259	ENSG00000289259	1.97339	0.0426103	Up
ENSG00000231298	MANCR	1.97435	1.0862e-07	Up
ENSG00000253298	LINC01845	1.97714	2.26899e-23	Up
ENSG00000153237	CCDC148	1.97715	6.02064e-19	Up
ENSG00000163803	PLB1	1.98045	1.92778e-23	Up
ENSG00000138100	TRIM54	1.98589	4.95539e-06	Up
ENSG00000019169	MARCO	1.98793	4.14844e-11	Up
ENSG00000251194	ENSG00000251194	1.99728	0.00128013	Up
ENSG00000232295	ENSG00000232295	1.99784	0.0236493	Up
ENSG00000240476	LINC00973	2.00432	3.41055e-36	Up
ENSG00000049249	TNFRSF9	2.005	2.44697e-32	Up
ENSG00000272138	LINC01607	2.00634	5.4998e-05	Up
ENSG00000287774	ENSG00000287774	2.00672	0.0191866	Up
ENSG00000226571	ENSG00000226571	2.00908	4.49748e-06	Up
ENSG00000002079	MYH16	2.00982	5.19153e-13	Up
ENSG00000241128	OR14A2	2.01067	0.00208436	Up
ENSG00000233143	DIRC3-AS1	2.01129	1.31771e-10	Up
ENSG00000265096	C1QTNF1-AS1	2.0123	5.90191e-06	Up
ENSG00000236900	TIMM9P1	2.01582	0.0257612	Up
ENSG00000198216	CACNA1E	2.01806	3.39747e-05	Up
ENSG00000277050	ENSG00000277050	2.01836	3.24942e-11	Up
ENSG00000185634	SHC4	2.02057	0.0117467	Up
ENSG00000254983	ENSG00000254983	2.02417	0.0434357	Up
ENSG00000275216	ENSG00000275216	2.02777	2.28366e-14	Up
ENSG00000260328	ENSG00000260328	2.03703	4.94961e-10	Up
ENSG00000198797	BRINP2	2.03805	0.00851227	Up
ENSG00000232044	SILC1	2.0384	0.00567156	Up
ENSG00000204993	CRTC1P1	2.04072	0.00793871	Up
ENSG00000197467	COL13A1	2.04173	1.39723e-22	Up
ENSG00000143507	DUSP10	2.04185	3.22835e-21	Up
ENSG00000270210	ENSG00000270210	2.04356	0.00461126	Up
ENSG00000250697	ENSG00000250697	2.04397	0.00258393	Up
ENSG00000228053	ENSG00000228053	2.04545	0.022136	Up
ENSG00000253490	LINC02099	2.046	4.77802e-05	Up
ENSG00000174498	IGDCC3	2.04674	0.0268238	Up
ENSG00000227742	CALR4P	2.04678	0.00311125	Up
ENSG00000241280	ENSG00000241280	2.05145	0.00558888	Up
ENSG00000253227	ENSG00000253227	2.05262	3.44067e-31	Up
ENSG00000147614	ATP6V0D2	2.05328	0.0440433	Up
ENSG00000110031	LPXN	2.05556	1.07251e-33	Up
ENSG00000263724	DLGAP1-AS3	2.05732	0.0310687	Up
ENSG00000221955	SLC12A8	2.05991	2.54679e-26	Up
ENSG00000076641	PAG1	2.06418	7.94193e-20	Up
ENSG00000125618	PAX8	2.06534	4.61488e-16	Up
ENSG00000144460	NYAP2	2.06559	3.02229e-12	Up
ENSG00000187957	DNER	2.06681	0.00489045	Up
ENSG00000273368	ENSG00000273368	2.06792	0.0372309	Up
ENSG00000255443	CD44-AS1	2.07285	0.00788087	Up
ENSG00000231092	ENSG00000231092	2.07486	0.0150103	Up
ENSG00000224017	LINC01449	2.075	0.0223751	Up
ENSG00000110203	FOLR3	2.07915	0.0280129	Up
ENSG00000253976	ENSG00000253976	2.0837	0.00282619	Up
ENSG00000257671	KRT7-AS	2.08461	0.00106744	Up
ENSG00000226472	ENSG00000226472	2.08957	7.96126e-25	Up
ENSG00000267452	LINC02073	2.09013	0.000368896	Up
ENSG00000286649	ENSG00000286649	2.09413	0.00285145	Up
ENSG00000239823	Y_RNA	2.09843	0.000482663	Up
ENSG00000228918	LINC01344	2.09871	0.0331136	Up
ENSG00000012124	CD22	2.10329	6.97669e-08	Up
ENSG00000231574	LINC02015	2.10616	0.00230339	Up
ENSG00000162746	FCRLB	2.10638	8.64696e-05	Up
ENSG00000010704	HFE	2.10701	0.0332775	Up
ENSG00000266149	ENSG00000266149	2.1129	0.0163162	Up
ENSG00000231039	ENSG00000231039	2.11326	1.40391e-08	Up
ENSG00000164520	RAET1E	2.11565	4.99656e-05	Up
ENSG00000236021	ENSG00000236021	2.11643	0.000118619	Up
ENSG00000196092	PAX5	2.12158	9.11422e-05	Up
ENSG00000227480	CCDC148-AS1	2.12858	0.000390219	Up
ENSG00000154319	FAM167A	2.12981	0.0003912	Up
ENSG00000118777	ABCG2	2.13546	3.1066e-09	Up
ENSG00000165816	VWA2	2.13582	0.0280708	Up
ENSG00000180861	LINC01559	2.13658	4.90998e-05	Up
ENSG00000124678	TCP11	2.14238	0.00487242	Up
ENSG00000163661	PTX3	2.14432	1.25839e-10	Up
ENSG00000279598	ENSG00000279598	2.15668	0.0302736	Up
ENSG00000270002	ENSG00000270002	2.16162	1.95969e-18	Up
ENSG00000187510	PLEKHG7	2.16293	0.0250031	Up
ENSG00000283646	LINC02009	2.16385	7.78847e-15	Up
ENSG00000133083	DCLK1	2.16621	1.73289e-25	Up
ENSG00000225869	ENSG00000225869	2.16819	0.00134103	Up
ENSG00000233532	LINC00460	2.1688	3.72697e-29	Up
ENSG00000197142	ACSL5	2.17062	7.81402e-12	Up
ENSG00000023445	BIRC3	2.172	2.46709e-16	Up
ENSG00000197322	TMEM132E-DT	2.17386	4.1131e-08	Up
ENSG00000287385	ENSG00000287385	2.17669	8.11645e-28	Up
ENSG00000237803	LINC00211	2.17916	0.0123957	Up
ENSG00000248323	LUCAT1	2.18056	2.3614e-37	Up
ENSG00000224339	SC4MOP	2.18282	0.0479625	Up
ENSG00000259404	EFL1P1	2.18543	9.57585e-17	Up
ENSG00000101746	NOL4	2.1902	0.00231868	Up
ENSG00000228437	LINC02474	2.19123	2.38356e-19	Up
ENSG00000163638	ADAMTS9	2.19264	4.97307e-15	Up
ENSG00000180777	ANKRD30B	2.19424	3.92385e-06	Up
ENSG00000226798	ENSG00000226798	2.19615	0.00468162	Up
ENSG00000105851	PIK3CG	2.19756	6.35029e-07	Up
ENSG00000140678	ITGAX	2.19792	2.63074e-24	Up
ENSG00000253819	LINC01151	2.19846	1.23903e-23	Up
ENSG00000227120	ENSG00000227120	2.20255	0.00121604	Up
ENSG00000285996	ENSG00000285996	2.20261	7.34485e-07	Up
ENSG00000106829	TLE4	2.20705	0.0114887	Up
ENSG00000273123	ENSG00000273123	2.21012	0.0041969	Up
ENSG00000156920	ADGRG4	2.21505	6.92544e-08	Up
ENSG00000224034	LINC02561	2.22122	4.00444e-09	Up
ENSG00000154928	EPHB1	2.22137	1.38679e-23	Up
ENSG00000283428	CCDC195	2.22181	0.0425896	Up
ENSG00000257126	FOXG1-AS1	2.22258	1.85712e-07	Up
ENSG00000196188	CTSE	2.22419	5.16426e-05	Up
ENSG00000234358	ENSG00000234358	2.22467	8.6459e-05	Up
ENSG00000244301	AOX3P	2.22542	0.000200743	Up
ENSG00000267585	ENSG00000267585	2.22673	0.0137478	Up
ENSG00000137707	BTG4	2.22769	0.0158462	Up
ENSG00000228208	LINC02869	2.23353	1.20146e-07	Up
ENSG00000128815	WDFY4	2.2349	5.58383e-07	Up
ENSG00000283413	ENSG00000283413	2.23897	7.66628e-15	Up
ENSG00000237352	LINC01358	2.24293	0.00154552	Up
ENSG00000155897	ADCY8	2.24463	8.19765e-10	Up
ENSG00000113739	STC2	2.24619	2.33261e-12	Up
ENSG00000249026	CTNNA1P1	2.25145	0.036671	Up
ENSG00000288781	ENSG00000288781	2.25711	0.00294888	Up
ENSG00000198573	SPANXC	2.2585	5.79672e-11	Up
ENSG00000255250	ENSG00000255250	2.2598	1.24264e-07	Up
ENSG00000226973	ENSG00000226973	2.26002	0.00148779	Up
ENSG00000236985	ENSG00000236985	2.26144	0.0346429	Up
ENSG00000164619	BMPER	2.26415	1.15649e-13	Up
ENSG00000248532	ENSG00000248532	2.26697	0.0471502	Up
ENSG00000279086	ENSG00000279086	2.26951	2.78261e-05	Up
ENSG00000286013	ENSG00000286013	2.27497	0.0039157	Up
ENSG00000183778	B3GALT5	2.27709	6.89866e-35	Up
ENSG00000255775	ENSG00000255775	2.27728	0.0356442	Up
ENSG00000154589	LY96	2.27767	2.60404e-07	Up
ENSG00000258760	ENSG00000258760	2.27983	0.0444804	Up
ENSG00000275989	ENSG00000275989	2.28536	0.000880571	Up
ENSG00000198857	HSD3BP5	2.286	4.00331e-13	Up
ENSG00000255093	ENSG00000255093	2.28606	0.00242188	Up
ENSG00000154493	C10orf90	2.28723	0.00315074	Up
ENSG00000104643	MTMR9	2.30051	0.0165958	Up
ENSG00000187323	DCC	2.30115	4.4487e-15	Up
ENSG00000183644	HOATZ	2.30154	0.00964431	Up
ENSG00000188770	OPTC	2.30575	3.23183e-08	Up
ENSG00000251127	ENSG00000251127	2.31331	0.0384556	Up
ENSG00000225980	OR7E19P	2.31409	0.00598348	Up
ENSG00000149633	KIAA1755	2.31717	4.77047e-26	Up
ENSG00000158731	OR10J6P	2.31995	0.000698232	Up
ENSG00000258502	LINC02290	2.32146	0.000472145	Up
ENSG00000018625	ATP1A2	2.32348	2.81916e-11	Up
ENSG00000135905	DOCK10	2.3291	8.29371e-39	Up
ENSG00000075884	ARHGAP15	2.33217	0.001156	Up
ENSG00000100055	CYTH4	2.33259	1.38063e-06	Up
ENSG00000175868	CALCB	2.33598	0.0141439	Up
ENSG00000232458	LINC01450	2.33786	0.00505623	Up
ENSG00000225418	AKR1C5P	2.33918	0.0443798	Up
ENSG00000289545	ENSG00000289545	2.34104	0.00593001	Up
ENSG00000237153	ENSG00000237153	2.34444	0.0456046	Up
ENSG00000253279	LINC02209	2.34524	0.00028923	Up
ENSG00000285744	ENSG00000285744	2.34581	0.00499617	Up
ENSG00000267052	ENSG00000267052	2.34678	4.72708e-08	Up
ENSG00000177575	CD163	2.35128	0.0108283	Up
ENSG00000286048	ENSG00000286048	2.35428	0.000721158	Up
ENSG00000248571	ENSG00000248571	2.35575	0.00518737	Up
ENSG00000233615	HNRNPA1P42	2.35703	0.00836012	Up
ENSG00000205890	ENSG00000205890	2.36747	3.78579e-05	Up
ENSG00000167286	CD3D	2.37053	3.4098e-05	Up
ENSG00000263363	MIR5702	2.37354	0.0136129	Up
ENSG00000254921	ENSG00000254921	2.3817	0.0106652	Up
ENSG00000261122	LINC02167	2.38432	2.53013e-08	Up
ENSG00000248647	ENSG00000248647	2.38872	0.0207889	Up
ENSG00000235959	ENSG00000235959	2.39525	0.000355831	Up
ENSG00000280219	ENSG00000280219	2.4043	0.0198491	Up
ENSG00000226835	ARHGAP29-AS1	2.40728	2.3177e-10	Up
ENSG00000230576	OR6R1P	2.40883	0.018249	Up
ENSG00000163898	LIPH	2.41257	9.17284e-08	Up
ENSG00000163121	NEURL3	2.41313	0.0064852	Up
ENSG00000227215	ENSG00000227215	2.41484	0.00852549	Up
ENSG00000232459	OR4F14P	2.42432	0.00825641	Up
ENSG00000127325	BEST3	2.4251	7.56923e-13	Up
ENSG00000171951	SCG2	2.43894	2.41094e-07	Up
ENSG00000162723	SLAMF9	2.4441	0.0223751	Up
ENSG00000233785	ENSG00000233785	2.45347	0.00222958	Up
ENSG00000255395	ENSG00000255395	2.4573	0.00043867	Up
ENSG00000163376	KBTBD8	2.45942	1.21763e-15	Up
ENSG00000255325	ENSG00000255325	2.46377	0.000205019	Up
ENSG00000117152	RGS4	2.46692	1.83553e-25	Up
ENSG00000288105	ENSG00000288105	2.47126	2.62953e-05	Up
ENSG00000214344	OR4F13P	2.47342	4.07746e-05	Up
ENSG00000111305	GSG1	2.47401	7.30724e-46	Up
ENSG00000227681	ENSG00000227681	2.47421	0.0436052	Up
ENSG00000153531	ADPRHL1	2.47681	1.4254e-29	Up
ENSG00000251105	ENSG00000251105	2.48306	0.0142724	Up
ENSG00000222000	ENSG00000222000	2.48335	0.00203373	Up
ENSG00000260941	LINC00622	2.48549	4.7631e-05	Up
ENSG00000163827	LRRC2	2.48807	1.51417e-09	Up
ENSG00000197415	VEPH1	2.49532	5.78967e-18	Up
ENSG00000226985	LINC01203	2.49927	1.60643e-06	Up
ENSG00000169896	ITGAM	2.50206	0.000422992	Up
ENSG00000164796	CSMD3	2.50894	1.39674e-25	Up
ENSG00000223552	CCR5AS	2.51189	0.0292327	Up
ENSG00000215009	ACSM4	2.51637	1.17972e-17	Up
ENSG00000123689	G0S2	2.5164	3.76985e-06	Up
ENSG00000213958	KRT18P29	2.51808	0.00204375	Up
ENSG00000248132	LINC02101	2.52173	0.0281469	Up
ENSG00000106341	PPP1R17	2.52646	0.0182287	Up
ENSG00000168703	WFDC12	2.53207	0.00147336	Up
ENSG00000183273	CCDC60	2.53425	0.0433258	Up
ENSG00000243130	PSG11	2.53607	4.0123e-10	Up
ENSG00000235158	ENSG00000235158	2.53827	0.0150481	Up
ENSG00000152463	OLAH	2.53903	1.61845e-09	Up
ENSG00000258791	LINC00520	2.5418	1.90164e-24	Up
ENSG00000198074	AKR1B10	2.54457	1.43119e-08	Up
ENSG00000255983	ENSG00000255983	2.54974	3.00432e-05	Up
ENSG00000120217	CD274	2.55072	1.13241e-15	Up
ENSG00000132464	ENAM	2.55252	3.20118e-07	Up
ENSG00000150722	PPP1R1C	2.55536	3.58244e-17	Up
ENSG00000065618	COL17A1	2.55578	8.02336e-43	Up
ENSG00000284977	ENSG00000284977	2.55644	2.62186e-09	Up
ENSG00000007001	UPP2	2.5599	1.10482e-20	Up
ENSG00000163492	CCDC141	2.56104	0.0287244	Up
ENSG00000289275	ENSG00000289275	2.56208	0.000826875	Up
ENSG00000234015	LINC02530	2.56676	0.00543193	Up
ENSG00000189252	SPANXN3	2.56844	3.48829e-05	Up
ENSG00000069431	ABCC9	2.57149	6.75348e-27	Up
ENSG00000250271	ENSG00000250271	2.57245	0.0284018	Up
ENSG00000240602	AADACP1	2.57428	1.07374e-05	Up
ENSG00000170848	PSG6	2.57472	1.92659e-12	Up
ENSG00000173077	DELEC1	2.57717	8.02578e-10	Up
ENSG00000270207	ENSG00000270207	2.57989	0.000409601	Up
ENSG00000109906	ZBTB16	2.58064	0.0415446	Up
ENSG00000164400	CSF2	2.58245	4.93948e-11	Up
ENSG00000154133	ROBO4	2.5855	2.43413e-19	Up
ENSG00000267577	DNAAF3-AS1	2.58655	0.000622939	Up
ENSG00000158887	MPZ	2.58701	2.77068e-08	Up
ENSG00000170054	SERPINA9	2.58745	0.00467089	Up
ENSG00000236932	CEACAMP8	2.588	0.0220403	Up
ENSG00000108176	DNAJC12	2.58935	0.00850374	Up
ENSG00000236213	ENSG00000236213	2.59695	6.62784e-11	Up
ENSG00000224259	LINC01133	2.6007	0.0145227	Up
[truncated: 416 more rows]
