# Supplementary material for: MLL methyltransferases regulate H3K4 methylation to ensure CENP-A assembly at human centromeres
Source: PLoS Biol. 2023 Jun 28;21(6):e3002161. doi: 10.1371/journal.pbio.3002161 (PMC10335677; doi:10.1371/journal.pbio.3002161)
Supplement: S2 Table — List of differentially expressed genes upon MLL and SETD1A knockdown for GO term—Cell Cycle. (XLS) [file pbio.3002161.s010.xls]

## Sheet: ReadMe
Supplementary Table -2 (DEGs) – Information about differential expressed genes (DEGs) upon MLL and SETD1A KnockDown-CELL CYCLE
Ensembl_ID – Official ensembl gene id of DEG
Ensembl_Symbol – Official ensembl gene symbol of DEG
log2FoldChange – FoldChange/Enrichment value converted to log values (logFC>1 or logFC<-1 - significant)
Padj – adjusted p value by benjamini-hochberg method (padj < 0.05 -significant)
DEGs – Differentially Expressed genes , denotes whether the gene is up or downregulated

## Sheet: MLL KD
Cell Cycle
Ensembl_ID	Ensembl_Symbol	log2FC	padj	DEG
ENSG00000134061	CD180	-2.83762	3.09499e-25	Down
ENSG00000165325	DEUP1	-2.68668	2.3661e-14	Down
ENSG00000099812	MISP	-2.53279	1.58783e-67	Down
ENSG00000100311	PDGFB	-2.32301	7.45748e-37	Down
ENSG00000073350	LLGL2	-2.12896	7.02531e-08	Down
ENSG00000169129	AFAP1L2	-1.91809	1.46124e-05	Down
ENSG00000166501	PRKCB	-1.91678	6.51387e-05	Down
ENSG00000180532	ZSCAN4	-1.81256	0.00902686	Down
ENSG00000158560	DYNC1I1	-1.6444	1.45956e-17	Down
ENSG00000183484	GPR132	-1.61985	6.72851e-06	Down
ENSG00000141448	GATA6	-1.60565	0.0100329	Down
ENSG00000137090	DMRT1	-1.58163	0.0158206	Down
ENSG00000070808	CAMK2A	-1.53444	0.00108332	Down
ENSG00000165730	STOX1	-1.44576	0.0103299	Down
ENSG00000139174	PRICKLE1	-1.4405	7.64384e-48	Down
ENSG00000104953	TLE6	-1.43332	0.000745422	Down
ENSG00000107551	RASSF4	-1.36846	2.66799e-29	Down
ENSG00000165181	SHOC1	-1.31357	1.22924e-15	Down
ENSG00000111859	NEDD9	-1.30333	3.3351e-24	Down
ENSG00000102760	RGCC	-1.28195	2.70701e-06	Down
ENSG00000141639	MAPK4	-1.24683	0.00119798	Down
ENSG00000078725	BRINP1	-1.23975	1.19028e-07	Down
ENSG00000138395	CDK15	-1.23526	1.08838e-08	Down
ENSG00000160207	HSF2BP	-1.20034	2.56006e-12	Down
ENSG00000170927	PKHD1	-1.18194	5.06404e-14	Down
ENSG00000147883	CDKN2B	-1.14353	0.0113547	Down
ENSG00000053254	FOXN3	-1.13929	1.10159e-65	Down
ENSG00000158806	NPM2	-1.13913	0.0303488	Down
ENSG00000165617	DACT1	-1.08139	9.46319e-16	Down
ENSG00000006611	USH1C	-1.06188	4.30532e-06	Down
ENSG00000106546	AHR	-1.0489	0.00448806	Down
ENSG00000167552	TUBA1A	-1.04783	1.53764e-43	Down
ENSG00000153930	ANKFN1	-1.0455	0.000446662	Down
ENSG00000078401	EDN1	-1.03911	3.9961e-18	Down
ENSG00000125378	BMP4	-1.0265	8.58198e-35	Down
ENSG00000140465	CYP1A1	1.03215	9.40062e-10	Up
ENSG00000198355	PIM3	1.03545	1.1653e-35	Up
ENSG00000179271	GADD45GIP1	1.05066	4.22898e-10	Up
ENSG00000241360	PDXP	1.09677	0.000537259	Up
ENSG00000010295	IFFO1	1.09695	7.59764e-12	Up
ENSG00000169220	RGS14	1.11043	5.81879e-09	Up
ENSG00000072274	TFRC	1.12212	5.80036e-40	Up
ENSG00000015475	BID	1.14857	1.91247e-29	Up
ENSG00000134152	KATNBL1	1.17797	1.22074e-40	Up
ENSG00000116717	GADD45A	1.18585	2.08712e-23	Up
ENSG00000177138	FAM9B	1.19298	5.90943e-05	Up
ENSG00000179041	RRS1	1.19649	4.03361e-26	Up
ENSG00000198797	BRINP2	1.20387	0.0234439	Up
ENSG00000151617	EDNRA	1.20656	7.7409e-07	Up
ENSG00000138411	HECW2	1.21922	4.05344e-41	Up
ENSG00000124882	EREG	1.23262	2.67718e-13	Up
ENSG00000154734	ADAMTS1	1.25233	4.73132e-20	Up
ENSG00000204086	RPA4	1.27406	0.000388214	Up
ENSG00000171132	PRKCE	1.30597	9.18006e-46	Up
ENSG00000149948	HMGA2	1.34617	3.47814e-84	Up
ENSG00000169884	WNT10B	1.34703	3.2834e-10	Up
ENSG00000175197	DDIT3	1.3516	2.7471e-20	Up
ENSG00000249884	RNF103-CHMP3	1.4184	3.06253e-14	Up
ENSG00000176170	SPHK1	1.50918	3.88236e-39	Up
ENSG00000205683	DPF3	1.51077	3.09934e-24	Up
ENSG00000136997	MYC	1.53788	2.84884e-62	Up
ENSG00000165478	HEPACAM	1.56253	0.00458974	Up
ENSG00000164949	GEM	1.66041	1.99217e-48	Up
ENSG00000265972	TXNIP	1.69235	1.97274e-33	Up
ENSG00000244588	RAD21L1	1.80002	0.0020858	Up
ENSG00000112053	SLC26A8	2.00056	0.0027015	Up
ENSG00000162413	KLHL21	2.04469	3.18677e-97	Up
ENSG00000136634	IL10	2.37237	0.00316301	Up
ENSG00000188487	INSC	2.42707	9.40667e-20	Up
ENSG00000115008	IL1A	2.53121	2.01746e-66	Up
ENSG00000155816	FMN2	2.60898	1.13635e-12	Up

## Sheet: SETD1A KD
Cell Cycle
Ensembl_ID	Ensembl_Symbol	log2FC	padj	DEG
ENSG00000100311	PDGFB	-2.52075	3.19e-21	Down
ENSG00000176165	FOXG1	-2.39968	0.0359205	Down
ENSG00000198835	GJC2	-2.05421	0.000207968	Down
ENSG00000186193	SAPCD2	-1.93871	8.35e-11	Down
ENSG00000134061	CD180	-1.88136	0.000500495	Down
ENSG00000158806	NPM2	-1.56901	0.0342394	Down
ENSG00000165655	ZNF503	-1.5576	3.62e-13	Down
ENSG00000183066	WBP2NL	-1.52554	0.00343598	Down
ENSG00000180096	SEPTIN1	-1.49839	1.65e-06	Down
ENSG00000205078	SYCE1L	-1.46382	0.0010828	Down
ENSG00000171772	SYCE1	-1.42434	0.00397748	Down
ENSG00000113522	RAD50	-1.42324	4.04e-07	Down
ENSG00000106399	RPA3	-1.41082	7.72e-14	Down
ENSG00000119638	NEK9	-1.39135	6.03e-17	Down
ENSG00000114378	HYAL1	-1.38136	0.00368885	Down
ENSG00000133739	LRRCC1	-1.38074	1.82e-07	Down
ENSG00000123080	CDKN2C	-1.32207	2.25e-06	Down
ENSG00000102760	RGCC	-1.28077	0.020012	Down
ENSG00000153140	CETN3	-1.27353	0.000151487	Down
ENSG00000092036	HAUS4	-1.26559	4.37e-07	Down
ENSG00000154920	EME1	-1.25363	1.2e-08	Down
ENSG00000154767	XPC	-1.24282	6.35e-12	Down
ENSG00000129355	CDKN2D	-1.22829	5.89e-05	Down
ENSG00000167702	KIFC2	-1.22802	1.78e-05	Down
ENSG00000138738	PRDM5	-1.18772	4.57e-07	Down
ENSG00000259207	ITGB3	-1.18242	3.51e-05	Down
ENSG00000101412	E2F1	-1.18062	3.55e-06	Down
ENSG00000108465	CDK5RAP3	-1.1606	0.000312505	Down
ENSG00000104953	TLE6	-1.13609	0.037038	Down
ENSG00000153044	CENPH	-1.10938	1.78e-07	Down
ENSG00000129195	PIMREG	-1.10764	5.42e-05	Down
ENSG00000167244	IGF2	-1.10448	0.00191489	Down
ENSG00000175334	BANF1	-1.10056	0.000429991	Down
ENSG00000124006	OBSL1	-1.09905	8.16e-05	Down
ENSG00000149474	KAT14	-1.07988	1.13e-05	Down
ENSG00000214309	MBLAC1	-1.06996	0.0260915	Down
ENSG00000132749	TESMIN	-1.06545	0.0182526	Down
ENSG00000171148	TADA3	-1.06325	1.89e-05	Down
ENSG00000158560	DYNC1I1	-1.06077	0.00306976	Down
ENSG00000108469	RECQL5	-1.05332	2.34e-06	Down
ENSG00000111653	ING4	-1.04395	1.92e-07	Down
ENSG00000119203	CPSF3	-1.0384	4.64e-08	Down
ENSG00000137193	PIM1	-1.03618	2.27e-07	Down
ENSG00000149636	DSN1	-1.03021	7.59e-09	Down
ENSG00000114315	HES1	-1.02475	8.29e-07	Down
ENSG00000069275	NUCKS1	-1.02345	9.66e-12	Down
ENSG00000148411	NACC2	-1.02113	2.14e-05	Down
ENSG00000135722	FBXL8	-1.01904	0.000705221	Down
ENSG00000171132	PRKCE	1.00284	1.36e-06	Up
ENSG00000151150	ANK3	1.03725	1.51e-05	Up
ENSG00000110987	BCL7A	1.05282	0.000267918	Up
ENSG00000115008	IL1A	1.06152	0.00422708	Up
ENSG00000136235	GPNMB	1.06638	9.77e-08	Up
ENSG00000124882	EREG	1.08316	0.00844234	Up
ENSG00000136997	MYC	1.12334	1.79e-12	Up
ENSG00000164949	GEM	1.14228	7.45e-07	Up
ENSG00000085563	ABCB1	1.15017	3.33e-07	Up
ENSG00000249884	RNF103-CHMP3	1.27629	0.0108853	Up
ENSG00000138411	HECW2	1.27713	2.83e-12	Up
ENSG00000140465	CYP1A1	1.30972	0.000200423	Up
ENSG00000116741	RGS2	1.42634	7.63e-06	Up
ENSG00000173559	NABP1	1.42664	1.52e-21	Up
ENSG00000146648	EGFR	1.46153	1.98e-18	Up
ENSG00000162413	KLHL21	1.49709	4.12e-11	Up
ENSG00000255346	NOX5	1.49885	0.0381491	Up
ENSG00000205683	DPF3	1.69972	5.46e-13	Up
ENSG00000155657	TTN	1.73101	1.89e-13	Up
ENSG00000198797	BRINP2	2.03805	0.00851227	Up
ENSG00000137707	BTG4	2.22769	0.0158462	Up
ENSG00000150722	PPP1R1C	2.55536	3.58e-17	Up
ENSG00000197181	PIWIL2	3.08938	1.07e-10	Up
ENSG00000188487	INSC	3.19836	7.53e-18	Up
ENSG00000177138	FAM9B	3.35888	1.58e-08	Up
ENSG00000155816	FMN2	3.90479	2.67e-09	Up
