# Supplementary material for: MLL methyltransferases regulate H3K4 methylation to ensure CENP-A assembly at human centromeres
Source: PLoS Biol. 2023 Jun 28;21(6):e3002161. doi: 10.1371/journal.pbio.3002161 (PMC10335677; doi:10.1371/journal.pbio.3002161)
Supplement: S3 Table — List of differentially expressed genes upon MLL and SETD1A knockdown for GO term—transcription by RNA Pol II. (XLS) [file pbio.3002161.s011.xls]

## Sheet: ReadMe
Supplementary Table 3 (DEGs) – Information about differential expressed genes (DEGs) upon MLL or SETD1A KnockDown- Transcription by RNA pol II
Ensembl_ID – Official ensembl gene id of DEG
Ensembl_Symbol – Official ensembl gene symbol of DEG
log2FoldChange – FoldChange/Enrichment value converted to log values (logFC>1 or logFC<-1 - significant)
Padj – adjusted p value by benjamini-hochberg method (padj < 0.05 -significant)
DEGs – Differentially Expressed genes , denotes whether the gene is up or downregulated

## Sheet: MLL-KD_DEGs
Transcription by RNA pol II
Gene_Id	Gene_Symbol	log2FC	Padj	DEG
ENSG00000145287	PLAC8	-1.81859	2.33479e-51	Down
ENSG00000249156	TAF11L12	-1.93453	0.0174366	Down
ENSG00000078401	EDN1	-1.03911	3.9961e-18	Down
ENSG00000125378	BMP4	-1.0265	8.58198e-35	Down
ENSG00000178573	MAF	-1.75877	3.48819e-62	Down
ENSG00000141052	MYOCD	-1.76712	3.15588e-11	Down
ENSG00000206181	ELOA2	-1.07291	0.0265945	Down
ENSG00000160207	HSF2BP	-1.20034	2.56006e-12	Down
ENSG00000197780	TAF13	1.08119	6.38493e-42	Up
ENSG00000144802	NFKBIZ	1.37323	1.32523e-84	Up
ENSG00000163132	MSX1	1.05726	1.91077e-14	Up
ENSG00000169252	ADRB2	1.03742	4.44525e-12	Up
ENSG00000221869	CEBPD	1.48522	2.31086e-16	Up
ENSG00000169884	WNT10B	1.34703	3.2834e-10	Up
ENSG00000141384	TAF4B	1.16349	9.06983e-18	Up
ENSG00000172216	CEBPB	1.01409	1.45566e-18	Up

## Sheet: SETD1A-KD_DEGs
Transcription by RNA pol II
Gene_Id	Gene_Symbol	log2FC	Padj	DEG
ENSG00000272047	GTF2H5	-1.41955	3.07e-08	Down
ENSG00000175575	PAAF1	-1.12121	8.44e-08	Down
ENSG00000170345	FOS	-1.01714	1.73e-05	Down
ENSG00000141052	MYOCD	-1.17665	1.27e-07	Down
ENSG00000171703	TCEA2	-1.75508	1.41e-09	Down
ENSG00000132170	PPARG	1.01338	1.7e-08	Up
ENSG00000151090	THRB	1.80956	6.31e-20	Up
ENSG00000173210	ABLIM3	1.244	7.04e-15	Up
ENSG00000010030	ETV7	1.26364	0.0255305	Up
ENSG00000050344	NFE2L3	1.50021	5.84e-08	Up
ENSG00000196092	PAX5	2.12158	9.11e-05	Up
ENSG00000141384	TAF4B	1.36566	4.11e-08	Up
ENSG00000125845	BMP2	1.10255	0.000429165	Up
ENSG00000101076	HNF4A	1.89988	0.012691	Up
ENSG00000101096	NFATC2	1.6173	4.39e-24	Up
