# Supplementary material for: MLL methyltransferases regulate H3K4 methylation to ensure CENP-A assembly at human centromeres
Source: PLoS Biol. 2023 Jun 28;21(6):e3002161. doi: 10.1371/journal.pbio.3002161 (PMC10335677; doi:10.1371/journal.pbio.3002161)
Supplement: S4 Table — Selected genes involved in CENPA deposition were analyzed upon MLL and SETD1A knockdown and results were compared to data obtained by RNA-Seq analysis shown in S1 Table. Raw data points along with adjusted p values represent qRT PCR validation of same genes. (XLSX) [file pbio.3002161.s012.xlsx]

## Sheet: ReadMe
Supplementary Table 4 – Information about specific set of differential expressed genes (DEGs) upon MLL or SETD1A KnockDown
Ensembl_ID – Official ensembl gene id of DEG
Ensembl_Symbol – Official ensembl gene symbol of DEG
log2FoldChange – FoldChange/Enrichment value converted to log values (logFC>1 or logFC<-1 - significant)
Padj – adjusted p value by benjamini-hochberg method (padj < 0.05 -significant)
DEGs – Differentially Expressed genes , denotes whether the gene is up or downregulated

## Sheet: MLL siRNA
RNA-seq analysis						qRT-PCR analysis
Ensembl_ID	Ensembl_Symbol	log2FoldChange	padj	DEGs
ENSG00000073614.13	KDM5A	-0.248117	0.000536746	No_change			Control	MLL siRNA	KDM5A	ZFAT	SSRP	P53BP1	ATR	MIS18A	MIS18B	MIS18BP1	AURORA-B	COHESIN	CENP-L	CENP-I	CENP-N	CENP-O	CENP-T	CD180	APOL4	MYL4	MESI1
ENSG00000149136.9	SSRP1	0.378779	7.36981e-10	No_change			1	0.128879	0.900492	0.945919	1.0966	0.911732	0.828725	0.906647	1.29354	1.01679	1.14933	1.08695	0.971131	0.923968	1.0299	0.842076	1.29989	0.186489	0.187169	0.0879382	0.453143
ENSG00000175054.16	ATR	0.166863	0.0611789	No_change			1	0.559923	0.836542	0.911034	0.908448	0.826527	0.687429	0.808304	0.982652	0.800955	0.922647	0.933809	0.715425	0.836849	0.68763	0.761224	1.12246	0.174774	0.229307	0.0385212	0.29535
ENSG00000067369.14	TP53BP1	0.105895	0.247728	No_change			1	0.504049	0.884764	1.37042	1.04266	0.930842	0.891928	1.07852	1.34301	0.993672	1.09062	1.11377	0.883547	0.899615	0.969578	0.828343	1.29899	0.19841	0.0800781	0.315383	0.329771
ENSG00000159055.4	MIS18A	0.439022	6.62764e-06	No_change
ENSG00000104147.9	OIP5/MIS18B	-0.04519	0.903283	No_change
ENSG00000129534.14	MIS18BP1	0.0202851	0.875043	No_change		Mean	1	0.128879	0.836542	0.911034	0.908448	0.826527	0.687429	0.808304	0.982652	0.800955	0.922647	0.933809	0.715425	0.836849	0.68763	0.761224	1.12246	0.174774	0.0800781	0.0385212	0.29535
ENSG00000166451.14	CENPN	0.345261	0.000154941	No_change		Adjusted P Value		< 0.0001	0.9311	0.9989	0.9998	0.9757	0.478	0.999	0.4194	0.9991	0.9993	0.9994	0.8486	0.9692	0.9854	0.532	0.2392	< 0.0001	< 0.0001	< 0.0001	< 0.0001
ENSG00000102384.14	CENPI	-0.0518772	0.71611	No_change		(One way ANOVA)
ENSG00000138092.11	CENPO	0.21511	0.00664102	No_change
ENSG00000120334.16	CENPL	0.328527	0.000641246	No_change
ENSG00000102901.13	CENPT	0.411035	5.75776e-06	No_change
ENSG00000178999.13	AURKB	0.189629	0.0654883	No_change
ENSG00000066827.16	ZFAT	0.0728316	0.688499	No_change
ENSG00000121892.15	PDS5A/Sister chromatid cohesion protein	0.187956	0.0282392	No_change
ENSG00000143995.20	MEIS1	-1.10107	6.71768e-22	Down
ENSG00000134061.5	CD180	-2.82348	1.04082e-37	Down
ENSG00000198336.9	MYL4	-6.99045	0.000268985	Down
ENSG00000100336.18	APOL4	-3.49814	1.31114e-19	Down

## Sheet: SETD1A siRNA
RNA-seq analysis						qRT-PCR analysis
Ensembl_ID	Ensembl_Symbol	log2FoldChange	padj	DEGs
ENSG00000073614.13	KDM5A	-0.137264	0.569544	No_change			Control	SETD1A siRNA	KDM5A	ZFAT	SSRP	P53BP1	ATR	MIS18A	MIS18B	MIS18BP1	AURORA-B	COHESIN	CENP-L	CENP-I	CENP-N	CENP-O	CENP-T	PRIM1	RPA3	CENP-H
ENSG00000149136.9	SSRP1	-0.275646	0.24989	No_change			1
ENSG00000175054.16	ATR	-0.0429333	0.92022	No_change			1	0.368928	0.812228	1.12848	0.648968	0.699141	0.891321	0.546081	1.16571	0.921944	0.734834	1.09526	0.90484	0.775378	0.89449	0.844265	1.04257	0.2853	0.288827	0.275509
ENSG00000067369.14	TP53BP1	0.0114869	0.974259	No_change			1	0.416469	0.71681	0.929939	1.01631	0.669359	0.488105	0.761606	0.735683	0.771483	0.925463	0.9504	0.858834	0.788369	1.16099	1.13624	1.49806	0.463026	0.381791	0.389203
ENSG00000159055.4	MIS18A	-0.554432	0.026466	No_change			1	0.350662	0.732359	1.08035	0.809564	0.761262	0.727471	0.942141	0.694027	1.80563	0.906423	0.975951	0.780767	0.700822	1.07864	0.78641	1.18243	0.273266	0.199165	0.288722
ENSG00000104147.9	OIP5	-0.392989	0.332286	No_change
ENSG00000129534.14	MIS18BP1	-0.013171	0.981867	No_change		Mean	1	0.350662	0.71681	0.929939	0.648968	0.669359	0.488105	0.546081	0.694027	0.771483	0.734834	0.9504	0.780767	0.700822	0.89449	0.78641	1.04257	0.273266	0.199165	0.317811
ENSG00000166451.14	CENPN	-0.0611793	0.863551	No_change		Adjusted P Value		0.0004	0.5103	0.9996	0.8898	0.2981	0.2686	0.489	0.986	0.9212	0.9743	> 0.9999	0.96	0.5159	0.9996	0.9991	0.5391	0.0002	< 0.0001	< 0.0001
ENSG00000102384.14	CENPI	-0.555505	0.00464021	No_change		(One way ANOVA)
ENSG00000138092.11	CENPO	-0.15248	0.586271	No_change
ENSG00000120334.16	CENPL	-0.330809	0.128284	No_change
ENSG00000102901.13	CENPT	0.00570974	0.992373	No_change
ENSG00000178999.13	AURKB	-0.35143	0.169255	No_change
ENSG00000066827.16	ZFAT	0.169321	0.550197	No_change
ENSG00000121892.15	PDS5A/ Sister chromatid cohesion protein	0.0413682	0.903659	No_change
ENSG00000106399.11	RPA3	-1.41082	7.71724e-14	Down
ENSG00000198056.15	PRIM1	-1.55114	5.45695e-16	Down
ENSG00000153044.10	CENPH	-1.10938	1.78081e-07	Down
