# Supplementary material for: MLL methyltransferases regulate H3K4 methylation to ensure CENP-A assembly at human centromeres
Source: PLoS Biol. 2023 Jun 28;21(6):e3002161. doi: 10.1371/journal.pbio.3002161 (PMC10335677; doi:10.1371/journal.pbio.3002161)
Supplement: S1 Data — (XLSX) [file pbio.3002161.s013.xlsx]

## Sheet: Figure-1
																										hoxa9
	Figure 1
	FIGURE 1 A
			MLL			MLL2			MLL3			SETD1A			SETD1B
		Control	-sat		Control	-sat		Control	-sat		Control	-sat		Control	-sat
		1	0.277299		1	0.670316		1	0.43086		1	0.293146		1	0.335808
		1	0.521826		1	0.780351		1	0.44714		1	0.388568		1	0.719097
		1	0.16403		1	0.636606					1	0.375198		1	0.383097
					1	0.493769		1	0.247894
	P value		0.0233378			0.0092588			0.0102937			0.00211433			0.0497291
	FIGURE 1 B
		Control	Triptolide	CDK9 Inhibitor	a Amanitin
		1	0.757858	0.258177	0.275564
		1	0.676737	0.180274	0.19828
		1	0.791869	0.249724
	P value		0.0170935	0.00102411	0.0322107
													MLL siRNA
	FIGURE 1 D
				asat					D17Z1						D17B							D17C					APOL4
		U2OS	FL MLL	MLL TAD	MLL SET	Control		U2OS	FL MLL	MLL TAD	MLL SET	con		U2OS	FL MLL	MLL TAD	MLL SET	Control		U2OS	FL MLL	MLL TAD	MLL SET	con		U2OS	FL MLL	MLL TAD	MLL SET	cont
		0.277299	0.81678	0.389676	0.385107	1		0.369223	0.86876		0.725982	1		0.24648	0.809045		0.647992	1		0.242205	0.630897	0.508004	0.454656	1		0.187169	0.932305	0.132682	0.637807	1
		0.521826	0.64507	0.184981	0.108672	1		0.618003	1.80345	0.688024	0.104765	1		0.586506	1.17814	0.366736	0.252991	1		0.594057	1.49085	0.335709	0.165592	1		0.229307	1.02139	0.134707	0.706782	1
		0.16403	1.74369	0.0010496	0.374043	1		0.333485		0.50647	0.228101	1		0.38844	0.739325	0.416171	0.15645	1		0.39215	0.737099	0.347771	0.0546916	1		0.0800781	1.02954	0.245072	0.614792	1
			1.11848	0.00159059	0.709979				0.620478	0.0943826	0.424116	1			0.606797	0.0696662	0.712926				0.602124	0.202631	0.705959	1		0.069544	0.668358	0.24751	0.70598	1
									0.579968			1			0.935759						1.20125			1
	P value	0.0233378	0.75948	0.00267584	0.0160812			0.0246134	0.918298	0.083154	0.0188005			0.0265637	0.206123	0.0220972	0.0280188			0.0285299	0.721211	0.00188509	0.0210031			0.000213589	0.378142	0.000141759	0.000765627
												SETD1A siRNA
	FIGURE 1 E
			asat						D17Z1					D17B				D17C						HBB
		U2OS	FL SETD1A	SETD1ASET	Control		U2OS	FL SETD1A	SETD1ASET	Control		U2OS	FL SETD1A	SETD1ASET	Control		U2OS	FL SETD1A	SETD1ASET	Control			U2OS	FL SETD1A	SETD1ASET	Control
		0.293146	1.35946	0.164126	1		0.67824	2.39418	0.164126	1		0.444498	1.44628	0.247234	1		0.598905	2.655	0.346987	1			0.533378	1.24776	0.595936	1
		0.388568	1.25892	0.674541	1		0.371927	1.74903	0.674541	1		0.275971	1.20484	0.510175	1		0.479829	3.1485	0.173964	1			0.634413	0.666378	0.642981	1
		0.375198	2.00443	0.243961	1		0.521078	2.12173	0.243961	1		0.472867	1.45347	0.779728	1		0.583511	3.20551	0.26843	1			0.548402		0.596438	1
			1.6115	0.563682	1			1.93052	0.563682	1			1.31163		1			3.34814	0.869509	1						1
	P value	0.00211433	0.043632	0.0173744			0.0327941	0.0047244	0.0173744			0.0102528	0.00948209	0.0866582			0.00695798	0.000812793	0.0328942				0.00536607	0.906656	0.00161059

## Sheet: Figure-2
		Figure 2
		FIGURE 2C
		MLL vs IgG (HEK)
			MLL R1	MLL R2	MLL R3	IgG R1	IgG R2	IgG R3					p-value
		Alpha satellite	0.18	0.18	0.17	0.01	0.02	0.01					< 0.0001
		17Z1	1.34	0.94	1.74	0.015	0.04	0.05					0.00484917
		17Z1-B	0.37	0.19	0.4	0.02	0.04	0.03					0.011642
		17Z1-C	2.19	1.37	0.62	0.003	0.015	0.007					0.03785
		HOXA9	1.45	1.62	0.64	0.014	0.02	0.002					0.0154761
		CD4	0.015	0.01	0.03	0.09	0.02	0.03					0.279484
		FIGURE 2D
		SETD1A vs IgG (HEK)
			SETD1A R1	SETD1A R2	SETD1A R3	IgG R1	IgG R2	IgG R3					p-value
		Alpha satellite	0.18	0.1	0.13	0.01	0.02	0.01					0.0063724
		17Z1	1.61	1.12	0.78	0.015	0.04	0.05					0.00925965
		17Z1-B	1.17	1.17	0.31	0.02	0.04	0.03					0.0408948
		17Z1-C	6.73	6.55		0.003	0.015	0.007					0.0001
		RAD18	0.3	0.5		0.008	0.012	0.015					0.0137686
		CD4	0.004	0.009	0.07	0.09	0.02	0.03					0.566603
		FIGURE 2E
		MLL vs IgG (IMR-90)
			MLL R1	MLL R2	MLL R3	MLL R4	IgG R1	IgG R2	IgG R3	IgG R4			p-value
		Alpha satellite	0.007098	0.00650174	0.00939		0.001844	0.000503131	8.92404e-06	0.000161			0.00610422
		17Z1	0.038814	0.0465942	0.0354362	0.053705	0.01547	0.0121309	0.0111573	0.006572			0.00168457
		17Z1-B	0.047223	0.0507783	0.0307287	0.066565	0.016886	0.0118319	0.00823028	0.005295			0.00972488
		17Z1-C	0.076542	0.0730627	0.0471608	0.09367	0.026158	0.0118215	0.0109028	0.004386			0.00409257
		HOXA9	0.149416	0.114301	0.0917776	0.0867079	0.0119791	0.0327339	0.00531384	0.0144256			0.00365761
		CD4	0.020094	0.013352	0.005606		0.023032	0.005341	0.005433				0.821723
		FIGURE 2F
		SETD1A vs IgG (IMR-90)
			SETD1A R1	SETD1A R2	SETD1A R3	SETD1A R4	IgG R1	IgG R2	IgG R3	IgG R4			p-value
		Alpha satellite	0.003999	0.00488198	0.004766		0.001844	0.000503131	8.92404e-06	0.000161			0.0006481
		17Z1	0.028447	0.0359704	0.0274915	0.043658	0.01547	0.0121309	0.0111573	0.006572			0.00452286
		17Z1-B	0.028811	0.0423028	0.0263656	0.043396	0.016886	0.0118319	0.00823028	0.005295			0.00546766
		17Z1-C	0.040196	0.0442491	0.039392	0.062519	0.026158	0.0118215	0.0109028	0.004386			0.0036126
		RAD18	0.0226217	0.0158514	0.0360409	0.0175097	0.00683435	0.00501132	0.00163246	0.00409796			0.0236806
		CD4	0.013386	0.004999	0.018234		0.023032	0.005341	0.005433				0.901406
		FIGURE 2G
		H3K4Me2 vs IgG (HEK)
			H3K4Me2 R1	H3K4Me2 R2	H3K4Me2 R3	H3K4Me2 R4	IgG R1	IgG R2	IgG R3				p-value
		Alpha satellite	2.11	3.54	0.85	1.85	0.01	0.02	0.01				0.033426
		17Z1	4.15	1.15	1.31	3.8	0.015	0.04	0.05				0.0484124
		17Z1-B	2.84	8.7	2	13.81	0.02	0.04	0.03				0.0504047
		17Z1-C	15.08	9.41	7.02		0.18	0.28	0.275				0.0502047
		HOXA9	7.45	21.86			0.18	0.28	0.275				0.0106624
		CD4	0.38	0.33	0.5		0.1	0.04	0.03				0.117501
		FIGURE 2H
		H3K4Me2 vs IgG (IMR-90)
			H3K4Me2 R1	H3K4Me2 R2	H3K4Me2 R3	IgG R1	IgG R2						p-value
		Alpha satellite	0.14	0.1	0.1	0.02	0.013						0.0140001
		17Z1	0.4	0.2	0.36	0.05	0.09						0.0446589
		17Z1-B	0.32	0.2	0.37	0.09	0.04						0.0302827
		17Z1-C	0.5	0.78	1.17	0.02	9e-05						0.0530578
		HOXA9	0.66	1.26	1.2	0.08	0.14						0.0368608
		CD4	0.04	0.05		0.11	0.015						0.775379

## Sheet: Figure-3
		Figure 3
		Figure 3B
		MLL (Control Vs cl 11)
			CAS9 R1	CAS9 R2	CAS9 R3	MLL KO CL11 R1	MLL KO CL11 R2	MLL KO CL11 R3		P value
		Alpha satellite	1	1	1	0.019	0.0012	0.09		< 0.0001
		17Z1	1	1	1	0.06	0.04	0.47		< 0.0001
		17Z1-B	1	1	1	0.04	0.08	0.11		< 0.0001
		17Z1-C	1	1	1	0.12	0.05	0.05		< 0.0001
		HOXA9	1	1	1	0.01		0.25		< 0.0001
		CD4	1	1	1	1.28869	0.782386	1.76824		0.2304
		Figure 3C
		H3K4Me2 (Control Vs cl 11)
			CAS9 R1	CAS9 R2	CAS9 R3	MLL KO CL11 R1	MLL KO CL11 R2	MLL KO CL11 R3		P value
		Alpha satellite	1	1	1	0.054	0.1	0.61		< 0.0001
		17Z1	1	1	1	0.2	0.31	0.01		< 0.0001
		17Z1-B	1	1	1	0.02	0.31	0.17		< 0.0001
		17Z1-C	1	1	1	0.01	0.24	0.01		< 0.0001
		HOXA9	1	1	1	0.03	0.26	0.13		< 0.0001
		CD4	1	1	1	1.03		1.34		0.8214
		Figure 3D
		H3K9 Acetylation (Control Vs cl 11)
			CAS9 R1	CAS9 R2	CAS9 R3	CAS9 R4	MLL KO CL11 R1	MLL KO CL11 R2	MLL KO CL11 R3	MLL KO CL11 R4		P value
		Alpha satellite	1	1	1	1	0.228574	0.094393	0.111483			0.0011
		17Z1	1	1	1	1	0.493917	0.000655	0.007281	0.382424		0.0013
		17Z1-B	1	1	1	1	0.343815	0.01464	0.042082	0.142982		0.0003
		17Z1-C	1	1	1	1	0.337592	0.0147	0.020251	0.270737		0.0005
		PAX9	1	1	1	1	0.543803	0.019151	0.043986			0.0024
		U2C	1	1	1	1	1.61843	1.2886	0.073361	0.156954		0.8393
		Figure 3E
		H3K9Me3 (Control Vs cl 11)
			CAS9 R1	CAS9 R2	CAS9 R3	CAS9 R4	MLL KO CL11 R1	MLL KO CL11 R2	MLL KO CL11 R3	MLL KO CL11 R4		P value
		Alpha satellite	1	1	1	1	3.66759	4.05321	6.3871			< 0.0001
		17Z1	1	1	1	1	5.20659	1.47416	4.49398			0.0003
		17Z1-B	1	1	1	1	3.06	2.97	3.84			0.0024
		17Z1-C	1	1	1	1	1.58	3.01	5.59			0.0014
		PAX9	1	1	1	1	3.25135	3.16163	1.69142			0.0368
		U2C	1	1	1	1	1.67794	0.588103	1.21218	0.00623		> 0.9999
		Figure 3F
		H3K36 me2 (Control Vs cl 11)
			CAS9 R1	CAS9 R2	CAS9 R3	CAS9 R4	MLL KO CL11 R1	MLL KO CL11 R2	MLL KO CL11 R3	MLL KO CL11 R4		Adjusted P Value
		Alpha satellite	1	1	1	1	2.79586		1.20823	4.2462		0.0259
		17Z1	1	1	1	1	1.4259	1.31856	5.07824	2.98172		0.016
		17Z1-B	1	1	1	1	6.15017	6.9311	7.21149			< 0.0001
		17Z1-C	1	1	1	1	1.25694	4.52162	4.24021			0.0015
		PAX9	1	1	1	1	0.577108	0.00942434	0.993958	1.87801		> 0.9999
		U2C	1	1	1	1	1.23337	1.19722	0.0157152			0.9998

## Sheet: figure-4
	Figure 4A													Figure 4 B
														DRIP (control siRNA VS MLL siRNA																Sidak's multiple comparisons test	Mean Diff.	95% CI of diff.	Significant?	Summary	Adjusted P Value
	Control	MLL siRNA	siSEDT1A	MLL+SETD1A siRNA	Control + TRP	MLLsi RNA + TRP	siSET1A+TRP	MLL+SETD1A siRNA+ Trp								siC R-loop IP R1	siC R-loop IP R2	siC R-loop IP R3	siC RNaseH R1	siC RNaseH R2	siC RNaseH R3	siMLL1 R-loop IP R1	siMLL1 R-loop IP R2	siMLL1 R-loop IP R3	siMLL1 RNaseH R1	siMLL1 RNaseH R2	siMLL1 RNaseH R3			a-Sat
	5.75279	3.83401	5.85	10.5015	5.8112	3.20874	9.61	13.1392							α-Sat	1	1	1	0.138184	0.00117	5.86e-05	63.8695	64.214	105.745	0.241104	9.64e-08	1.36e-06			siC R-loop IP vs. siC RNaseH	0.9535	-18.23 to 20.13	No	ns	> 0.9999
	7.97788	3.7034	5.89	9.47822	5.6823	3.84134	8.07	11.0693							D17Z1A	1	1	1	0.191805	0.029285	0.002012	3.77652	4.41258	1.56881	0.077339	1.73e-07	0.013968			siC R-loop IP vs. siMLL1 R-loop IP	-76.94	-96.12 to -57.76	Yes	****	< 0.0001
	7.22095	5.76189	5.86	9.4618	4.73066	3.77926	8.74	15.3314							D17Z1B	1	1	1	0.154946	0.031293	0.003371	35.9324	5.6678	28.5539	0.224458	2.25e-07	0.009775			siC R-loop IP vs. siMLL1 RNaseH	0.9196	-18.26 to 20.10	No	ns	> 0.9999
	5.95747	4.4399	6.17	8.56138	4.32196	6.84428	8.66	14.5733							D17Z1C	1	1	1	0.325691	0.0487701	0.00373807	32.9738	10.4718	29.0872	4.19e-07	0.009251	0.368388			siC RNaseH vs. siMLL1 R-loop IP	-77.9	-97.08 to -58.72	Yes	****	< 0.0001
	6.77013	4.84702	7.04	8.39071	4.87498	3.00755	7.77	14.6465							U2C	1	1	1	0.039394	0.030026	0.012484	0.81494	0.494071	0.406493	0.035783	1.42e-05	1.31e-05			siC RNaseH vs. siMLL1 RNaseH	-0.0339	-19.21 to 19.15	No	ns	> 0.9999
	8.02543	5.31594	5.55	7.70244	4.72078	3.57563	12.37	7.3931																						siMLL1 R-loop IP vs. siMLL1 RNaseH	77.86	58.68 to 97.04	Yes	****	< 0.0001
	7.38423	6.87852	5.57	8.3193	5.01359	4.19971	11.57	8.92037
	6.55804	6.45604	5.23	9.28226	5.0081	3.58564	11.54	7.18835																						D17Z1A
	8.36848	6.06793	5.69	19.5674	4.23542	3.77044	8.02	10.0281																						siC R-loop IP vs. siC RNaseH	0.9223	-18.26 to 20.10	No	ns	> 0.9999
	9.2905	5.65933	5.59	15.4455	4.38441	3.37088	8.32	11.8734																						siC R-loop IP vs. siMLL1 R-loop IP	-2.256	-21.44 to 16.92	No	ns	> 0.9999
	8.6261	4.58762	5.67	12.8623	4.60855	4.146	7.62	16.5941																						siC R-loop IP vs. siMLL1 RNaseH	0.9662	-18.21 to 20.15	No	ns	> 0.9999
	7.83591	7.8944	5.33	13.9838	5.16807	3.81178	7.7	18.9375																						siC RNaseH vs. siMLL1 R-loop IP	-3.178	-22.36 to 16.00	No	ns	> 0.9999
	6.96454	6.22966	5.91	23.1574	5.4834	3.15595	7.77	16.3165																						siC RNaseH vs. siMLL1 RNaseH	0.04393	-19.14 to 19.22	No	ns	> 0.9999
	6.99057	6.87348	6.13	20.0747	5.1837	3.57995	7.85	17.2485																						siMLL1 R-loop IP vs. siMLL1 RNaseH	3.222	-15.96 to 22.40	No	ns	> 0.9999
	5.88363	5.40983	6.69	15.5155	4.64928	4.1398	7.57	25.2178
	7.98948	5.18403	6.31	11.5085	5.37249	5.48546	6.91	18.7934																						D17Z1B
	5.49917	6.35636	5.88	13.4768	4.23447	4.26461	6.73	15.457																						siC R-loop IP vs. siC RNaseH	0.9335	-18.25 to 20.11	No	ns	> 0.9999
	8.69397	6.46836	5.8	14.7183	3.84304	4.61576	6.83	5.70139																						siC R-loop IP vs. siMLL1 R-loop IP	-22.39	-41.57 to -3.207	Yes	**	0.0099
	6.57715	6.12438	10.27	14.7503	5.16566	2.44076	6.85	8.34787																						siC R-loop IP vs. siMLL1 RNaseH	0.9186	-18.26 to 20.10	No	ns	> 0.9999
	7.30706	4.45426	5.54	15.0611	3.72469	3.73944	7.15	12.4861																						siC RNaseH vs. siMLL1 R-loop IP	-23.32	-42.50 to -4.141	Yes	**	0.0061
	7.71178	9.00196	5.81	13.1496	3.60429	3.78164	7.76	9.61582																						siC RNaseH vs. siMLL1 RNaseH	-0.01487	-19.20 to 19.17	No	ns	> 0.9999
	7.22132	9.10185	5.78	13.2769	5.37136	3.98162	6.53	10.2486																						siMLL1 R-loop IP vs. siMLL1 RNaseH	23.31	4.126 to 42.49	Yes	**	0.0061
	9.63686	8.00753	5.06	11.7567	3.79156	3.74081	6.37	13.3696
	11.319	10.089	6.2	15.6178	4.80618	3.67727	6.71	6.19093																						D17Z1C
	11.4341	4.59563	8.19	12.4039	6.83588	2.92616	7.05	6.11722																						siC R-loop IP vs. siC RNaseH	0.8739	-18.31 to 20.05	No	ns	> 0.9999
	9.06918	6.03156	8.66	13.7244	6.59454	3.52114	6.2	7.07089																						siC R-loop IP vs. siMLL1 R-loop IP	-23.18	-42.36 to -3.997	Yes	**	0.0066
	12.1102	6.0183	7.55	8.15878	5.04727	3.47072	6.78	7.18774																						siC R-loop IP vs. siMLL1 RNaseH	0.8741	-18.31 to 20.05	No	ns	> 0.9999
	12.5085	8.24927	7.18	7.14105	5.31034	4.16613	6.86	6.4104																						siC RNaseH vs. siMLL1 R-loop IP	-24.05	-43.23 to -4.871	Yes	**	0.0041
	12.1855	5.76081	8.3	9.30299	4.92832	4.3695	7	7.34971																						siC RNaseH vs. siMLL1 RNaseH	0.0001867	-19.18 to 19.18	No	ns	> 0.9999
	9.95064	5.55175	8.32	15.5469	4.58048	4.13081	7.438	6.21169																						siMLL1 R-loop IP vs. siMLL1 RNaseH	24.05	4.871 to 43.23	Yes	**	0.0041
	10.2747	5.56968	6.6	22.3514	4.14378	3.44998	7.037	7.40032
	11.3941	8.17227	7.23	18.0517	4.75957	4.35606	8.963	8.65966																						U2C
	10.3936	7.45949	6.77	14.13	4.76519	2.6216	8.775	13.6737																						siC R-loop IP vs. siC RNaseH	0.9694	-18.21 to 20.15	No	ns	> 0.9999
	8.48476	8.07193	7.67	17.1154	3.77205	3.50068	8.157	29.833																						siC R-loop IP vs. siMLL1 R-loop IP	0.4248	-18.76 to 19.61	No	ns	> 0.9999
	9.0191	6.34154	7.34	14.9901	6.32817	4.14739	8.679	9.95838																						siC R-loop IP vs. siMLL1 RNaseH	0.9847	-18.20 to 20.17	No	ns	> 0.9999
	10.3468	5.66508	7.94	13.1522	4.72942	4.57188	8.053	6.49634																						siC RNaseH vs. siMLL1 R-loop IP	-0.5445	-19.73 to 18.64	No	ns	> 0.9999
	7.3395	9.29226	9.94	16.8875	4.69058	4.21099	7.906	8.08905																						siC RNaseH vs. siMLL1 RNaseH	0.01536	-19.17 to 19.20	No	ns	> 0.9999
	10.6247	8.28549	6.92	22.613	5.17707	2.93291	7.489	9.24894																						siMLL1 R-loop IP vs. siMLL1 RNaseH	0.5599	-18.62 to 19.74	No	ns	> 0.9999
	10.3912	7.59534	10.184	13.023	4.34817	2.62432	8	10.2581
	8.30846	9.02532	10.188	13.368	4.35137	2.95581	7.654	10.4198
	9.46114	8.59477	10.448	13.4769	3.58794	2.67724	7.955	9.21554
	10.6442	8.92515	10.902	25.3044	4.60071	2.69402	6.115	10.6106							Figure 4 C
	9.19955	6.19097	9.963	13.7821	6.39081	2.79979	8.137	10.6677							DRIP (control siRNA VS SETD1A siRNA
	6.70501	6.79064	10.389	18.6908	5.03563	3.32872	8.599	15.9895									siC R-loop IP R1	siC R-loop IP R2	siC R-loop IP R3	siC RNaseH R1	siC RNaseH R2	siC RNaseH R3	siSET1A R-loop IP R1	siSET1A R-loop IP R2	siSET1A R-loop IP R3	siSET1A RNaseH R1	siSET1A RNaseH R2	siSET1A RNaseH R3		Sidak's multiple comparisons test	Mean Diff.	95% CI of diff.	Significant?	Summary	Adjusted P Value
	5.88363	5.40983	10.564	15.5155	4.64928	4.1398	7.577	25.2178								α-Sat	1	1	1	0.060739	0.022955	0.045266	0.107821	0.03032	0.462004	0.01017	0.04967	0.043661
	7.98948	5.18403	9.658	11.5085	5.37249	5.48546	8.759	18.7934								D17Z1A	1	1	1	0.018069	0.034731	0.070652	0.160793	0.355902	0.420234	0.009818	0.034937	0.029254
	5.49917	6.35636	9.243	13.4768	4.23447	4.26461	8.198	15.457								D17Z1B	1	1	1	0.014202	0.028194	0.073973	0.131173	0.325576	0.579922	0.016084	0.030684	0.039859		a-Sat
	8.69397	6.46836	10.37	14.7183	3.84304	4.61576	8.992	5.70139								D17Z1C	1	1	1	0.010787	0.031344	0.079092	0.133817	0.484241	0.362968	0.035153	0.014325	0.02005		siC R-loop IP vs. siC RNaseH	0.957	0.6344 to 1.280	Yes	****	< 0.0001
	6.57715	6.12438	10.078	14.7503	5.16566	2.44076	7.624	8.34787								U2C	1	1	1	0.081113	0.015571	0.142225	0.198749	0.219133	0.385337	0.624454	0.103108	0.036003		siC R-loop IP vs. siSET1A R-loop IP	0.8	0.4773 to 1.123	Yes	****	< 0.0001
	7.30706	4.45426	9.227	15.0611	3.72469	3.73944	9.724	12.4861																						siC R-loop IP vs. siSET1A RNaseH	0.9655	0.6429 to 1.288	Yes	****	< 0.0001
	7.71178	9.00196	7.031	13.1496	3.60429	3.78164	11.211	9.61582																						siC RNaseH vs. siSET1A R-loop IP	-0.1571	-0.4797 to 0.1655	No	ns	0.9691
	7.22132	9.10185	8.184	13.2769	5.37136	3.98162	8.959	10.2486																						siC RNaseH vs. siSET1A RNaseH	0.008486	-0.3141 to 0.3311	No	ns	> 0.9999
	9.63686	8.00753	7.532	11.7567	3.79156	3.74081	7.35	13.3696																						siSET1A R-loop IP vs. siSET1A RNaseH	0.1655	-0.1571 to 0.4882	No	ns	0.9449
	11.319	10.089	7.681	15.6178	4.80618	3.67727	11.029	6.19093
	11.4341	4.59563	7.92	12.4039	6.83588	2.92616	10.519	6.11722																						D17Z1A
	9.06918	6.03156	10.108	13.7244	6.59454	3.52114	9.638	7.07089																						siC R-loop IP vs. siC RNaseH	0.9555	0.6329 to 1.278	Yes	****	< 0.0001
	12.1102	6.0183	10.121	8.15878	5.04727	3.47072	7.458	7.18774																						siC R-loop IP vs. siSET1A R-loop IP	0.6844	0.3618 to 1.007	Yes	****	< 0.0001
	12.5085	8.24927	8.513	7.14105	5.31034	4.16613	9.74	6.4104																						siC R-loop IP vs. siSET1A RNaseH	0.972	0.6494 to 1.295	Yes	****	< 0.0001
	12.1855	5.76081	8.489	9.30299	4.92832	4.3695	8.186	7.34971																						siC RNaseH vs. siSET1A R-loop IP	-0.2712	-0.5938 to 0.05145	No	ns	0.1975
	9.95064	5.55175	9.591	15.5469	4.58048	4.13081	7.789	6.21169																						siC RNaseH vs. siSET1A RNaseH	0.01648	-0.3061 to 0.3391	No	ns	> 0.9999
	10.2747	5.56968	8.129	22.3514	4.14378	3.44998	7.483	7.40032																						siSET1A R-loop IP vs. siSET1A RNaseH	0.2876	-0.03497 to 0.6102	No	ns	0.1304
	11.3941	8.17227	9.479	18.0517	4.75957	4.35606	8.342	8.65966
	10.3936	7.45949	10.063	14.13	4.76519	2.6216	8.744	13.6737																						D17Z1B
	8.48476	8.07193	10.254	17.1154	3.77205	3.50068	8.374	29.833																						siC R-loop IP vs. siC RNaseH	0.9579	0.6353 to 1.280	Yes	****	< 0.0001
	9.0191	6.34154	9.391	14.9901	6.32817	4.14739	10.196	9.95838																						siC R-loop IP vs. siSET1A R-loop IP	0.6511	0.3285 to 0.9737	Yes	****	< 0.0001
	10.3468	5.66508	8.755	13.1522	4.72942	4.57188	8.62	6.49634																						siC R-loop IP vs. siSET1A RNaseH	0.9678	0.6452 to 1.290	Yes	****	< 0.0001
	7.3395	9.29226	11.812	16.8875	4.69058	4.21099	7.256	8.08905																						siC RNaseH vs. siSET1A R-loop IP	-0.3068	-0.6294 to 0.01584	No	ns	0.0781
	10.6247	8.28549	9.395	22.613	5.17707	2.93291	8.37	9.24894																						siC RNaseH vs. siSET1A RNaseH	0.009914	-0.3127 to 0.3325	No	ns	> 0.9999
	10.3912	7.59534	8.908	13.023	4.34817	2.62432	8.364	10.2581																						siSET1A R-loop IP vs. siSET1A RNaseH	0.3167	-0.005925 to 0.6393	No	ns	0.0592
	8.30846	9.02532	8.247	13.368	4.35137	2.95581	8.274	10.4198
	9.46114	8.59477	8.456	13.4769	3.58794	2.67724	7.961	9.21554																						D17Z1C
	10.6442	8.92515	8.757	25.3044	4.60071	2.69402	7.235	10.6106																						siC R-loop IP vs. siC RNaseH	0.9596	0.6370 to 1.282	Yes	****	< 0.0001
	9.19955	6.19097	9.906	13.7821	6.39081	2.79979	6.734	10.6677																						siC R-loop IP vs. siSET1A R-loop IP	0.673	0.3504 to 0.9956	Yes	****	< 0.0001
	6.70501	6.79064	9.793	18.6908	5.03563	3.32872	6.577	15.9895																						siC R-loop IP vs. siSET1A RNaseH	0.9768	0.6542 to 1.299	Yes	****	< 0.0001
	3.1922	21.7894	8.511	14.5548	4.36348	7.5687	6.393	12.1809																						siC RNaseH vs. siSET1A R-loop IP	-0.2866	-0.6092 to 0.03601	No	ns	0.134
	3.5977	21.1196	8.949	15.1615	7.00543	7.86174	5.562	11.8341																						siC RNaseH vs. siSET1A RNaseH	0.01723	-0.3054 to 0.3398	No	ns	> 0.9999
	3.84341	15.3816	7.732	15.9767	3.45133	6.59245	7.339	12.6358																						siSET1A R-loop IP vs. siSET1A RNaseH	0.3038	-0.01877 to 0.6264	No	ns	0.0846
	3.7332	17.5786	7.857	18.9681	6.03065	7.32456	5.395	11.6735
	3.97007	17.7499	8.16	14.0615	5.92267	6.70801	5.955	13.6673																						U2C
	3.78504	13.6207	7.301	13.7419	8.37984	10.8559	6.728	13.3432																						siC R-loop IP vs. siC RNaseH	0.917	0.5944 to 1.240	Yes	****	< 0.0001
	3.56892	14.7562	7.249	16.1495	9.24304	12.288	7.675	12.1571																						siC R-loop IP vs. siSET1A R-loop IP	0.7289	0.4063 to 1.052	Yes	****	< 0.0001
	3.19013	34.6853	7.65	14.5038	6.61332	10.5454	7.147	10.0572																						siC R-loop IP vs. siSET1A RNaseH	0.7421	0.4195 to 1.065	Yes	****	< 0.0001
	3.42189	15.0671	7.309	22.3466	4.57589	8.1566	7.26	10.5489																						siC RNaseH vs. siSET1A R-loop IP	-0.1881	-0.5107 to 0.1345	No	ns	0.8274
	3.57416	16.5561	8.374	18.1158	3.78695	8.93417	6.227	10.5394																						siC RNaseH vs. siSET1A RNaseH	-0.1749	-0.4975 to 0.1477	No	ns	0.9059
	3.68164	16.4433	6.505	21.6856	3.36776	8.69502	7.879	12.6669																						siSET1A R-loop IP vs. siSET1A RNaseH	0.01322	-0.3094 to 0.3358	No	ns	> 0.9999
	4.82535	13.9171	8.607	18.4927	4.00545	7.34816	7.344	9.47643
	5.05562	12.7713	8.748	13.9094	4.25767	6.58965	7.442	12.3178
	5.51969	25.3309	10.415	16.0471	4.81585	7.04822	6.963	8.6296
	6.4769	17.643	10.691	30.8164	4.04875	15.4472	8.002	12.9331
	5.57768	18.2367	7.744	12.471	4.26404	14.3632	7.926	13.9081
	4.46212	19.5394	7.162	11.4642	3.90457	7.5792	6.548	11.6173							Figure 4 D		Total RNA Pol II
	5.39682	20.6299	8.728	14.6561	5.7459	9.12827	6.266	18.2532
	5.7845	24.7996	9.078	13.3491	4.58202	9.14148	6.067	12.7175
	5.99078	30.2104	10.135	18.8007	5.87328	8.2788	7	10.4687									CAS9 R1	CAS9 R2	CL20 R1	CL20 R2		Adjusted P Value
	4.80143	38.1854	9.149	12.8609	3.71549	7.93907	5.333	16.9388								α-Sat	1	1	1.69829	1.24848		0.7111
	5.0451	25.4862	8.681	12.4638	3.019	8.82664	6.076	10.3392								D17Z1	1	1	2.7124	1.15621		0.0989
	5.10759	26.3027	10.982	16.0761	5.58013	8.14848	6.941	12.0694								D17Z1B	1	1	1.5974	1.28148		0.7717
	5.63526	19.6144	9.683	13.7594	2.61397	6.49503	4.55	10.9452								D17Z1C	1	1	1.5885	1.5885		0.4943
	2.63928	23.5782	10.257	12.1658	1.97407	6.8728	4.951	10.1532								HOXA9	1	1	1.96142	1.9507		0.0882
	2.34915	30.155	10.078	12.3612	4.22998	6.8495	7.677	11.9487								CD4	1	1	1.03694	1.18247		0.9998
	3.29253	36.2634	10.366	12.8943	4.80461	6.67948	8.249	9.79484
	3.10215	10.5681	10.871	15.192	5.75761	8.22576	7.863	9.40327
	3.42227	16.7643	10.106	11.8238	4.84118	8.70552	7.558	9.14314
	3.25045	12.353	8.783	12.0785	6.3314	8.11415	7.845	11.269
	3.68882	12.1586	10.458	11.4838	4.63941	6.31404	7.344	10.3014							Figure 4 E		RNA Pol II ser2
	2.95927	15.4003	9.142	11.1452	6.20022	7.09076	8.176	8.5717
	1.99386	18.1282	7.45	14.3044	5.84146	7.36101	7.945	9.51981									CAS9 R1	CAS9 R2	CL20 R1	CL20 R2		Adjusted P Value
	2.08823	17.2903	8.119	15.2776	7.73796	8.52589	8.967	9.19031								α-Sat	1	1	2.37033	2.57213		< 0.0001
	2.803	18.2627	8.734	15.4615	6.89787	6.94606	8.581	10.2815								D17Z1	1	1	1.2664	1.25692		0.018
	3.64906	18.4725	11.307	15.1733	8.03056	7.30508	7.91	9.77896								D17Z1B	1	1	1.99148	1.98987		< 0.0001
	2.74131	22.7326	11.898	14.435	8.08806	7.50371	7.769	13.4415								D17Z1C	1	1	1.59648	1.61315		< 0.0001
	2.20665	18.9575	8.276	14.7743	7.43223	7.78161	7.108	11.0985								HOXA9	1	1	2.51238	2.75618		< 0.0001
	3.86894	16.8928	8.716	15.8462	9.20915	11.4994	6.744	13.34								CD4	1	1	1.20972	1.07053		0.3564
	3.2472	17.398	8.092	11.7088	6.87196	5.81539	6.446	9.76722
	2.96904	16.2233	8.004	12.1659	7.59686	6.38825	7.368	13.2747
	3.76637	17.1014	8.268	13.6519	7.31616	5.93616	8.507	6.81517
	2.92448	24.5546	7.462	14.7851	5.81228	6.28653	7.225	7.29757
	2.47782	19.4977	6.294	18.5907	5.92302	6.72389	7.718	7.10531							Figure 4 F
	3.07582	28.2546	9.816	18.1461	6.01403	6.77604	6.556	11.3206							Total RNA Pol II (control shRNA VS SETD1A shRNA
	3.7279	32.5961	9.796	22.2086	6.53622	6.57823	7	15.7567								Control shRNA R1	Control shRNA R2	Control shRNA R3	SETD1A shRNA R1	SETD1A shRNA R2	SETD1A shRNA R3				Adjusted P Value
	5.73646	28.5183	8.685	20.9778	6.58203	6.34417	7.092	10.3001							Alpha satellite	1	1	1	0.004	0.05	0.162				< 0.0001
	7.11725	19.7453	8.092	24.076	5.30746	9.68982	6.591	7.20979							17Z1	1	1	1	0.019	0.31					< 0.0001
	3.87275	12.8077	8.783	24.9153	4.31445	10.1915	7.006	6.07872							17Z1-B	1	1	1	0.04	0.11	0.325				< 0.0001
	5.25956	12.7957	10.834	25.446	5.78289	9.21447	6.834	18.3173							17Z1-C	1	1	1	0.022	0.129	0.008				< 0.0001
	21.7116	34.9899	8.45	25.5819	26.5366	30.8672	7.875	28.1869							RAD18	1	1	1	0.49	0.44	0.05				< 0.0001
	28.0049	39.8763	9.992	35.0253	39.3148	29.9888	8.634	22.427							U2C	1	1	1	0.731	0.731	0.21				0.0125
	19.4701	30.0667	7.528	29.4597	13.9986	42.7675	8.221	21.4759
	21.2463	38.9632	10.319	33.4741	14.6731	42.8062	9.104	23.363
	21.4017	29.1598	8.078	28.6463	24.555	38.9447	9.233	24.8104
	30.0074	35.5491	10.133	42.3209	10.7586	46.6811	11.121	20.4855
	20.413	40.0992	7.025	56.0451	17.7842	34.9867	10.487	21.0999
	22.9176	27.7595	8.546	45.0151	9.36152	48.1867	9.763	33.9064
	19.2213	30.5869	8.675	26.5174	14.7338	30.9554	9	39.2623							Figure 4 G
	26.8192	34.7019	10.538	48.3011	10.7988	23.165	7.495	46.9469							RNA Pol II ser2 (control shRNA VS SETD1A shRNA
	15.3898	25.0404	9.98	26.9655	20.9347	27.6689	7.325	22.5724								Control shRNA R1	Control shRNA R2	Control shRNA R3	SETD1A shRNA R1	SETD1A shRNA R2	SETD1A shRNA R3				Adjusted P Value
	17.998	36.3733	9.881	21.6821	14.9233	45.7966	7.992	22.889							Alpha satellite	1	1	1	0.25	0.04	0.202				<0.0001
	13.9068	32.1702	8.912	33.0197	11.2913	40.3217	7.906	41.5226							17Z1	1	1	1	0.004	0.77	0.33				0.0005
	13.8708	38.4994	10.55	15.1564	20.8779	27.8148	7.906	26.3682							17Z1-B	1	1	1		0.63	0.138				0.0021
	17.6478	22.163	8.744	28.648	20.3617	25.2718	7.712	25.4633							17Z1-C	1	1	1	0.05		0.035				<0.0001
	34.4738	27.5942	7.814	30.3104	23.4582	34.5521	6.916	26.2913							RAD18	1	1	1	0.88	0.71					0.67
	24.5051	30.5912	7.497	62.589	15.0282	30.2492	9.237	26.3616							U2C	1	1	1		0.5	0.22				0.0014
	27.9414	17.2575	7.685	38.6834	23.4493	34.7431	7.407	28.0332
	19.3409	16.217	7.679	33.9635	18.1631	29.2943	8.405	28.3656
	15.81	14.9058	8.286	39.0454	14.3832	32.4436	8.27	32.8509
	20.3582	12.6355	7.46	41.2911	13.2603	21.6328	6.577	25.0656
	22.6493	19.633	10.065	39.936	19.0579	21.0548	8.17	27.8792
	34.7348	18.0554	8.241	26.2132	13.2083	27.6523	7.812	25.1
	29.1533	17.3928	9.636	29.0301	13.9162	17.5567	7.855	27.6107
	13.2837	20.2089	8.575	34.4827	10.9124	10.1681	6.82	25.0886
	35.4422	29.2947	9.1	31.616	13.2531	13.3543	6.986	28.1408
	29.9395	35.0947	7.744	66.5827	9.22354	8.39435	6.916	18.4854
	27.8873	30.538	7.1	31.7673	6.11723	12.3795	7.202	19.7003
	19.7004	28.1197	8.07	29.189	7.10327	9.65812	7.579	16.886
	18.8502	26.8212	9.616	63.6788	8.87317	6.72172	7.74	19.476
	20.23	29.5636	9.701	46.6138	24.074	21.9112	8.106	19.0757
	23.8466	30.9018	8.47	45.8142	13.358	13.2679	7.73	25.0652
	20.4479	39.1886	8.763	66.5244	9.95893	42.2045	8.436	28.1425
	24.4997	30.5995	7.648	62.7466	10.4434	25.6745	7.885	21.3497
	31.6797	24.6079	8.838	29.4638	13.4777	32.1928	7.434	23.6229
	34.5367	22.9665	8.689	25.4474	7.03841	37.8781	6.407	32.5629
	37.8831	27.6307	8.843	50.1521	3.93475	41.5341	9.902	14.2175
	21.6773	21.5397	8.112	50.2884	5.89015	49.3682	9.632	14.1562
	13.6508	21.2004	7.444	36.7343	6.72545	53.6093	8.162	15.4388
	19.028	18.7375	9.073	25.1023	7.12764	6.97595	8.072	19.0157
	13.5953	23.2313	7.243	28.5088	9.92518	25.1391	8.284	18.0567
	31.4758	14.966	9	42.0481	13.0182	31.8003	6.644	19.7954
	23.6416	10.6445	9.742	50.8423	16.969	24.521	5.777	21.9623
	22.7835	18.5677	10.227	29.6455	7.57616	24.6371	6.387	18.3572
	19.6534	33.5617	8.798	28.0446	4.88208	13.4507	7.227	29.3585
	25.2944	36.0268	9		7.58864	39.3299	6.147	41.8432
	22.0271	43.4843	8.82		10.4233	46.2715	6.47
	23.8838	28.4676	9.462		13.5834	62.348	6.397
	30.5553	26.7872	9.115		24.4823	64.1045	6.601
	16.8751	25.1823	8.546		9.78926	48.6292	6.99
	20.3399	22.7024	6.571		17.1557	14.2116	7.012
	24.4542	30.0492	8.225		23.019	22.324	8.196
	19.8768	27.7589	9.033		19.6082	19.1082	6.632
	15.7272	27.9944	8.673		15.1609	26.451	4.691
	22.2089	26.8505	11.72		12.6301	21.4363	4.675
	19.0218	23.985	9.313		18.8581	22.2931	5.014
	13.3287	13.4359	10.65		18.0542	9.24833	4.442
	10.3813	17.0272	8.912		10.8288	8.7475	5.168
	17.7638	43.4579	11.372		5.55439	33.8495	4.812
	32.4318	30.1165	9.902		13.4139	46.9737	6.166
	35.785	26.0588	9.096		9.78651	34.4562	5.133
	22.6716	26.9885	7.959		16.4487	35.8644	4.89
	32.5643	25.2981	7.834		15.8686	36.1131	3.583
	23.5006	27.7112	10.963		8.71643	28.0019	3.939
	32.1786	17.5147	8.783		5.74264	32.8718	3.54
	27.1615	19.9119	9.716		4.86427	33.7448	3.491
	17.1286	30.523	8.912		22.4176	20.5321	5.91
	26.7743	34.0156	10.779		33.1566	46.3475	5.511
	26.5467	30.4489	12.773		22.176	40.6152	7.476
	18.0303	35.2243	11.045		22.7546	33.902	6.468
	19.6472	42.2808	10.554		13.3369	35.3235	7.045
	17.8776	43.7234	8.84		18.8634	24.5842	7.429
	16.3875	45.1754	11.28		14.8741	23.6285	7.444
	13.4554	29.187	7.902		12.6032	13.9454	7.926
	54.4491	28.2445	9.618		12.9527	13.9185	6.278
	26.9721	46.2233	10.194		17.9927	11.2264	4.783
	33.2243	33.5318	7.982		7.63374	13.9022	3.759
	25.5151	39.6275	5.004		15.6815	10.8707	5.155
	21.6016	20.6211	4.73		15.124	10.6607	6.618
	22.3006	29.7014	5.726		6.0678	6.75782	6.472
	19.6643	20.6861	4.988		7.88473	8.53867	5.309
	20.9523	22.3673	4.634		11.7345	6.86056	10.859
	18.0817	19.49	4.098		14.408	27.8976	8.374
	15.1315	23.625	5.037		12.7907	48.9152	5.56
	17.7744	28.3763	4.832		16.6997	22.0671	5.096
	39.4116	23.5225	4.176		13.2163	23.1317	7.014
	23.2734	27.5714	5.018		9.44149	18.5708	6.452
	33.8728	36.8435	4.603		13.7902	20.6644	5.11
	35.5566	27.776	4.325		7.53587	22.7565	6.605
	31.7806	37.217	4.143		9.1927	36.4126	8.278
	33.3417	43.2774	4.609		6.39949	31.8866	8.472
	25.9006	21.2289	4.303		5.05669	25.4723	6.796
	25.0595	24.9563	4.254		5.20498	19.8346	7.327
	22.1335	22.4322	4.45		5.04383	18.5872	5.984
	22.366	22.2249	4.605		4.86004	31.5587	5.699
	29.4769	18.7345	4.703		5.13673	40.3586	6.139
	29.9198	21.1075	4.898		7.91936	47.0856	5.883
	17.327	23.1765	4.898		12.0509	33.9538	5.99
	13.2196	22.7887	5.157		5.12917	46.8703	8.247
	35.7415	23.351	5.186		8.5844	26.364	8.256
	43.3619	23.8425	5.194		11.406	26.3612	19.9396
	30.4159	20.6527	5.317		10.8617	21.7375	7.06079
	22.4256	31.0236	5.08		10.6038	30.9995	13.8966
	20.5841	37.3059	4.785		9.45439	40.5379	12.0574
	30.3292	36.0129	4.362		15.995	28.4891	12.786
	21.1545	28.7782	4.74		9.25902	29.602	22.058
	20.2151	37.8974	4.493		7.88916	25.0957	11.561
	22.8813	25.3813	5.166		11.2294	18.3955	10.3989
	20.8986	23.5596	5.202		25.4628	17.4047	11.4395
	19.8415	28.4498	4.753		18.278	25.2801	11.0025
	33.2522	45.8278	4.701		14.4472	14.9447	8.39303
	32.9073	30.6715	5.157		14.4394	20.9903	10.9198
	20.5178	36.3147	4.364		16.685	22.5298	15.0485
	12.877	41.3217	4.665		14.2601	22.6543	9.71771
	15.199	31.4382	5.02		15.4216	24.9253	7.87603
	7.89971	23.9796	4.685		16.6563	21.1463	37.6852
	44.218	25.0333	5.168		17.3562	20.0465	18.8433
	25.0139	32.0526	5.098		11.7013	37.8292	18.8671
	47.4054	34.5696	4.851		16.1803	30.2197	13.9588
	45.5933	22.8634	4.82		7.74329	30.2166	10.9586
	29.9257	21.3919	4.344		9.93098	31.1866	13.9447
	36.1486	20.9516	3.885		25.0761	28.5499	20.6431
	23.6419	13.998	4.133		27.3415	30.9983	19.5245
	33.9115	11.5685	4.914		20.3346	30.6809	11.1599
	21.5601	11.6259	4.81		16.529	30.2194	19.2099
	24.8319	14.9638	4.315		32.94	13.4951	34.2494
	22.8249	14.6024	4.56		12.289	14.8246	25.3681
	17.5882	16.8502	4.883
	11.5653	12.187	4.665
			4.871
			4.648
			4.808
			4.998
			5.288
			4.47
			4.74
			5.613
			5.245
			4.982
			5.834
			5.29
			5.8
			5.411
			5.783
			5.325
			4.855
			6.006
			5.973
			6.133
			5.364
			6.495
			6.233
			6.141
			6.131
			5.284
			5.145
			6.409
			5.928
			5.654
			5.157
			4.661
			5.174
			5.215
			5.329
			5.147
			5.231
			4.378
			5.256
			5.472
			5.483
			4.888
			5.303
			5.28
			4.959
			5.072
			4.883
			4.609
			5.025
			5.104
			4.366
			5.581
			5.121
			5.307
			5.228
			3.638
			4.206
			4.384
			3.085
			3.361
			2.907
			3.506
			5.479
			4.947
			5.236
			4.49
			3.65
			3.531
			3.182
			3.769
			5.656
			3.467
			5.001
			4.826
			3.55
			3.332
			3.098
			4.473
			5.427
			3.558
			3.58
			3.199
			5.917
			3.632
			26.4288
			24.7507
			23.8308
			27.2084
			19.7194
			17.8765
			14.3924
			14.9778
			19.7022
			14.8768
			18.1027
			13.0968
			20.6754
			28.234
			30.739
			29.7616
			25.1424
			27.8148
			27.1277
			33.0197
	Tukey's multiple comparisons test	Mean Diff.	95% CI of diff.	Significant?		Adjusted P Value
	Control vs. MLL siRNA	-4.156	-6.672 to -1.640	Yes		< 0.0001
	Control vs. siSEDT1A	7.825	5.499 to 10.15	Yes		< 0.0001
	Control vs. MLL+SETD1A siRNA	-5.356	-8.168 to -2.545	Yes		< 0.0001
	Control vs. Control + TRP	6.268	3.747 to 8.789	Yes		< 0.0001
	MLL siRNA vs. MLL+SETD1A siRNA	-1.2	-4.012 to 1.611	No		0.9008
	MLL siRNA vs. MLLsi RNA + TRP	3.178	0.6568 to 5.699	Yes		0.0034
	siSEDT1A vs. siSET1A+TRP	-0.3332	-2.664 to 1.998	No		0.9999
	Control + TRP vs. MLLsi RNA + TRP	-7.246	-9.772 to -4.720	Yes		< 0.0001
	Control + TRP vs. siSET1A+TRP	1.223	-1.303 to 3.750	No		0.8237
	Control + TRP vs. MLL+SETD1A siRNA+ Trp	-5.51	-8.322 to -2.699	Yes		< 0.0001
	MLLsi RNA + TRP vs. MLL+SETD1A siRNA+ Trp	1.736	-1.075 to 4.547	No		0.5695

## Sheet: figure-5
Figure 5
	Figure 5 C																		Figure 5 D
		U2OS	MLL siRNA	MLL TAD	MLL  TAD SI RNA	MLL SET	MLL SET SI RNA	FL MLL	FL MLL SI RNA											U2OS	SetD1A siRNA	SETD1A N1646A	SETD1A N1646A siRNA	FL SETD1A	FL SETD1A SIRNA
		15.3105	19.6768	13.7704	28.729	17.8195	16.5675	27.1511	35.7643											60.1174	1.84461	51.7637	37.709	59.4	104.876
		14.4151	24.3067	16.106	26.7936	13.7482	14.9697	26.8289	27.0574											49.3162	19.8063	58.1421	35.4468	55.0645	95.8634
		22.6735	15.8599	18.8128	19.6401	17.4023	19.4436	26.722	37.6357											53.1339	19.4519	58.4194	43.0913	51.5548	77.15
		21.5849	17.1236	20.4316	21.8627	19.1347	27.8364	24.9991	34.1541											62.8055	25.0648	62.6218	55.088	49.2828	83.027
		29.3677	13.0083	15.7143	18.7095	21.4366	22.8346	24.6241	32.4781											35.4764	21.0358	65.9694	33.1401	78.1277	103.32
		30.4097	16.273	28.6433	32.3344	14.4693	37.8389	24.6067	36.3683											49.1133	21.8133	63.7096	41.9218	62.1463	98.6342
		22.1139	18.55	17.0776	20.8472	15.141	21	24.4912	19.9887											50.7621	20.1528	59.4328	46.1401	61.7967	84.3426
		24.1144	13.6552	20.431	18.5065	19.449	30.4188	24.24	36.1463											66.5874	25.4657	54.4468	45.3352	75	90.5297
		38.0663	17.6347	16.6348	25.3515	19.9718	27.356	23.6592	43.2643											49.2124	25.9264	62.0718	64.8718	73.5873	92.0101
		30.655	16.13	18.5867	31.0225	14.3674	29.9519	23.574	37.3563											59.8778	16.9091	60.4394	60.4394	48.1185	109.056
		30.7501	13.8808	17.2245	30.7392	22.815	17.3889	23.3854	30.3665											58.6989	24.8158	75.7096	47.4664	54.6018	105.059
		20.1566	24.3874	15.6348	23.8923	40.8316	30.2088	23.3286	33.9743											49.0468	24.4546	56.0309	52.6625	44.6456	129.113
		28.9667	30.0969	24.8265	20.4433	20.9106	25.0458	23.2175	33.8844											77.07	22.589	60.8988	48.5718	40.2973	78.3777
		33.77	18.8893	22.158	19.0096	17.4716	22.2794	22.2874	28.1808											65.6805	31.9356	55.1968	36.8718	59.7364	80.7838
		33.6478	23.6101	16.7245	24.1322	16.9265	34.3236	22.2726	21.5565											68.6283	25.3484	56.9799	49.7907	62.3912	97.3612
		24.194	40.9188	24.406	23.3102	20.5191	20.1302	22.1166	29.817											89.1644	22.1839	55.384	62.7011	50.6302	134.675
		23.8205	37.0735	19.9393	15.6739	22.9388	18.7581	21.84	35.4234											53.3425	24.8273	62.2218	42.4718	47.6151	94.2831
		30.6777	29.7094	14.9208	27.382	22.459	24.1009	21.7655	27.0692											76.7024	22.2639	52.088	39.9529	59.1865	77.1332
		27.2497	20.4636	27.394	15.027	19.8624	29.4444	21.7178	26.4006											41.9654	21.0132	45.5968	41.967	45.8378	82.4621
		36.4778	23.7679	20.8076	20.332	21.0435	17.3856	21.6848	27.8617											44.7671	27.0616	40.6099	37.4627	53.2595	101.012
		20.121	16.1053	16.729	41.5208	25.8773	18.4906	21.6622	28.5923											66.0556	23.2295	49.8263	37.7096	54.196	106.207
		31.9039	20.9705	18.934	33.8757	30.3135	13.8805	21.6511	39.4048											61.0033	23.869	49.1968	37.7255	55.8817	109.97
		28.433	28.1582	23.8599	28.2757	22.8922	21.9809	21.44	40.7183											50.9197	23.8969	59.0113	37.3596	39.325	99.9459
		21.7579	18.9772	19.0357	32.252	19.8263	18.5121	21.3968	27.0597											60.7273	22.5085	46.6285	42.4664	62.7108	124.02
		30.1768	27.5175	17.6275	29.007	14.0765	29.9686	21.3821	35.3438											61.0728	25.3852	57.088	64.7367	57.8537	74.5676
		28.0065	32.3524	22.8704	28.9892	25.743	14.6328	21.0617	40.2215											53.3636	23.5358	38.2218	47.9968	47.9291	95.3513
		38.4051	28.3986	23.2862	32.2165	15.9745	18.2943	20.8793	34.626											66.9744	21.2763	44.8242	36.4664	77.3243	93.154
		25.7283	27.5702	27.2602	27.8717	15.2315	31.347	20.4677	39.7188											58.6404	23.7929	45.7986	40.2377	52.65	98.3041
		31.9624	23.9749	26.7959	17.0862	18.7041	18.9162	20.3178	37.5193											64.2392	25.6126	45.9718	48.4815	65.1646	77.2973
		23.1109	21.9594	28.8128	18.729	17.0153	30.8466	20.2123	40.0106											63.7038	23.1447	50.0069	55.8177	50.3902	106.081
		15.9263	21.6233	14.4494	20.271	31.1854	17.7545	20.0574	40.626											34.7564	58.7289	50.8177	46.7323	53.2162	76.6041
		26.0345	21.1418	20.7792	15.0136	26.5881	14.6405	19.6044	32.1797											60.36	37.0383	50.8718	53.3042	72.4826	82.6882
		26.8416	24.2245	13.7194	25.2322	14.4707	19.2778	19.4423	38.7756											55.1966	43.5775	53.3042	37.3077	51.6152	89.1791
		13.9523	22.6354	15.9494	19.3106	17.0296	18.6136	19.3511	34.412											52.5774	45.9629	54.3583	36.034	62.145	68.1272
		18.1816	22.4718	16.8066	18.5825	16.5381	21.2513	19.2178	37.6822											67.7155	46.9958	55.6468	45.2502	71.8965	80.7297
		12.6761	25.8781	25.8779	13.6716	20.6902	14.9644	19.1289	33.6435											45.2017	36.6289	55.9799	56.3968	61.8976	84.1081
		22.5968	41.3533	13	16.5718	19.1928	20.7752	18.6629	43.7241											51.0557	28.049	57.2582	69.2133	67.8958	81.9565
		26.3473	33.8509	40.9165	15.8996	29.5189	15.0603	18.6434	38.9802											49.6747	40.811	57.5462	55.0913	46.3365	82.5662
		18.8487	38.3391	22.0588	15.4876	31.4656	12.2698	18.3103	39.4575											53.2398	36.3515	62.0811	46.895	65.5405	102.73
		27.1351	35.9648	26.2602	18.607	20.5137	18.4044	18.2164	36.0938											52.9244	42.3319	62.7907	56.9968	72.116	94.704
		25.1392	33.8011	19.3579	15.5459	20.8294	20.2189	18.1241	32.6035											42.4714	59.7186	63.6673	69.7582	71.4324	94.8809
		12.6718	29.8449	25.8929	17.283	24.2573	16.4503	18.1	39.2215											53.3429	45.7133	65.4328	46.5745	87.3848	96.1134
		18.8651	33.6188	18.7126	11.861	24.2746	20.8398	18.0142	30.3922											74.7486	38.4965	65.9218	53.0181	68.1351	106.879
		32.0151	32.7122	23.0748	15.1829	24.0933	17.8118	17.7655	29.8956											71.0032	41.4342	66.1468	48.4934	60.6098	98
		29.732	32.559	17.6786	15.3395	27.0632	16.737	17.677	37.5597											73.3599	53.445	66.2133	46.3718	63.027	105.297
		31.9995	32.0873	20.71	17.6169	17.8913	18.9323	17.5171	38.2996											41.7851	48.9152	67.4328	62.9799	85.9784	79.3205
		21.2836	30.6328	17.6144	17.4536	22.5657	22.1763	17.2655	40.3085											56.0065	51.2266	69.9854	51.8448	84.225	65.1037
		52.3974	30.2312	14.9038	17.6474	21.9452	22.4554	16.9178	51.9968											37.8267	55.5775	70.6279	46.2289	56.1707	107.005
		42.0459	29.9066	15.0663	15.5293	16.5296	17.4498	16.8854	28.6035											36.6275	48.744	73.3468	37.6718	97.8146	80.1
		26.0984	29.3309	25.4349	17.0547	25.2391	18.1697	16.7445	30.7984											52.1107	51.1183	73.4718	41.6035	69.85	98.0866
		21.2245	28.5224	25.7245	14.9465	21.4479	15.9143	16.5984	29.6995											54.8876	35.1121	73.5059	38.8968	69.8595	101.081
		20.9953	27.9575	20.7647	23.455	23.5492	16.2615	16.4922	40.3596											62.3372	30.5574	51.4854	40.0181	75.1866	76.4786
		22.9127	27.7472	23.2286	20.8941	18.7922	15.9216	16.4299	46.4362											38.2297	36.9233	72.3218	32.7986	73.8862	77.7015
		26.4116	26.4889	13.838	19.3601	21.2722	18.7615	16.4145	36.5009											53.0767	33.5277	59.384	46.4664	51.9298	86.2578
		21.5066	26.0932	22.7542	22.884	23.0573	26.2813	16.2614	33.7463											50.841	65.7929	64.7096	33.1889	65.0501	87.1976
		24.0471	25.791	19.3022	25.6269	33.0671	16.8823	16.1911	32.1393											46.033	40.4444	65.3968	48.9799	76.9117	90.978
		19.3124	25.5592	37.2665	23.5964	26.7309	17.3326	15.6979	31.0553											48.915	34.3002	62.4934	51.4468	64.2986	100.325
		17.9944	25.4847	25.7804	30.8006	22.324	17.1224	15.6546	35.2391											42.4361	38.9509	65.3218	43.2772	31.6892	97.4393
		23.1261	25.2308	23.8862	16.3967	20.7971	26.8405	15.6014	40.1878											47.895	28.9843	73.6468	45.9258	50.5183	74.1095
		21.8878	24.8062	24.7044	13.2736	25.4112	14.1114	14.4524	35.3001											46.9408	32.6049	74.0113	75.3718	64.1878	81.7297
		33.3227	24.8109	16.6151	25.6429	15.7966	16.3221	16.528	19.5123											74.2064	26.6357	56.6035	42.1691	46.5893	78.2
		27.476	24.6947	18.3789	23.7225	12.7688	24.9862	16.1393	14.8199											60.212	23.0594	54.0218	48.4934	78.2143	104.72
		39.9788	24.32	16.2143	25.5175	27.8428	21.2575	13.8935	20.8902											63.5678	31.7375	52.5218	59.2468	74.4054	102.264
		34.4172	24.2797	17.2061	21.4337	22.287	18.57	16.0393	17.5949											63.5189	30.4797	61.4934	65.7788	67.6791	114.246
		27.1942	24.2568	17.0867	24.1358	18.0983	19.9138	18.028	18.8983											65.993	32.8063	70.2772	39.467	47.4322	76.6554
		30.0038	23.0969	23.7392	23.7552	18.2127	14.8461	18.3814	15.5088											42.4104	31.5153	55.9968	59.8962	67.3197	82.2068
		34.0274	22.3627	17.2899	25.15	22.492	22.7017	16.6629	17.0835											49.5684	29.4861	54.7367	68.3218	69.7775	96.7268
		47.299	22.0071	29.0965	22.0277	14.2521	13.8128	20.4719	17.5126											59.8066	28.8874	74.2502	54.8718	83.2973	123.084
		49.468	22.0511	16.5867	17.3613	19.3198	17.6391	20.4711	18.5433											70.7702	27.7745	52.1974	58.1691	92.8919	68.2694
		33.6643	22.1116	26.8478	24.9657	12.6856	31.2083	18.5955	18.8861											64.2845	26.7887	55.69	67.034	77.6487	112.628
		36.4275	21.0547	30.2127	24.1531	22.9897	13.4964	24.0112	18.1791											58.8289	30.8356	58.8718	46.8718	91.7561	84.4324
		21.9502	21.0232	18.4388	34.3368	16.1692	14.4032	18.7552	18.4444											64.4082	35.3611	49.0147	37.0181	108.087	77
		34.0005	20.6837	18.8096	28.7165	26.3505	24.1389	22.2308	19.433											59.7985	29.3295	57.3042	43.1889	80.3415	92.225
		38.972	20.0301	14.1226	28.5264	29.751	24.925	17.8533	20.6129											54.986	29.1683	45.3218	45.2218	79.4177	84.9268
		39.0363	20.2656	17.446	20.9571	19.5453	21.675	18.8315	19.5921											63.1378	29.4154	93.9799	54.4815	74.3238	96.675
		23.0853	19.4733	20.9946	24.9843	24.7889	23.7212	19.4615	16.6421											69.0224	25.2575	63.1645	43.4084	68.8761	74.7297
		25.1599	19.1956	24.4436	32.4431	20.081	20.6648	14.0087	17.5549											64.8056	35.0194	53.7218	58.3312	63.6417	99.7297
		29.3455	18.0943	23.6176	28.2356	17.4513	19.36	21.9329	21.1035											41.743	26.813	58.0468	54.8448	70.4248	76.4878
		23.3986	16.7176	21.9643	29.4933	15.8657	26.5679	19.5056	23.4977											40.2425	34.5964	59.8474	58.1974	81.4405	84.125
		23.6321	16.1837	27.8091	28.1978	14.2439	23.9811	23.3372	17.505											49.0007	35.4743	51.5147	40.2772	56.0113	87.9048
		19.8482	16.9175	13.1275	30.2251	18.8166	34.0729	18.9484	19.4068											64.1324	42	76.0425	39.0218	65.1423	89.1463
		9.85115	22.952	15.7327	20.6636	16.381	24.2919	18.562	16.4591											83.8644	31.8591	74.8962	36.9529	77.8675	85.7561
		25.0155	21.1398	11.4832	27.1937	18.9252	24.2719	18.1063	15.7776											89.8695	35.505	85.1645	31.9799	80.8195	80.7727
		24.9191	22.3549	18.7318	28.1181	18.5915	23.5526	17.9047	20.7607											72.7308	37.1	71.9529	38.1645	86.7838	80.35
		24.2923	27.6149	24.3418	18.3725	18.682	16.476	24.5285	14.4264											78.1644	28.974	79.2377	36.5745	75.433	93.4
		35.3573	22.1429	27.9184	42.6633	25.8166	24.3076	22.6629	22.5275											86.6337	28.9091	68.9468	49.9468	70.5841	110.282
		28.8808	19.5955	15.5714	15.0205	26.2178	23.5168	18.0032	20.6603											64.8808	28.9177	64.4328	45.6718	68.4324	93
		37.675	24.9895	17.8227	23.6126	15.4135	20.0822	19.5393	19.7961											53.6509	31.4499	70.1218	41.4173	92.8372	77.5122
		36.1706	20.9522	21.9129	19.0632	26.1884	17.027	21.4963	18.0353											47.3957	61.2136	71.282	50.8242	87.0903	99.6216
		24.7373	12.64	17.2073	27.0329	16.6859	13.8582	19.4632	19.5949											58.9042	39.5977	61.2564	47.9218	86.8331	91.0455
		43.7201	14.2647	18.8449	27.1842	19.6492	11.953	12.1727	20.1754											37.19	32.7032	54.2218	51.1691	93.4275	92.2927
		20.1277	22.0641	31.9412	35.6173	21.8011	9.61735	17.5618	18.904											30.0812	35.7347	76.9718	52.9799	93.5141	82.9512
		28.3211	21.1959	31.5444	17.6723	28.4258	16.8316	15.3266	23.1081											37.7011	40.2221	67.3596	47.8988	81.8604	78.075
		36.8755	20.7795	22.1931	29.2258	23.8639	17.3619	24.2241	16.9785											29.1347	54.1831	59.9799	46.0385	78	71.4865
		25.655	17.597	42.6192	35.419	31.919	18.0663	21.7371	18.6623											29.6352	42.4713	57.4328	59.6279	74.8585	94.8378
		34.9747	23.4687	18.5349	34.5741	25.4028	20.5132	18.3219	24.3734											36.5594	42.863	83.4764	65.8718	82.327	127.146
		28.8682	18.3799	31.0518	27.7513	25.1922	14.1153	19.206	18.4804											38.43	53.0454	57.7968	55.8988	95.25	93.425
		26.8752	28.0904	34.9822	29.0645	21.9746	21.5621	24.5955	17.183											33.8167	44.8957	49.9529	58.5218	84.9268	99.4595
		52.4212	14.4185	38.6182	39.4166	21.1673	21.3149	20.427	19.7692											21.8707	45.3889	65.5204	56.7907	76.1351	103.439
		27.2935	13.1531	22.1601	24.7681	23.7592	25.8061	20.9939	22.8648											35.7143	58.8779	56.384	54.823	61.1843	104.244
		26.2995	24.9218	30.6027	37.1717	28.8731	21.0069	25.4838	22.2241											27.8398	48.0274	71.2232	58.4934	124.595	102.744
		31.2806	29.7281	27.054	21.3368	23.4792	29.7831	19.2893	20.4039											27.497	50.9641	55.8718	50.1218	69.875	67.775
		25.5664	21.4703	21.2409	26.3886	16.5759	39.2143	18.8504	19.2532											41.9532	34.1354	58.6767	52.7096	90.6358	89.8571
		24.299	14.7771	28.4027	32.9143	22.5208	16.0533	18.1461	19.8196											24.1039	31.5858	48.8718	47.19	80.9512	63.4651
		23.9163	48.0978	21.4857	25.5594	22.59	25.8929	16.901	18.1262											45.6943	64.7747	71.5536	47.2468	78.9093	82.0488
		23.8387	35.5442	29.6523	29.1008	26.749	18.6071	18.1457	24.7634											28.8949	41.2394	57.8448	56.2468	102.119	101.513
		23.7811	32.4479	33.3852	19.1513	22.2849	16.3349	17.8497	16.2329											35.4555	32.1233	58.3108	47.2968	116.872	98
		23.7488	20.657	20.5815	17.8948	19.9142	12.8031	25.2393	14.9235											33.9872	52.5493	62.7718	43.8962	74.6736	109.189
		23.7014	16.3433	26.4379	15.8247	17.4173	13.6735	27.7528	15.64											30.8548	81.0748	42.4664	39.3853	101.359	78.4
		23.0122	19.9133	25.4964	22.5064	22.2566	12.388	14.8539	16.9208											40.7776	42.7204	49.7742	57.5745	74.2814	97.9762
		23.0219	34.8406	19.5536	33.4616	19.9773	26.0102	18.1236	22.5643											31.1039	40.0669	49.2864	67.4664	65.3583	66.4651
		22.3866	24.0298	19.2339	22.8928	23.9173	18.7653	15.2325	17.0521											31.6197	38.4533	89.3312	56.088	64.0329	78.2162
		22.354	33.4306	17.9623	29.8529	17.701	14.2514	16.5044	14.2398											28.8043	53.4484	45.6556	71.8177	71.55	102.93
		22.2038	41.9898	16.8585	33.2607	30.5053	15.7213	20.2211	17.4898											34.6741	51.7251	67.6968	75.3602	109.4	92.825
		21.3092	32.8342	20.841	33.5747	29.7293	20.3919	20.1573	19.1944											31.1964	39.6244	86.3004	43.0468	75.9968	99.0811
		20.3535	25.5674	21.3873	19.1921	24.2358	25.4608	21	18.1603											35.0197	60.9029	73.5791	50.8474	79.6348	84.2955
		20.2762	37.1577	24.9277	26.1875	17.1265	27.6815	19.506	16.4039											26.6636	35.4844	66.4908	49.9937	73.7838	91.8864
		20.0154	38.1225	26.841	23.8843	29.4042	26.6169	18.806	23.2676											46.4033	59.2555	46.9206	45.1401	55.3461	74.8108
		19.4147	13.6839	26.3366	41.0364	18.8369	31.5236	14.8152	25.0269											40.5875	43.8843	51.9432	49.4572	62.2169	65
		19.4072	33.2704	28.392	33.6343	18.6142	22.5323	15.6457	20.2615											58.3942	31.2124	56.4468	42.4997	65.844	60.425
		19.2699	10.3834	22.8587	18.2839	29.0367	19.9352	27.7082	22.2081											42.9378	38.0852	68.9529	43.8468	63.8049	74.625
		19.204	19.112	23.0564	17.2209	20.555	19.8451	23.5577	25.5054											44.7332	50.6027	60.9799	41.5218	90.1068	99.4865
		19.0016	11.3632	19.5268	20.7482	27.0874	19.2008	19.265	35.4228											54.7096	64.6447	71.7367	36.6035	72.8075	93.175
		18.7959	6.29231	12.0475	26.4303	26.4632	21.5135	29.8673	25.0547											52.6692	56.27	45.9799	53.2196	71.1272	88.275
		18.7583	8.85864	20.175	34.7848	21.8771	23.9778	32.5355	29.763											61.9474	37.6997	67.3108	59.6035	48.2369	95.3171
		18.5277	9.58303	21.2312	38.9192	16.8663	23.5316	29.6355	22.567											42.6503	40.5368	59.8468	50.4218	110.784	98.875
		18.2385	-3.28723	15.3704	38.7115	19.2467	13.0573	25.6173	38.7413											42.6763	43.2289	66.6468	59.088	65.027	85.4865
		18.199	17.2245	21.7683	26.1595	25.4566	16.3625	26.0703	34.4604											57.5385	48.8004	63.4468	53.8468	66.4777	83.7073
		18.0528	5.84309	19.806	22.344	25.7184	14.9803	24.9923	26.297											55.2968	52.7726	52.088	53.5218	55.7838	82.625
		18.0457	13.3763	13.416	34.2576	29.8935	10.1644	21.0141	22.2702											41.2936	60.1206	45.7742	57.7968	88.2057	89.4595
		17.9426	18.6994	16.1648	7.3163	21.6302	8.8094	29.9128	19.4604											48.722	58.6935	74.1961	62.6218	75.9311	98.4634
		17.9085	20.7976	15.5781	9.5641	13.9288	22.5186	25.4299	30.4267											34.2765	52.4657	49.0669	57.2904	55.8777	89.7391
		17.9484	14.0749	12.5332	11.5586	16.8858	17.9372	19.8577	31.3463											42.5855	59.8333	54.7468	61.8468	74.5263	85.1892
		17.9548	18.1656	11.5023	15.9534	22.5944	15.1917	25.4618	22.7867											50.0354	42.5485	54.6767	59.6523	57.736	80.5128
		17.5053	21.0168	15.9204	11.4361	26.9487	15.9646	25.1153	19.6526											42.7139	39.8421	52.384	55.4123	54.9	61.0976
		16.9953	13.6848	26.175	11.1535	22.9434	14.0033	22.3871	18.8762											46.3415	49.6389	65.2502	48.7255	55.0774	92.1081
		16.9299	11.3549	35.4692	7.01993	15.9298	13.8603	31.0022	30.4866											38.1806	49.2897	52.967	47.8474	49.7604	99.65
		16.3138	8.5722	24.5634	6.17326	23.7934	23.6619	23.3685	30.6048											53.8383	39.5814	65.6015	52.0181	56.6345	93.6757
		16.2139	14.1819	23.9002	6.36923	23.2563	29.1681	24.0504	27.393											45.4643	53.7884	47.1218	48.7907	43.202	77.9189
		16.1989	23.593	22.0526	7.69972	11.8393	19.8757	23.8022	27.9726											35.5503	35.795	51.5204	54.1157	45.8568	77.1081
		15.478	12.2718	15.5136	10.9769	28.2394	18.9931	26.5647	30.9344											42.6322	44.9519	44.5468	48.8448	45.3213	103.781
		15.5811	16.4353	23.8281	10.9208	17.4308	21.1269	21.6559	23.856											43.3363	45.4746	47.1691	58.2718	44.7	97.8
		15.1275	17.671	27.3811	6.24132	18.2331	17.7992	22.5946	30.6276											31.9397	49.635	60.2564	51.4664	40.4993	75.4
		14.3944	17.4671	26.4876	7.59135	23.1571	27.539	16.5688	34.9676											31.8152	43.6897	50.1961	47.709	44.7155	80.875
		14.3725	18.1912	15.0556	8.8429	27.0536	14.1206	32.6802	23.9081											48.8625	51.5581	62.467	53.4718	41.7	68.4634
		13.264	12.4167	15.6873	8.01026	19.2169	10.2694	24.861	29.9571											45.1243	47.3969	57.5204	48.9468	57.3912	68.4865
		13.3033	8.65285	22.1896	9.32666	20.7549	13.513	20.1057	25.9099											30.7474	61.331	54.7468	46.3108	47.3101	101.422
		12.9933	17.372	16.8985	7.12488	33.1383	12.9758	23.4748	26.1204											38.6486	42.4642	57.1509	52.3312	48.7966	98.7027
		11.9384	12.1642	17.0781	9.94813	16.5986	17.5091	30.1827	17.8171											35.0857	19.2919	86.9694	56.7907	44.8579	72.225
		11.9694	25.6069	16.1597	9.82564	18.6509	11.238	19.9917	30.7419											36.0466	22.5677	70.1718	52.8968	44.9047	79.2927
		21.8571	-0.14775	22.1839	9.84394	30.9715	11.7053	25.1153	25.8776											45.3836	19.7368	61.0181	52.6556	40.675	75.35
		25.3193	0.393481	18.2143	8.51175	32.3847	10.6525	23.0264	27.6147											59.62	15.357	59.8036	63.6767	40.675	71.775
		15.3611	7.48025	16.8665	13.3538	27.4251	12.6929	24.0159	21.0461											48.7017	18.1502	60.9258	60.3369	52.6345	96.3658
		29.456	12.3997	17.0473	7.53846	27.3989	11.9838	29.2196	19.613											36.4458	22.1327	64.4123	45.3042	42.2226	110.439
		36.6378	12.8527	25.8333	9.85006	20.8189	16.9582	33.9133	23.0999											69.2639	22.1842	63.5468	36.616	34.3213	110.659
		27.7359	-0.03159	21.5933	9.52928	21.446	15.4072	23.6096	24.4334											45.4195	20.6601	74.5536	41.4067	37.268	81.0244
		32.3138	16.4827	14.2371	10.5673	33.6659	18.8155	21.6658	29.3435											61.8515	19.3609	56.5468	34.6767	49.9067	123.884
		26.522	6.67025	26.0676	6.70256	20.7985	15.3558	16.9815	18.4866											45.15	24.1475	57.6767	36.0468	36.325	113.15
		33.6829	-0.23535	25.8246	14.9481	14.9195	13.5042	31.6855	25.4973											56.9982	17.8953	67.7968	39.1421	38.175	89.5135
		35.574	4.20207	24.1684	17.1436	30.4618	15.1187	27.091	20.6276											58.8705	17.7803	57.6285	35.8718	39.1296	74.7297
		43.0266	16.4806	20.5051	0	11.5706	14.7082	33.0951	19.7526											59.6553	19.9536	73.9718	31.1276	38.2482	81.5676
		37.0108	22.5015	20.2016	7.1424	19.3973	19.158	30.5332	24.8094											50.4014	20.4846	48.4718	39.8718	44.9318	109.714
		48.1044	20.7826	21.856	11.0846	18.2664	16.397	41.168	24.3626											74.5566	18.7672	72.0718	36.262	68.1018	81.5
		56.4668	20.8063	26.3187	8.50692	15.7715	15.5674	32.7764	26.3326											62.0055	18.2831	71.0623	35.384	51.3	105.3
		60.4631	20.1825	25.3316	11.0384	20.9317	22.1742	25.0296	22.4078											62.8406	19.597	52.4718	38.4934	76.675	97.6216
		44.25	18.5081	27.8622	11.8641	24.7396	19.9021	19.3355	16.2639											32.8852	20.8798	61.7096	36.5718	62.5804	101.61
		17.36	19.4953	20.8582	9.8822	21.5381	19.2978	21.6244	24.0537											50.335	18.8685	71.4934	35.7096	49.8335	90.15
		22.056	20.3116	14.199	10.3965	26.1013	23.2848	26.1173	27.3802											36.7083	19.405	72.7218	38.4218	63.7116	70.35
		27.8323	17.3301	20.215	10.6517	13.0319	20.9378	24.5677	27.9344											55.5806	19.9288	61.9881	33.088	60.3101	88.5366
		26.9949	27.9584	17.8093	10.9879	14.2156	20.5792	30.958	26.2783											44.8109	17.5537	66.8718	40.9694	49.0083	78.7273
		21.7975	15.5771	27.9279	11.1923	19.1379	20.994	30.0037	32.7071											45.3124	13.0766	68.9938	50.2772	45.0287	85.4054
		28.6372	25.1133	24.034	8.09453	18.6799	20.199	26.6546	34.4155											55.6585	16.8453	86.2502	41.9718	51.5534	81.225
		24.6877	16.8043	25.5319	5.7256	16.3631	10.8368	28.5378	21.7855											56.6357	17.9226	108.629	39.4394	47.7604	86.8182
		42.6999	17.2347	17.4436	9.47761	12.8354	13.2328	29.2613	30.6083											50.1234	18.3134	51.7051	39.8263	51.8777	75.4878
		21.6103	20.0132	30.5459	11.8618	16.7513	11.005	23.34	28.4926											53.5956	15.9844	37.895	47.1421	35.6	103.027
		22.8725	24.928	29.9093	9.57097	19.6877	17.3096	21.6438	26.6666											70.1708	15.8372	46.8242	38.8974	52.121	95.7297
		24.7606	27.6541	28.341	15.8979	21.8533	21.3817	31.4748	28.8762											52.9547	19.0505	47.6035	40.9799	47.8237	104.721
		31.9926	21.4528	30.0459	15.199	13.573	12.7164	32.4828	25.9246											50.0773	38.8303	51.4815	44.8962	66.8114	75.0476
		39.5889	24.3782	31.9043	8.75975	19.086	10.7185	22.2724	20.3526											53.1683	40.0022	75.9529	29.2206	56.4182	96.6487
		19.1275	31.2071	32.2313	11.1575	19.4992	10.5042	21.691	25.6874											55.1205	33.47	90.7968	31.5547	42.475	81.2162
		18.2936	31.9036	22.1387	8.84355	26.8077	9.73635	19.1055	21.6591											52.9423	35.2623	57.823	34.7323	60.148	95.282
		24.0298	33.278	24.7021	14.3865	13.6857	11.3466	20.9392	20.7033											55.6626	36.563	63.5475	35.061	80.268	90.325
		30.4636	38.0947	42.8511	15.8618	19.8278	19.8899	18.8411	23.4571											46.8692	41.3106	66.7254	32.2502	65.6384	77.775
		25.0378	40.6468	27.4082	14.9842	13.0332	12.7874	18.3508	16.7727											56.3879	34.3716	81.3042	35.6556	86.3101	80.0811
		20.5333	23.2551	30.2413	8.0199	16.1903	11.5261	20.3735	28.9515											68.0513	35.5206	85.5303	42.0468	102.175	66.7
		29.2546	32.5061	21.4738	7.49644	15.3212	17.7736	18.1954	23.6818											71.318	40.4356	72.5861	59.3853	48.8092	69.2439
		38.7015	21.2357	26.7245	10.2289	13.9936	18.292	18.5212	22.3992											48.8144	37.9796	62.6826	38.7011	40.775	69
		25.3084	29.8626	23.5547	10.4478	15.1702	14.876	16.3548	28.6364											58.3544	36.4367	56.9881	49.1157	65.8029	73.1707
		38.0399	18.6128	17.75	9.32607	20.8902	12.8489	20.9417	17.2244											63.2245	33.0745	65.4572	48.5303	79.202	85.6429
		38.4118	19.7141	22.965	11.0779	24.1952	16.4283	17.1922	20.2776											66.5158	40.1379	85.7468	50.5547	85.0128	82.5135
		49.8093	15.8024	31.6295	11.8472	16.3869	21.0338	26.6294	23.1151											69.6045	39.5489	85.1889	51.7907	60.0287	80.5676
		35.5306	22.9199	22.541	13.4638	27.2217	15.5287	18.4531	22.6074											46.3228	43.6133	103.331	42.945	65.4189	87.0455
		37.0255	21.9558	30.0897	18.023	22.9128	25.2342	20.4701	23.4818											65.9232	37.1422	75.1645	50.0968	62.4477	82.6216
		38.2327	16.6499	27.987	7.81278	26.3894	22.9012	21.6337	32.8887											51.6838	33.6558	64.5385	45.6279	48.525	74.5946
		28.5969	17.5035	25.7408	7.84138	21.6772	24.1497	19.2338	24.9178											47.452	35.3074	43.4532	38.1468	80.7848	81.973
		32.3915	16.4611	19.5026	9.97015	18.1469	26.5185	20.0433	21.5245											69.7915	34.6356	40.7742	50.3583	71.5409	75.8409
		17.7218	11.5656	20.6911	8.25373	14.2513	26.4522	22.9531	25.2187											54.3811	36.6575	71.5468	43.7051	56.4433	84
		16.7784	21.6937	14.8586	12.0429	18.9661	20.7549	20.6284	25.4152											45.031	32.0763	56.6218	38.945	50.6401	67.4865
		12.7306	24.454	19.3592	14.6589	17.1717	9.98888	20.2548	22.4796											49.3831	33.9812	53.6523	48.3352	50.1	66.4324
		27.1498	0.1	14.3951	11.4127	16.6524	10.8805	11.7993	33.0341											44.3937	39.812	51.0069	49.7367	114.75	66.5122
		4.78571	13.2013	14.7073	8.43864	12.244	20.0332	16.0832	32.7605											40.8097	18.8929	68.5385	51.5385	73.8777	71.6829
		5.92563	14.018	16.2716	22.8681	19.9952	16.4624	17.7882	19.1929											54.1801	15.418	65.8718	41.2772	64.0399	68.5135
		6.70092	13.0449	17.8317	13.2836	19.4124	18.3936	18.9985	17.356											28.9618	17.266	58.2218	38.8004	60.775	67.1463
		7.18726	15.3037	27.298	32.4021	25.1176	13.6206	16.9596	18.0863											34.9579	14.1587	60.7742	40.4328	45.75	78.575
		8.14977	9.31524	13.8	32.7048	12.0093	18.5088	25.0882	20.502											37.1761	14.0604	61.115	39.7468	55.2238	57.225
		8.26664	16.5996	24.5857	14.9551	25.0246	16.3553	21.8183	25.4536											34.7356	14.0106	65.9258	47.7907	47.625	63.8378
		8.55415	2.83651	20.6826	19.1859	13.7097	15.2481	31.2517	21.9432											44.3282	14.7143	56.2968	39.3242	55.7155	55.4419
		8.61597	6.86188	13.6328	20.3085	22.193	19.0324	22.1462	24.1531											35.4261	13	63.802	39.4908	44.0669	69.7297
		8.7914	6.79359	20.572	21.4936	13.4685	15.294	14.8261	19.9101											32.3793	17.8177	72.4123	40.5475	44.2291	69.2857
		9.0107	24.0153	22.8835	18.6343	26.8482	20.3674	30.4985	23.0502											27.2541	16.8177	54.9529	38.8468	50.475	66.7
		9.19356	13.6365	22.5005	17.3121	17.3252	17.7332	19.522	23.1104											36.5134	14.5661	70.5204	55.1099	82.3912	62.9189
		9.205	20.9668	19.3709	18.1003	20.5234	10.8519	18.454	24.1313											29.4764	16.6032	57.1718	34.823	84.2776	118.696
		9.22476	10.5422	17.6918	23.0234	20.949	11.3785	21.8053	28.4122											49.2542	20.8254	48.4718	45.3583	86.9588	83.3115
		9.325	3.57725	19.8985	17.636	20.0395	10.9884	18.1496	24.1591											36.4483	14.418	65.6826	45.7527	82.175	109.653
		9.38865	18.949	18.9895	28.0364	17.3603	8.90882	22.952	28.5682											39.5862	17.3005	80.9183	36.088	80.525	86.2703
		9.59648	22.4499	14.2673	21.9752	15.6052	12.1974	15.6957	29.4237											36	11.6374	71.5218	37.0425	78.7696	84.025
		9.7437	12.5132	18.695	22.9992	18.2044	10.5112	22.5534	25.852											38.2118	19.6786	66.3968	38.6035	84.4369	80.3889
		9.80707	13.3381	23.8437	24.5517	18.0246	16.8683	20.3261	24.125											34.6047	13.6429	58.9258	28.0218	71.1506	80.0475
		10.0502	12.573	23.528	24.0149	21.1098	11.9135	19.5894	21.1591											34.6552	6.86243	59.4572	27.5475	72.8237	84.3401
		10.3528	11.1182	20.3822	16.613	18.5388	9.78405	15.7437	30.4218											30.4138	9.19577	74.8988	19.0218	68.225	85.3365
		10.3628	9.51258	14.4683	10.6385	25.8613	12.3224	19.1056	25.0682											35.7241	14.1281	78.034	30.2968	66.268	83.267
		10.3835	6.23734	15.0783	32.8182	26.545	10.2561	20.5438	23.2707											29.6761	17.8254	54.4359	42.5218	76.9318	90.5353
		10.3985	13.722	19.8633	19.8578	35.1899	15.2969	18.2879	20.2099											26.3653	22.3439	75.4718	31.6523	95.9473	100.135
		10.5337	9.91401	20.6754	20.2864	28.3562	10.6426	18.1961	24.7492											41.4975	17.8624	91.6625	35.4468	94.9473	89.6055
		10.5612	13.9739	15.9496	22.9721	22.9328	11.2445	16.4891	25.3976											34.3653	20.1429	82.823	25.115	102.089	88.9011
		10.6326	12.2934	16.3155	17.6965	21.2362	14.3649	21.4659	25.4122											38.2912	21.2328	74.2377	29.2439	88.0554	94.9865
		10.7251	11.3622	12.973	17.9701	16.1724	12.8143	18.8875	29.1983											37.2171	20.455	69.4572	28.4468	79.6012	97.8115
		10.8117	19.5082	14.3356	26.2935	14.6748	10.0112	18.0843	16.3707											33.3282	16.4921	58.9194	26.3313	105.731	73.3615
		10.9368	10.5019	29.8173	27.2999	15.2042	14.5203	20.8167	21.0568											33.8547	21.7513	74.7323	32.6718	107.812	102.973
		10.9967	12.0319	18.4385	16.244	20.943	9.68973	22.7666	25.6593											28.2912	22.1958	66.8448	21.4968	95.6954	91.973
		11.1251	14.8194	11.8444	21.3578	25.7283	7.66422	19.7347	26.7614											47.8904	15.0714	78.8988	35.7255	95.25	78.1376
		11.4949	15.5792	18.3234	11.8329	12.0442	9.62848	20.5435	25.5405											40.9975	22.7143	59.4328	26.0181	121.704	89.5319
		11.497	11.4924	18.4688	22.5989	13.9783	11.5826	20.0993	20.3946											45.931	14.8254	65.8718	28.2502	89.4	85.2973
		12.0643	16.3687	19.6437	19.9196	15.8867	12.1132	18.2379	25.0151											39.5875	15.0847	63.2582	21.9529	86.575	94.7115
		12.0751	16.671	24.7662	23.8461	16.6879	11.5309	18.5907	27.6014											41.4261	22.197	69.4532	20.4934	65.1622	90.5817
		12.3542	14.2807	14.2781	19.8712	17.5803	10.8734	16.2568	33.547											25.1379	20.0246	78.0181	29.5218	105.731	102.462
		12.4256	11.1913	13.3308	26.3187	23.8601	14.3173	18.0277	17.5568											28.2541	12.8867	75.6556	23.061	93.743	100.487
		12.7822	12.0875	19.4958	17.1595	23.7435	17.4787	24.7722	20.1818											36.9975	15.3272	69.6767	22.0718	73.1635	72.6572
		12.783	13.1094	33.5832	8.69163	25.0181	10.81	23.168	18.7127											39.3282	22.1958	54.1401	25.384	89.0554	74.8615
		12.9249	16.4525	25.2994	15.3011	23.4379	12.9304	22.2879	20.3679											36	20.7143	71.5303	20.3968	76.5364	76.2484
		12.9506	13.3381	17.8565	15.9586	24.0894	13.8302	28.5231	20.0246											41.5504	17.9735	62.4934	26.9694	86.1365	79.0962
		13.0327	17.6857	18.5245	24.883	18.545	15.3178	34.8275	18.2912											23.6459	12.0106	62.0468	25.1401	97.3709	81.7115
		13.0402	12.7674	22.8481	10.0003	19.6624	16.0452	29.0837	20.1143											35.3793	13.2698	59.616	13.061	88.175	88.2865
		13.2143	16.4946	26.3947	17.5136	14.9044	11.6862	22.8953	15.2093											36.5875	17.2328	58.348	15.5745	76.3085	90.7548
		13.3443	17.4339	30.4856	20.0999	16.3256	13.6066	32.4828	20.0172											31.931	14.9557	60.5218	6.60152	62.623	91.5115
		13.354	20.9534	23.0306	17.9324	15.0554	17.134	24.0446	19.0969											38.2414	13.6032	77.3352	9.43936	62.0824	93.1081
		13.3571	12.3196	19.6257	26.861	22.2325	13.9016	20.22	14.9766											35.2833	28.9735	61.5968	12.1509	82.1866	93.1694
		13.3766	13.6114	35.0754	11.0444	20.5107	9.59067	18.1794	19.3534											45.4561	10.5763	59.4394	63.467	62.275	95.4865
		13.3832	16.3922	15.179	17.2999	15.5209	13.6188	33.0723	17.9524											24.8621	21.418	56.2377	57.5475	62.3423	95.9365
		13.5287	19.7016	21.9833	18.2325	18.4157	14.8352	33.8985	19.4659											25.7241	21.7857	57.6767	56.2718	62.5196	96.1206
		13.6296	17.5492	27.256	27.9167	17.839	35.0213	26.4041	15.976											38.4023	16.5714	55.9468	60.9206	59.25	96.3645
		13.6861	8.88298	28.0062	27.9248	17.4082	20.9488	24.7541	16.3587											28.931	19.1758	58.4664	49.5536	65.65	97.3157
		13.6869	20.3256	26.6028	16.0109	17.2798	15.2547	28.6626	17.1818											33.8621	10.6032	60.1961	69.1157	65.325	97.9615
		13.8366	17.4021	17.3478	17.0906	28.9864	13.8493	22.3255	15.405											28.6207	18.266	61.5204	50.7907	85.2716	99.3889
		13.8565	18.2244	21.557	28.1532	24.3162	29.8254	24.095	18.9982											26.3653	12.7513	48.7986	70.7718	76.5419	102.072
		13.8707	17.5344	26.9759	34.4825	23.724	19.2128	21.1696	18.1818											35.5504	10.0357	44.2377	61.061	81.211	145.351
		13.8758	21.0951	19.9172	21.8199	22.1865	16.3717	19.2064	15.2204											35.319	13.7833	59.6767	54.2772	80.2176	124.537
		13.991	14.01	23.8067	15.5422	21.0866	19.3125	26.8311	20.7871											36.2171	18.7143	55.2502	45.6285	68.65	117.1
		14.1979	14.4864	24.256	20.6011	16.6513	20.5358	34.3791	21.6508											31.4261	11.9365	69.6286	72.2377	65.7198	141.757
		14.1986	14.8351	16.6743	9.99273	27.6577	15.2274	34.388	17.5641											26.5875	16.418	63.2218	55.1401	68.1635	105.162
		14.1997	22.2143	20.283	24.3187	13.7467	17.5806	29.7872	20.8418											36.2542	13.2328	50.5861	50.8718	76.0824	111.436
		14.2024	19.3398	23.3274	9.25224	21.5204	20.5614	25.5609	17.6136											25.9579	16.8624	76.1718	74.034	69.975	92.6084
		14.2392	9.93209	17.4621	15.066	20.5301	17.264	33.4255	13.3093											23.6207	13.4921	65.2232	67.4468	69.743	115.973
		14.3089	10.0192	20.0675	15.6731	22.9603	19.2332	22.1707	18.8705											37.8467	18.4729	87.0218	66.7718	79.475	112.535
		14.6227	14.4396	15.3404	11.9323	20.239	25.2332	28.8648	13.2463											43.069	28.3452	49.1889	53.9468	71.6012	97.6865
		14.6582	14.2373	22.2473	14.0663	13.772	25.3859	27.73	14.4598											38.3653	19.7037	44.4934	54.9908	71.3817	114.787
		14.871	12.2934	17.9172	22.0084	23.9761	20.5508	26.4473	19.4413											35.6986	19.0805	46.2377	53.1968	84.3679	91.6865
		14.9839	7.58323	15.5892	17.1275	21.3005	24.9754	39.3404	18.1545											30.0319	22.6667	71.823	52.7907	72.55	113.462
		14.9962	14.6323	15.5636	30.6735	16.1068	21.5101	41.8508	22.7954											18.7727	32.977	60.7218	45.1718	76.875	124.287
		15.0853	17.0598	17.9599	16.2653	15.133	19.9985	29.3337	18.4093											25.4023	17.5926	63.7742	42.4968	82.704	119.936
		15.6319	19.8512	19.0738	24.5867	22.3413	15.7101	27.6064	18.6971											28.569	21.5238	63.9799	50.061	69.0159	121.027
		15.7015	19.2892	17.4188	20.8891	15.3566	20.554	32.3147	28.0568											27.3382	16	82.3718	42.4218	84.8207	105.054
		15.8898	13.5095	16.356	29.3265	14.8084	20.46	31.4468	19.9626											50.1012	10.782	68.4328	56.3583	80.0824	130.048
		16.4283	20.5826	24.6402	19.8469	17.2138	23.8836	15.6264	20.5907											25.4023	9.7037	69.2718	54.3312	64.1866	115.912
		16.5191	9.54091	17.7881	22.7184	19.7536	32.3916	26.4203	15.8864											32.2625	16.9744	75.0181	60.0218	73.8122	110.186
		16.6505	9.69793	21.6612	15.4796	18.5931	28.1243	30.9359	20.4204											43.1404	20.5926	77.523	78.8988	83.4305	98.2973
		16.7743	14.341	21.8056	25.1625	16.6749	28.108	33.8411	14.9766											52.2542	17.4074	63.9468	55.0468	94.531	109.755
		17.051	12.0258	20.716	20.0487	32.2438	22.0091	26.5609	16.2323											36.8467	32.9524	55.7718	59.2231	118.434	101.558
		17.2414	11.2265	18.0942	15.6051	16.7979	17.7469	33.7979	13.3924											43.7613	27.1111	80.115	53.6392	117.299	91.9865
		17.3117	10.3085	22.267	27.0921	16.3161	29.3468	28.0695	19.2611											24.2912	19.6667	66.4084	40.3468	110.272	78.3615
		17.3149	21.7639	21.9058	17.5159	17.8153	15.1131	28.6064	21.4485											36.8838	24.2593	85.2864	50.0181	96.55	89.4865
		17.3316	9.9041	16.0942	17.6653	28.644	15.8145	37.8238	20.5											30.5505	23.1667	79.4468	70.3718	77.2	101.365
		17.4585	6.72139	24.9705	18.5723	16.3822	22.4256	29.7979	24.6047											38.7931	26.9259	78.3583	60.6968	94	97.6084
		17.6422	10.0765	26.4028	14.6837	25.4535	23.9751	16.6481	15.3295											30.1034	20.0741	78.3108	71.4968	79.8662	119.135
		17.872	13.7736	27.3353	15.4012	25.025	21.6663	26.5831	21.627											42.7475	19.9259	79.088	45.9206	93.3257	100.34
		18.0796	4.10372	25.9091	15.5618	16.377	28.4518	30.5382	24.8418											39.0319	24.8095	71.6575	46.6826	86.15	102.297
		18.4609	20.7673	20.9558	12.3929	15.7502	15.5525	18.4149	18.6913											37.1074	24.2593	78.3042	74.5791	94.7452	111.087
		18.4963	13.2275	18.482	20.7653	16.0221	19.2482	16.1286	18.2912											27.5505	27.2184	56.0718	62.4997	85.9671	100.061
		18.5888	13.7634	21.6912	12.2245	17.5344	21.1665	26.8397	18.028											28.7141	19.9425	85.4328	61.4123	100.626	101.225
		18.6346	16.5124	20.3917	21.5765	28.6335	25.4625	29.296	15.0795											39.7931	19.2963	67.9206	56.9468	88.8122	110.162
		19.0951	17.9465	11.5	30.6613	15.3621	25.2992	31.0299	19.5796											32.5172	28.2184	74.2133	41.1961	97.9227	122.999
		19.1531	9.79513	17.2378	19.5039	27.723	26.9695	20.2553	17.08											32.2475	18.4815	74.945	45.0468	83.575	86.5365
		19.5263	18.6005	21.1888	16.5557	23.5812	24.5059	29.3356	15.3673											43.2118	14.6667	78.5475	52.25	85.3329	86.5579
		19.5378	10.1746	20.7857	16.2449	20.0995	26.3284	27.8133	20.4598											36.6552	20.6322	66.8968	44.3232	85.8932	83.6615
		19.8897	10.3851	16.2911	10.9315	22.3056	20.3487	25.2234	19.0375											29.1047	24.7037	97.3312	50.5915	93.8939	90.6487
		19.9647	18.4984	13.3165	16.7551	24.0122	29.3881	35.2576	17.5454											24.6245	22.7356	92.3312	42.1548	83.5802	100.653
		20.1014	20.1009	17.8673	10.8093	15.7596	57.1053	30.3819	20.4377											32.0319	23.8889	75.2772	55.1768	75.775	91.8615
		20.1351	16.5873	11.4357	33.389	14.6089	20.3234	37.8772	17.3205											21.6897	20.8095	64.9718	55.6013	89.0646	84.44
		20.3052	18.8792	14.6796	15.5792	20.7065	21.5127	20.8985	16.7715											31.3653	23.1852	84.6556	43.6824	92.2176	107.462
		20.3106	17.1449	14.3906	19.602	15.8498	23.6978	21.5374	23.7614											30.7475	25.5238	95.3968	48.7115	89.528	107.892
		20.6573	11.6778	17.6157	13.5094	19.8257	40.0747	18.8166	20.3655											48.1482	17.1369	48.9221	35.963	49.2868	37.5758
		20.6582	14.2484	13.7704	6.44081	20.6355	30.0922	21.3556	9.61268											43.8505	20.3843	53	34.9834	17.4096	42.6311
		20.7753	15.0983	16.106	5.64259	29.9529	27.5127	25.4607	12.5239											40.7037	17.315	43.5083	36.4735	28.2544	44.3694
		20.8362	14.8061	18.8128	5.9204	34.0147	29.2109	21.4944	18.5074											54.3333	27.3677	64.3704	23.2593	23.1028	43.9167
		20.8596	12.6189	20.4316	5.82735	29.4882	31.1542	26.5814	15.39											54.172	30.0841	41.4074	31.9489	22.3284	42.4785
		20.9474	8.86187	15.7143	7.04778	28.418	28.279	15.573	19.6049											72.0562	26.508	62.7407	29.7778	27.83	56.9667
		20.9474	16.8577	28.6433	5.56384	24.6755	23.6397	18.319	16.5026											47.8148	20.6676	19.3359	29.2235	39.8556	51.6384
		21.1543	4.0832	17.0776	6.31841	25.318	19.8665	23.8474	18.1314											66.47	18.6308	33.5185	32.1482	25.705	35.8676
		21.2641	12.0875	20.431	10.4716	20.608	38.9072	21.7306	13.1818											57.1482	13.4366	56.2593	34.037	34.9556	31.8366
		21.2666	8.82947	16.6348	7.57688	30.1576	16.8039	22.2874	14.2875											64.8518	19.8343	35.4418	36.8426	38.4203	42.0222
		21.3436	16.6436	18.5867	4.76282	36.6226	14.7019	23.2903	17.6544											51.5556	20.5899	63.5773	37.6164	37.265	42.6154
		21.4552	12.9374	17.2245	11.9618	27.4325	7.58486	23.3101	16.7497											39.7037	19.0767	40.0847	36.4662	27.6028	37.7111
		21.5322	16.2296	15.6348	8.46659	29.4762	20.4352	17.2993	15.6491											87.2631	24.3052	49.5489	29.1558	35.6617	44.2725
		21.5868	11.4033	24.8265	9.26866	19.2584	19.8977	27.9206	21.871											42.8889	27.416	36.9566	34.1111	43.3528	27.9889
		21.6543	8.30211	22.158	7.02572	20.9643	11.027	14.3442	15.2658											64.6079	24.6375	31.4061	37.6521	31.88	39.8778
		21.8184	14.8061	16.7245	7.79602	23.527	15.8773	24.2988	16.5253											41.5185	20.0168	31.5489	31.3704	28.0359	32.5247
		21.8511	9.42899	24.406	8.25772	26.7543	12.5168	18.4045	30.2082											88.963	17.0404	56.5083	39.7037	28.1082	45.3333
		21.9144	16.3725	19.9393	11.1729	27.6837	14.078	14.1851	26.3776											84.2222	29.3994	53.1482	34.2235	34.5867	36.5361
		21.9267	18.5868	14.9208	5.9656	26.8066	14.6373	21.1301	16.7587											66.4355	22.9194	41.5926	29.0741	31.9891	27.9643
		22.119	20.848	27.394	7.12828	26.9183	15.4667	21.5223	28.9344											47.4355	8.45996	47.3347	25.545	31.83	33.7904
		22.1888	10.193	20.8076	6	41.8061	9.91665	16.2185	22.8383											81.037	24.5128	41.5926	37.8664	42.0203	42.946
		22.2577	16.5175	16.729	5.2305	31.0004	10.6615	22.427	18.139											64.1005	21.5957	37.8148	48.6386	37.8424	55.7659
		22.2591	11.2762	18.934	7.11443	22.2932	11.3484	18.2079	29.3767											55.8917	19.4274	51.3014	38.5006	35.8971	44.2157
		22.3241	11.9561	23.8599	9.98966	28.6329	9.91476	16.7528	18.6536											43.3632	15.8332	46.4444	38.0868	39.0778	49.2763
		22.3885	11.1927	19.0357	7.76206	22.1639	10.8004	15.8523	26.9682											54.0562	27.158	40.4444	36.9259	33.2146	63.9504
		22.4237	13.2127	17.6275	8.9204	35.3239	20.1954	11.6614	26.7356											35.8838	14.8504	37.6296	38.7037	37.6965	49.499
		22.4274	10.7331	22.8704	11.9006	20.5317	16.8571	12.062	19.2632											53.5185	22.8504	39.963	36.4074	35.2732	28.2111
		23.0526	17.4031	23.2862	5.50264	26.8775	13.1213	15.5301	30.0377											35.1362	22.5843	37.1111	36.6296	38.4459	34.2407
		23.289	17.4917	27.2602	9.44279	41.4325	15.9031	16.8057	18.0881											63.8148	31.8751	34.6667	36.0524	45.5667	37.0853
		23.3827	13.2433	26.7959	9.16078	23.3469	10.0627	15.6015	25.1368											65.5389	32.2883	57	33.4317	35.0333	46.3444
		23.5146	18.1801	28.8128	8.689	28.7729	13.2661	17.4157	21.5853											69.2222	28.7843	34.1482	36.1213	43.9497	52.6952
		23.8802	16.988	14.4494	4.89946	21.2653	14.4814	16.4687	27.5165											94.7778	20.955	62.037	32.8518	40.8971	49.422
		23.9249	10.4015	20.7792	7.98901	15.4321	20.0672	18.5829	20.1798											70.4687	25.1177	38.1111	32.7075	32.3054	43.7058
		24.0004	13.6746	13.7194	5.52604	18.0408	16.6903	23.4552	21.1353											33.672	26.678	60.0489	37.88	25.043	31.3896
		24.0028	14.9105	15.9494	4.53252	21.2534	15.8519	17.4579	13.4981											42.2593	29.9061	56.3704	35.811	39.2164	34.8381
		24.1062	5.84607	16.8066	5.79453	34.0007	16.352	16.9787	22.2868											41.1111	24.9118	43.8531	30.6667	37.7881	40.3242
		24.1446	14.6316	25.8779	6.30175	33.1417	20.6954	22.0601	16.2868											87.7037	24.0745	52.0945	41.4021	42.2799	37.7594
		24.2803	20.1601	13	13.4107	24.9235	9.86942	15.4944	27.5673											55.7764	20.051	54.1482	40.6041	22.2778	37.0416
		24.3061	14.1675	40.9165	9.13826	19.9235	15.9763	21.2079	23.6576											55.963	16.5316	46.3333	34.4815	34.3991	62.7263
		24.5951	14.8229	22.0588	7.96429	15.8261	12.8704	18.367	19.9176											45.2434	23.2446	57.129	46.3307	21.7812	61.2251
		24.6107	9.34108	26.2602	7.55083	12.4182	10.1469	20.1662	20.4217											68.8493	32.1902	20.8347	37.6296	32.2105	52.2747
		24.6714	13.3556	19.3579	10.4826	31.9182	14.0558	19.6228	18.7981											71.7037	33.8676	56.7252	30.6786	42.2462	39.3316
		24.7259	14.6345	25.8929	13.4188	13.2859	18.8979	19.2079	24.343											47.8148	22.7313	42.8889	28.9021	40.0283	44.0247
		24.75	14.2551	18.7126	10.2092	18.9996	22.508	16.9101	16.197											47.8148	31.109	52.3359	30.4317	34.6626	51.2962
		24.8503	17.0646	23.0748	8.84403	16.555	15.4588	15.6301	16.1835											49.5556	14.4926	43.4815	42.2235	39.6351	32.024
		24.9578	19.2394	17.6786	16.6582	14.5967	22.8364	20.1547	18.7647											61.8493	28.2883	33.1111	22.8518	37.1596	35.5401
		25.0394	7.05882	20.71	7.40692	20.3682	21.4763	16.1974	24.7587											58.9528	38.2365	47.4775	42.99	42.5715	46
		25.0424	8.38146	17.6144	8.22483	16.1439	17.9184	15.4986	21.6913											49.1111	26.0056	26.5556	29.037	44.4778	40.7982
		25.4031	8.08343	14.9038	5.591	16.2651	13.3039	18.5774	19.2329											41.1852	26.7125	49.2669	38.2235	34.3889	34.2313
		25.5883	12.6169	15.0663	9.30612	25.6018	21.0107	16.8897	22.2092											44.8148	21.0176	29.5556	29	37.4126	33.2757
		26.5064	17.4169	25.4349	12.7552	21.6613	19.5222	21.019	25.4844											47.2976	28.7611	37.8518	34.7037	45.7474	48.0503
		26.5421	12.7096	25.7245	7.51201	17.2243	14.3092	21.293	23.68											49.2222	22.9176	25.5847	32.545	34.7362	49.2426
		26.9224	16.73	20.7647	11.193	17.6178	21.5971	19.0956	25.1294											48.4934	25.6489	52.8148	33.037	32.8598	40.2089
		27.096	12.2675	23.2286	11.6608	14.7498	18.6702	15.8652	30.3788											71.6667	30.5957	61.3333	35.2963	27.4318	56.5929
		27.3287	17.7737	13.838	13.9889	29.9386	12.942	11.4928	28.5792											82.1111	23.7709	53.6918	31.795	23.265	54.4566
		27.4671	12.0447	22.7542	11.2262	20.6426	14.2365	19.7303	30.9705											67.8889	37.5766	43.5556	36.2222	54.3215	35.7372
		27.5281	16.6695	19.3022	11.9697	19.5602	15.7902	17.3634	35.8949											77.8148	31.1858	44.7407	34.3704	32.9452	43.9005
		27.5702	6.88468	37.2665	8.137	14.2993	18.7824	15.6397	33.3878											50.6994	22.4332	52.129	52.9489	27.467	43.7066
		27.6255	9.89677	25.7804	12.3367	17.4787	25.8928	14.8343	41.2856											54.1111	25.1177	42.5185	38.8362	34.7924	52.5459
		27.9611	20.2168	23.8862	6.04021	22.2387	22.9322	15.7653	39.2193											51.6296	26.751	48	34.4815	30.2486	39.9566
		27.9831	7.43327	24.7044	16.0384	17.9214	29.3267	27.3371	27.2823											54.6296	29.1843	46.2091	37.545	25.3933	39.0333
		28.4608	13.3833	16.6151	12.9604	26.216	17.0273	26.9077	48.9159											54.4577	33.5105	47.7934	31.5285	32.8841	32.0444
		28.5473	23.3222	18.3789	20.4628	19.6224	18.1902	27.4645	26.5606											75.3704	31.4883	51.3333	22.9144	40.7208	34.0348
		28.6345	23.2896	16.2143	7.6283	22.5813	25.0174	36.9791	32.9924											69.3148	26.9867	31.4048	26.8455	33.1429	39.1952
		28.7515	13.1723	17.2061	18.5233	16.2931	20.9635	30.9236	24.2073											76.7114	27.4863	60.7037	24.1852	41.2189	52.2028
		28.9694	8.62766	17.0867	15.7958	17.534	23.2671	32.2792	23.9271											57.8838	31.9906	33.9833	24.4815	32.3798	41.7556
		29.0979	21.3304	23.7392	13.1404	22.8875	25.4312	30.4304	31.7249											86.4444	42.7185	43.1482	23.0966	59.1794	53.265
		29.6387	9.48131	17.2899	9.34344	20.8818	18.6538	41.1348	40.4232											57.8505	35.3031	47.1204	19.2751	39.6508	29.1639
		29.6955	17.2382	29.0965	11.3949	21.6649	16.7926	34.3014	33.2633											55.7803	27.7676	26.6807	19.3108	44.3071	42.1194
		29.7417	15.6313	16.5867	14.5239	21.7508	11.211	46.8832	36.7197											52.7407	19.5343	59.5556	30.9537	41.7293	46.9444
		29.8248	26.5192	26.8478	12.9465	15.389	12.0186	30.0213	44.0833											89.5185	24.015	66.1635	27.668	56.0503	55.5011
		29.91	15.1065	30.2127	15.2775	18.3332	23.0199	34.9986	32.3469											44.3333	25.0991	51.2963	19.8108	60.7416	50.7293
		30.1933	13.0832	18.4388	17.6761	19.2614	21.3911	47.9304	37.3106											84.2631	43.5271	47.728	20.3589	36.7865	43.6043
		30.5589	30.0089	18.8096	13.5558	24.7357	17.1474	31.5056	30.9212											56.2222	31.2348	60.5556	19.8148	35.1688	41.1239
		30.9006	10.796	14.1226	20.9437	16.2644	21.7517	26.7713	20.6687											64.8889	29.9746	54.9127	19.6003	41.698	35.1374
		31.0832	10.7186	17.446	19.5435	32.0131	20.5261	39.9458	22.2908											46.9183	44.1053	41.4402	15.152	35.7189	44.8718
		31.25	12.1622	20.9946	15.2804	17.2674	15.995	29.4347	42.162											66.7778	29.7034	53.2863	24.896	31.1777	39.1976
		31.9847	10.9894	24.4436	11.3136	21.8238	17.6768	21.7827	30.7833											53.3704	30.5544	49.4815	18.8416	34.5389	35.6667
		33.0691	23.8205	23.6176	11.8291	21.2934	15.8994	27.0337	37.7718											47.1252	24.0124	62.8518	24.9537	41.1355	36.2634
		33.1582	12.1808	21.9643	24.9056	23.1615	15.2477	41.1685	26.7424											49.2963	28.6735	61.1763	20.168	33.8117	44.687
		33.2025	19.2323	27.8091	18.91	19.8718	13.0647	29.794	20.4328											46.6424	29.2124	51.8056	32.918	40.1639	44.7835
		33.3514	8.28452	13.1275	13.4594	20.7042	13.1003	32.5025	40.1741											44.7037	33.0934	39.9484	24.3287	67.5281	33.2426
		33.3893	16.6939	15.7327	11.2873	24.6309	19.7015	31.1685	49.635											55.4074	39.371	56.8413	14.2963	27.5843	50.4927
		33.4058	11.589	11.4832	12.472	16.1594	17.0901	30.7713	50.635											65.4444	27.7397	35.0038	25.7407	48.2841	26.3721
		33.7192	16.5068	18.7318	12.3037	21.2692	20.2139	30.5611	26.8969											45.1111	38.1579	69.8518	27.037	33.273	33.6361
		34.3834	13.375	24.3418	13.8705	22.0197	15.7562	36.4986	28.9128											66.496	33.3761	31.3704	24.037	50.1397	29.1456
		34.5396	12.2189	27.9184	8.90066	16.5504	15.532	32.0686	19.5764											63.9775	37.9079	32.8889	22.6296	33.3146	42.5433
		34.7715	12.2437	15.5714	11.3783	25.9551	16.3262	29.2372	38.8822											63.1997	53.9682	47.4815	19.6323	42.1836	31.066
		34.7858	30.629	17.8227	29.3088	17.0117	14.5146	27.8054	40.5265											51.5727	23.8923	61.0171	28.8889	57.0236	34.135
		34.8734	17.4376	21.9129	12.7047	26.0207	13.8557	42.2866	32.2168											37.3109	28.9079	32.0556	22.7382	31.2972	37.066
		35.2889	17.9226	17.2073	2.42347	22.1696	17.1178	30.6861	20.1111											80.0516	36.1246	52.8889	20.0966	28.6286	33.2117
		35.5419	19.4628	18.8449	3.17699	19.9849	16.0441	40.236	16.078											40.9942	38.5545	50.3704	14.2963	45.2064	44.4278
		35.9996	20.4682	31.9412	0.566652	25.623	18.1325	30.4778	27.1856											50.9034	28.4548	43.59	27.2222	63.0389	32.334
		22.1474	8.40042	31.5444	1.5102	28.4655	12.4279	28.8736	23.6111											46.4286	30.4386	35.9259	23.3704	44.0286	39.0207
		14.1357	8.20731	22.1931	7.08652	24.8482	15.9472	27.8125	32.3316											45.7923	19.7746	39.2963	25.0608	32.5105	43.1281
		19.2633	12.7878	42.6192	7.29755	15.5369	25.0225	34.9071	26.9728											71.7106	22.7488	30.1762	24.4074	26.3508	34.6683
		21.0541	13.1053	18.5349	4.87367	19.165	18.8962	34.6397	36.3316											52.3313	21.7193	44.877	21.6296	35.3056	26.5319
		30.4367	18.1043	31.0518	2.61225	19.1939	17.2797	25.2472	31.9496											46.7106	34.5912	39.1852	18.168	37.5056	41.4813
		22.0731	5.48705	34.9822	4.47959	22.0624	16.1615	25.01	38.801											51.496	22.8397	46.728	20.168	40.0899	34.9558
		24.8908	26.9306	38.6182	7.34089	20.9038	16.952	30.3258	24.4924											47.5331	26.3943	36.2222	18.4815	41.8281	47.9978
		24.4404	16.0466	22.1601	2.22867	16.3424	18.4307	30.8764	27.9509											60.6442	33.9246	42.4866	25.4444	36.0943	41.2319
		16.2862	13.5388	30.6027	8.06122	27.8373	15.4205	23.618	37.8333											55.4002	16.7153	42.7778	22.6347	48.2508	31.0851
		22.7257	13.772	27.054	6.38239	28.2993	15.6599	26.794	24.8982											50.4286	42.6842	58.6667	18.168	41.7007	32.2493
		17.2649	17.129	21.2409	4.71862	16.9883	20.3746	29.8054	29.4552											56.7106	19.2399	58.1073	24.4815	50.4494	25.1915
		18.8755	9.73792	28.4027	9.05102	24.5069	9.46643	27.3736	22.6687											47.7553	26.8412	69.4786	27.8575	44.1236	30.8491
		21.7343	9.2142	21.4857	3.98522	18.9872	17.6031	26.6804	21.5154											72.459	33.1053	49.6984	16.3575	52.0247	43.2342
		15.9886	11.1104	29.6523	3.29231	22.8287	13.0828	23.8655	26.5226											46.7106	28.486	35.1111	17.2209	26.4272	38.8501
		26.0694	14.12	33.3852	2.81178	19.5999	11.1269	25.7832	22.5074											49.7362	27.2786	58.2963	17.5608	20.1297	35.4296
		26.0256	4.8072	20.5815	1.34694	18.1893	11.145	29.6405	32.6581											65.7106	34.9271	42.1763	22.2394	47.3034	34.5038
		12.7888	2.81584	26.4379	4.72383	26.6846	10.7215	26.4759	25.1095											43.4148	28.9412	44.59	22.5185	40.3334	32.942
		21.305	12.2124	25.4964	11.4595	26.7627	14.0685	30.4736	33.4851											48.459	31.2475	54.3413	16.0485	41.4581	33.3192
		12.9958	6.93442	19.5536	5.8054	27.4816	10.485	37.4747	28.0657											65.7796	27.8101	50.963	19.6347	53.1274	36.2872
		14.1751	19.9524	19.2339	3.90867	22.6383	10.01	34.7236	24.4778											61.8571	38.2852	50.0741	17.5313	42.1362	31.8192
		13.8888	20.0389	17.9623	3.57197	25.2293	10.3134	29.9215	33.7351											51.0516	47.4561	35.0198	24.0141	35.9983	30.2234
		25.1224	5.11121	16.8585	8.33793	16.8062	14.8848	27.2278	37.3466											73.3214	32.1887	34.4484	18.4968	46.3284	52.0211
		7.82959	6.35751	20.841	9.69431	17.7653	20.2785	23.368	31.3353											48.0516	30.6952	69.0728	21.0499	59.382	33.6915
		14.3958	5.53894	21.3873	6.37895	18.1841	16.1093	32.7753	39.7021											48.2857	26.912	38.0741	28.0585	38.0558	32.8046
		7.475	9.52866	24.9277	2.70918	22.496	19.5021	26.5949	44.3016											59.0714	35.2624	40.1984	17.9106	31.5839	35.9296
		17.3612	11.5231	26.841	9.46041	16.1946	14.5505	22.5347	35.1556											60.8571	16.8514	57.1111	23.7037	44.9663	37.9894
		27.3409	9.35404	26.3366	7.59347	17.8679	18.1501	33.4109	34.7919											47.9864	28.1579	40.3333	21.8148	41.2469	52.7541
		7.30647	16.1102	28.392	4.98686	18.744	12.0347	26.3556	45.2333											61.0886	29.4561	57.8148	25.6692	35.273	28.5038
		21.6459	8.64098	22.8587	6.17189	22.0781	13.4868	28.0533	26.671											61.7796	7.81244	43.1111	21.9259	38.0112	25.5
		19.6051	8.76968	23.0564	9.0658	23.2659	8.645	36.0613	27.3578											80.3479	23.4205	37.5185	28.3333	44.3603	30.1668
		14.1224	7.38588	19.5268	10.1405	21.9801	16.3185	19.6792	29.2999											63.8929	14.3603	43.0728	17.2554	34.8404	29.7905
		11.8959	6.82762	12.0475	10.1888	23.1632	12.296	20.8348	32.9773											68.7923	18.5715	48.659	17.8889	29.4157	34.2342
		13.3806	7.82755	20.175	6.51479	17.9953	10.5889	37.4644	31.005											60.7857	12.6937	35.4074	22.8823	31.6305	40.178
		18.8289	11.2746	21.2312	8.12967	16.6733	12.2022	32.4753	39.6783											62.3109	17.6103	54.4815	31.4894	22.6108	43.4986
		23.8537	7.80582	15.3704	7.80488	28.4652	15.4205	23.3601	36.7194											91.6456	21.7059	66.4444	21.4815	24.8103	28.3689
		12.6714	24.1659	21.7683	8.95148	22.6893	11.2995	28.6719	31.2969											58.2738	18.877	38.7407	20.1323	37.6629	33.5774
		12.2071	9.82265	19.806	13.628	8.38869	14.9662	27.1023	35.672											88.0899	18.2103	49.2593	31.6296	17.0216	44.2764
		8.92836	13.2057	13.416	9.4588	18.769	11.4131	24.1409	34.9169											44.0899	22.5831	35.6667	16.5556	22.5186	21.4637
		13.4763	16.0389	16.1648	9.85816	22.2069	13.5464	33.7579	24.0931											58.2278	18.6437	54.7407	18.5926	18.6204	35.5607
		5.57959	15.8477	15.5781	12.5732	13.1939	13.1803	25.6023	28.4962											66.0714	18.891	47.5198	25.4968	22.382	30.2021
		15.3195	8.83486	12.5332	6.66815	15.7557	16.1548	20.2579	27.6275											50.3109	21.1853	32.659	18.4815	22.9793	27.3867
		30.58	15.7481	11.5023	9.57675	8.50719	22.2365	20.6006	27.6391											62.9034	7.74881	42.7625	17.1268	24.8119	26.5825
		3.81141	24.243	15.9204	7.97907	19.2653	20.7545	35.5468	29.5598											47.5037	12.6875	33.5556	30.7778	24.0778	21.8192
		12.8402	18.344	26.175	10.6015	14.1145	15.2741	31.7804	23.2701											50.883	10.7284	32.59	16.1111	24.572	28.6274
		15.385	28.7708	35.4692	9.19911	14.6851	10.1556	29.1257	37.0279											47.5701	15.3513	46.3704	24.8518	26.7303	23.3128
		23.0679	14.4879	24.5634	10.481	9.18878	13.7646	20.7579	32.2124											63.8294	14.1853	33.963	28.0115	22.3146	31.5038
		22.4231	12.0056	23.9002	11.1778	13.5816	20.9437	20.747	30.7513											57.1997	18.8265	51.037	28.1839	20.7358	38.5428
		21.0802	31.1261	22.0526	12.3127	10.1721	25.2637	25.6102	32.9397											60.6442	22.0937	47.6627	23.1482	19.5152	26.0993
		13.9284	21.2718	15.5136	14.6423	11.3815	14.8173	24.9579	23.3803											61.4347	13.7458	52.5556	22.8205	22.9608	33.858
		28.9423	18.7994	23.8281	12.9128	15.6735	10.5464	22.3742	20.9708											56.952	17.649	32.8518	26.5926	16.2825	32.1502
		26.9218	6.2551	27.3811	9.31375	20.015	17.864	17.2522	29.1326											43.7796	22.6034	39.8148	29.7356	25.0518	40.709
		13.5341	8.99587	26.4876	10.2189	16.0883	19.1491	26.609	29.2117											57.0357	13.3327	35.1706	28.2222	21.6518	42.848
		10.8912	13.9477	15.0556	13.0232	7.9404	22.889	18.2635	23.9346											44.952	17.5345	41.578	32.1149	29.1475	31.6048
		14.5653	13.7435	15.6873	17.4589	13.2768	28.5654	40.3204	26.2904											58.496	15.9029	50.3188	35.5632	19.9388	34.2645
		15.5152	17.8214	22.1896	15.9491	16.6538	20.905	36.8478	22.7465											60.883	16.4969	34.1336	31.9167	23.9516	24.3046
		15.3821	11.4615	16.8985	11.2837	13.193	9.37173	30.0874	32.6442											57.75	14.575	36.6151	26.037	17.4653	32.7242
		13.0479	11.2653	17.0781	9.93067	11.8442	13.2365	30.668	25.576											56.3658	23.4103	37.3558	44.5977	29.6737	33.3161
		25.0996	24.3949	16.1597	11.8859	16.6642	28.8283	26.8643	23.6343											39.3929	23.0603	38.2894	54.8889	18.9356	28.5588
		4.58891	10.7948	22.1839	11.3187	18.0046	15.4214	31.6329	21.9579											46.5357	18.6357	39.2447	44.6282	20.1523	31.0546
		11.3761	19.7245	18.2143	16.8049	19.4643	16.5134	24.7017	21.2124											59.8294	19.9798	29.7262	34.4598	32.5595	31.1777
		19.121	6.87885	16.8665	11.086	22.6905	20.7441	30.3357	31.451											57.883	23.4937	34.3929	52.7381	18.2055	26.9319
		31.8857	17.7565	17.0473	10.0963	12.7704	10.3135	31.5287	41.6343											42.5037	20.477	22.8067	27.6296	26.9238	35.4128
		6.98306	25.9038	25.8333	16.1614	14.7533	12.5393	26.5647	30.347											35.8664	11.2489	36.1786	20.5185	19.4347	26.9634
		24.0619	12.021	21.5933	14.0182	9.17051	15.1902	22.0051	38.282											67.3109	20.1724	26.3929	34.4943	18.5246	36.4643
		17.225	15.0547	14.2371	10.2918	12.2096	13.5159	17.8488	33.4556											69.3109	16.223	30.4273	41.5185	33.7906	50.3417
		18.4606	16.1343	26.0676	10.7665	11.8215	11.5074	26.1127	38.6111											59.8379	22.6792	41	32.2874	36.1738	54.863
		40.33	8.98756	25.8246	12.0899	18.8677	14.3537	29.1357	20.0667											52.3849	23.7595	35.9484	34.5977	31.9775	35.9888
		21.3454	25.194	24.1684	1.52499	21.8816	14.2713	28.4579	31.7333											36.952	23.5998	34.3929	31.963	22.3912	42.93
		11.3303	8.89591	20.5051	15.6911	24.0398	21.5909	28.9056	20.8444											67.6442	16.2489	45.1071	47.3118	34.9102	40.4018
		17.2041	27.1641	20.2016	12.3332	24.555	17.7911	31.7366	26.0667											52.5331	20.1261	24.2961	29.2874	41.2851	34.2022
		26.0627	16.0786	21.856	11.8493	16.9122	16.9272	29.1468	27.0544											38.496	33.1218	39.2447	27.6667	25.2462	35.4719
		17.7455	12.4065	26.3187	9.49198	18.623	15.725	28.8357	21.5222											48.9157	16.7627	43.5653	23.0805	18.7559	36.3595
		9.30449	23.3725	25.3316	15.1099	30.5908	12.374	29.0496	27.5889											46.8416	17.9353	33.7722	27.4524	26.5152	40.1928
		4.41915	20.5671	27.8622	18.0627	20.978	11.4937	20.792	21.0533											35.6935	27.2719	26.8411	37.2024	23.1802	32.2809
		31.5758	8.90194	20.8582	16.725	16.281	14.8	24.1961	23.0987											41.7586	21.1218	28.578	31.2593	23.1629	30.9293
		22.3669	17.1044	14.199	13.271	19.3357	11.8307	27.1556	21.6268											46.9898	17.5141	32.2204	38.037	30.8788	27.4953
		30.3245	14.4585	20.215	24.2304	14.305	17.5142	29.0132	24.4477											51.8879	21.1813	32.6521	45.1149	30.2606	40.9634
		7.52898	13.4337	17.8093	13.5357	18.5485	16.0042	22.9188	58.4561											47.4713	22.223	38.0966	49.2222	30.0296	51.0868
		15.0443	17.7163	27.9279	12.9737	21.7325	23.5397	19.669	57.0112											40.5862	23.4244	37.4669	34.5952	15.7079	59.0112
		13.4076	20.4032	24.034	15.8146	17.6112	17.7387	26.4658	52.1448											34.6564	24.2285	32.3239	41.9881	28.9289	31.6548
		34.6049	19.4534	25.5319	30.3834	17.0551	17.6545	21.5669	51.0025											39.1379	19.2942	35.1336	28.6296	20.4564	28.3803
		34.1223	8.38228	17.4436	19.9115	18.6497	15.0574	19.2135	48.0308											59.9841	21.6792	46.0595	38.7778	18.3296	39.9293
		32.8636	7.88709	30.5459	21.0681	26.4122	26.4405	29.0276	47.5925											46.6379	18.7939	32.0714	31.1839	20.6414	32.7086
		28.6596	17.0102	29.9093	17.0776	18.2666	21.8783	29.7153	44.2351											54.6564	16.9655	26.578	31.8889	17.5459	41.9179
		27.4855	18.7033	28.341	14.9418	21.822	16.4381	37.769	43.3774											71.2861	25.7612	25.578	45.1482	20.7267	36.1452
		24.5809	13.9719	30.0459	19.3332	29.1969	16.6726	30.8801	41.5531											44.7676	25.8683	36.0595	28.7312	20.3471	33.8384
		23.9133	14.1279	31.9043	11.9341	22.0281	16.2746	27.2379	41.548											38.6564	22.701	40.9855	31.1111	21.7894	39.5119
		23.0626	22.6633	32.2313	28.7377	25.4581	27.6886	42.5769	40.5838											46.249	26.0008	39.3188	35.1482	30.7978	31.6871
		22.2923	8.61224	22.1387	24.7975	26.0346	29.0631	19.078	40.5093											49.212	26.2139	34.9101	44.3563	20.7191	34.5543
		21.3737	12.6716	24.7021	18.8057	18.0499	25.975	13.1897	40.1844											38.1035	29.0485	37.9484	32.3809	20.0947	36.7588
		20.5204	8.2344	42.8511	15.4812	22.8238	26.0244	26.1981	40.02											38.8302	24.327	28.9114	25.7407	24.9692	33.9888
		20.4198	5.5728	27.4082	20.8011	16.0653	25.246	24.5448	39.8989											51.7148	35.4883	38.9114	39.8205	38.3281	33.895
		20.2376	9.83615	30.2413	16.9881	33.0427	17.6246	21.9638	39.5197											52.7148	40.9818	26.4643	38.7701	30.1193	47.9136
		20.0029	13.4691	21.4738	19.4454	23.5602	20.662	22.7251	39.1448											44.1009	24.9162	44.9855	27.6667	22.0293	44.6517
		19.9384	3.48977	26.7245	14.5832	18.8182	20.1553	37.5037	38.6753											35.3165	33.8436	26.2894	32.7011	34.0033	34.5119
		19.2616	5.13746	23.5547	11.6546	27.1469	17.0475	26.0099	38.6144											44.5517	27.6318	24.6521	36.963	34.9204	38.5955
		19.0277	4.44767	17.75	10.7214	14.9498	20.2047	20.0661	38.3708											52.4138	31.0985	25.9855	25.7738	31.3667	24.3483
		18.1047	9.2801	22.965	19.1706	14.1452	15.1011	49.5467	38.1706											57.9121	39.6736	26.1336	28.5926	51.3134	30.3626
		18.0372	2.71682	31.6295	13.1572	24.8124	18.6783	38.3759	38.0899											51.6022	45.638	42.3929	32.5632	34.8235	27.4613
		18.0128	15.0732	22.541	19.9199	19.3452	18.1086	51.0549	36.673											48.7305	28.8849	34.3929	33.3333	27.6358	27.381
		17.0785	10.4487	30.0897	22.8936	16.4841	16.7458	51.6243	36.6294											49.249	23.4099	44.6521	40.9425	34.1429	35.2815
		16.769	12.8926	27.987	16.3944	16.6596	19.1191	47.4373	36.5281											36.3522	35.9985	41.6342	36.957	27.5975	23.0073
		16.6576	3.83644	25.7408	17.8544	12.9769	20.1885	34.5383	35.8899											50.2861	24.2947	39.9446	37.4598	26.281	35.3043
		16.4555	16.9462	19.5026	16.1913	13.1513	16.9361	40.5447	35.7185											46.5083	24.4358	34.8003	35.2796	27.4077	37.5358
		16.1257	21.4028	20.6911	9.55969	19.7401	16.724	21.8516	35.6018											56.4342	21.9729	32	40.3218	34.849	29.4747
		16.1123	13.8915	14.8586	13.8946	14.9412	13.2335	15.1404	35.5858											66.1022	21.1985	34.7857	35.1149	32.8623	39.8584
		16.1086	20.7098	19.3592	15.0255	12.5958	16.7672	10.7654	35.2753											66.1057	14.7406	25.6786	27.1309	27.1778	29.0758
		16.0926	11.6885	14.3951	9.10244	18.8663	14.1809	31.2153	34.9775											49.069	26.5511	23.9484	38.4253	29.0293	31.5315
		15.9345	12.3305	14.7073	11.6203	20.6171	23.9201	36.4819	34.8889											41.2094	24.5102	25.6151	46.9425	22.7448	30.5332
		15.3961	11.4028	16.2716	5.5	16.8721	14.8113	46.6504	34.6122											40.9594	22.5892	21.3214	35.6667	28.1088	37.191
		14.8115	9.81267	17.8317	-0.85117	18.4136	15.9054	26.587	34.3548											36.6897	34.1383	19.3606	32.5595	26.0164	38.5088
		14.7674	16.9896	27.298	8.71429	14.6387	23.9633	34.6872	34.3405											40.2451	26.1496	22.9643	38.8148	26.9584	43.7416
		14.1188	14.8924	13.8	4.11201	15.1848	19.3289	44.3358	34.1308											42.2451	24.4717	26.6892	34.6296	21.5716	46.427
		12.1024	6.91992	24.5857	11.2978	22.4982	21.482	41.487	33.9326											37.4483	27.6739	29.9101	34.4943	24.4667	32.5968
		11.6845	12.3817	20.6826	6.70467	16.5606	16.5682	31.299	33.4896											34.4237	26.5097	27.1328	29.1309	40.2954	33.7196
		11.4935	23.27	13.6328	25.7481	14.5983	21.3238	38.5702	33.3817											57.175	31.3068	35.2363	23.7701	26.1174	35.2022
		11.47	10.6855	20.572	14.3775	16.6258	19.7677	17.9084	33.191											46.4342	19.231	52.4074	32.3095	27.1884	27.2472
		10.9657	24.4987	22.8835	21.9949	17.8539	13.8697	25.6925	32.9685											51.8787	22.1979	34.3333	34.1315	30.427	31.7034
		10.769	15.7707	22.5005	15.1171	17.6335	13.1248	28.9313	32.3708											35.069	24.4652	27.5926	28.6488	32.5367	30.427
		10.5376	14.6477	19.3709	7.36036	13.356	19.9718	16.2721	32.2921											51.0639	30.3068	30.0741	28.4074	35.6429	39.341
		10.1698	16.4785	17.6918	17.2846	19.5836	20.2032	26.0886	32.1957											46.4342	27.8089	30.9604	29.304	20.6672	42.5429
		9.82355	5.59954	19.8985	22.9643	14.7955	14.7853	33.6979	32.1332											48.4342	26.4441	29.5811	21.8148	22.7898	33.7712
		9.61371	12.7838	18.9895	8.01585	17.8429	17.2633	42.332	32.0366											41.5862	24.4152	35.0741	23.9936	24.7223	26.9692
		9.36882	19.8938	14.2673	15.0809	14.5078	19.2985	33.1897	31.0112											35.212	13.1116	33.4973	21.5556	30.1943	32.202
		9.20785	5.17006	18.695	9.73281	15.4203	15.0778	35.1471	30.9101											53.5824	20.5753	19.6296	24.4074	26.6998	35.7692
		9.13531	26.3834	23.8437	17.7438	15.3605	24.0096	22.6314	30.6844											49.1724	22.7608	27.5556	15.6574	25.472	30.5429
		8.70045	10.9092	23.528	11.6174	14.4482	23.4398	30.7178	30.1776											49.3231	13.7556	43.6296	19.1574	24.8475	30.3
		7.90334	12.0122	20.3822	14.3216	21.5096	14.1937	24.8574	30.0935											50.8276	14.337	45.2963	37.5503	26.8049	30.2034
		6.98953	8.47214	14.4683	14.7481	18.1393	19.6121	18.2347	29.9975											48.7451	23.6985	29.2963	21.6574	26.9695	28.0449
		5.32127	13.3072	15.0783	8.06122	23.1554	15.7025	34.4168	29.8764											54.7676	19.5094	39.1673	23.2222	24.4315	28.6966
		17.9439	13.7506	19.8633	7.57653	19.2764	14.5389	33.1253	29.7645											62.3601	33.7985	43.2018	22.6931	22.152	27.3289
		17.7315	9.18174	20.6754	8.29165	19.4533	26.0992	48.6129	29.4831											50.0639	28.5642	57.1482	16.1316	35.2778	50.1461
		26.435	8.94258	15.9496	11.6633	13.7564	22.4004	29.2191	29.3371											40.2414	22.9203	44.2363	21.5926	27.3248	51.3929
		24.9407	27.3933	16.3155	7.31729	16.6318	20.5126	18.1016	28.8378											44.9898	29.8909	34.3704	20.1852	33.0556	33.8558
		21.9443	33.5051	12.973	10.3814	23.1343	19.8392	19.5291	27.9524											31.8787	32.8802	33.2593	31.6833	23.8724	69.6942
		23.5459	19.7407	14.3356	16.3912	13.2903	13.487	7.46526	27.7549											34.9987	27.9031	42.1111	28.336	25.3475	61.921
		15.6326	17.959	29.8173	1.68776	12.0628	22.3938	27.583	27.7											38.4061	26.3485	37.9616	36.3333	35.6444	34.7056
		29.5342	9.75827	18.4385	10.0955	16.1573	15.588	33.3981	26.9975											37.332	29.8364	19	37.3333	20.2628	46.0859
		28.2296	9.46703	11.8444	9.6975	20.1727	19.0029	28.3021	26.7404											41.5913	33.5273	37.7473	27.9259	27.4302	32.8306
		13.6645	33.6464	18.3234	11.8738	20.005	16.1697	22.363	26.7128											44.6511	29.0415	38.0688	25.304	38.2276	44.6828
		26.5474	11.0412	18.4688	8.96175	22.591	22.466	48.0608	25.9668											49.5913	27.7985	41.0983	23.3729	22.4611	33.5351
		28.855	26.4015	19.6437	5.03255	15.8768	26.0395	24.4706	25.8817											41.0012	20.4113	29.3742	21.235	37.0834	60.1685
		23.1555	29.1735	24.7662	13.225	22.7471	21.3005	27.4198	25.1159											38.6653	25.2318	43.9604	16.1852	28.1676	36.2135
		22.2245	30.5663	14.2781	7.86577	15.0174	26.5619	28.4634	24.2697											40.6653	19.5985	45.2593	26.1217	29.5407	41.0854
		23.625	12.8864	13.3308	4.06996	27.0502	23.3185	18.6243	24.191											41.1429	18.7259	26.2116	24.2288	27.374	45.3699
		28.421	20.3776	19.4958	0.192228	23.7991	20.4346	38.2834	23.8949											49.295	21.6029	30.719	25.4074	26.0329	45.7851
		35.8021	24.6327	33.5832	7.21939	22.2511	23.6614	29.1016	23.4607											65.8214	21.6909	36.8518	26.7536	21.1044	41.5838
		13.0112	35.1735	25.2994	4.57883	20.6368	17.1295	34.4459	23.1685											64.8505	26.8381	31.7176	20.7945	29.8667	60.921
		14.8172	14.2233	17.8565	3.29173	18.559	16.2065	23.5027	22.7639											50	19.1485	42.2473	23.9788	28.3516	35.9101
		13.852	16.9538	18.5245	23.3166	19.8042	22.4242	23.6574	21.6162											58.7254	38.5279	30.8148	38.4074	22.243	58.2779
		11.8138	18.6582	22.8481	16.0981	16.6115	22.3743	25.789	30.2876											59.7665	34.5218	35.9259	31.4074	31.2617	51.6657
		16.7925	37.5968	26.3947	18.2496	13.336	16.7706	24.7004	53.129											52.6283	26.9796	20.8518	21.166	60.3301	36.8202
		13.2866	21.0357	30.4856	14.0082	21.5174	14.8672	19.9014	48.2658											62.6283	22.9616	37.963	23.5926	54.4889	43.7101
		6.26571	15.7194	23.0306	17.1615	17.0089	17.6807	33.0027	39.1522											34.295	26.0632	19.4777	13.6488	43.3182	36.559
		14.5684	28.9798	19.6257	20.1139	19.2392	22.5127	19.598	26.4259											38.7254	27.7793	31.9259	31.5926	56.5849	59.8101
		14.2194	28.2834	35.0754	14.0339	26.8884	17.4208	22.2958	26.4654											61.9987	29.1694	34.0983	17.7778	44.3936	52.0449
		17.2602	16.7041	15.179	16.4196	9.97174	7.79467	14.0924	44.2472											69.4061	23.8995	49.5121	13.6667	32.9247	47.4693
		15.0141	20.9157	21.9833	16.3273	10.6587	14.5193	26.4232	29.7431											55.1786	20.4854	34.5066	14.5556	45.4191	55.2879
		24.8265	26.7398	27.256	19.1691	12.3652	12.2608	29.097	30.3769											37.9667	26.193	30.184	20.0281	42.795	38.3874
		13.0357	26.8122	28.0062	14.4809	7.49863	14.8493	21.5306	29.4607											40.5172	29.8861	26.2222	29.369	41.8298	43.1033
		25.1173	26.1939	26.6028	13.4667	8.31101	14.2491	21.2992	37.3795											41.7765	21.6661	33.9604	19.6667	46.0381	42.1033
		24.0306	17.7808	17.3478	26.1696	9.74221	18.9967	24.23	39.6274											37.5542	22.7541	18.5028	20.6143	37.0595	37.499
		26.1516	4.99439	21.557	19.5447	8.43211	14.2616	30.7689	38.0959											40.3214	36.4632	25.037	21.037	61.5162	47.4359
		23.835	34.3283	26.9759	19.814	8.86179	10.8418	26.4686	43.2956											38.197	33.4406	29.055	18.5109	65.6018	52.1685
		19.2997	30.5467	19.9172	16.1071	10.4282	7.76566	32.98	42.0674											42.7394	10.5965	46.1852	28.5145	48.1157	43.608
		37.5298	12.6713	23.8067	17.7971	10.6943	9.33743	22.7247	38.037											46.3461	22.1161	41.8545	26.0613	51.1515	45.3657
		4.98656	37.7465	24.256	16.146	12.8778	7.32831	18.8921	36.3454											50.5542	19.7632	40.0331	26.6833	51.1849	56.2688
		4.1034	20.1296	16.6743	18.7461	10.7513	15.8086	22.2047	24.1706											50.4061	14.3359	32.3704	13.5556	73.0415	54.5657
		18.2814	19.0989	20.283	21.1791	13.3483	10.0599	42.23	40.2697											57.2579	12.5177	28.7407	17.8518	57.3078	45.2399
		44.5765	27.49	23.3274	14.2328	13.6432	15.0713	34.0321	33.0307											42.4973	28.0798	21.2222	24.4843	68.196	50.4607
		45.4085	5.11083	17.4621	13.4229	14.9598	15.2618	24.2821	31.5386											41.3116	24.3709	31.2336	23.3704	35.8738	35.5553
		39.6537	5.83552	20.0675	11.4117	12.7432	15.9692	30.1079	40.1452											38.3214	23.1161	30.8518	29.4815	45.0258	38.0949
		30.1753	12.3567	15.3404	17.389	15.1844	12.8537	27.6092	34.0386											45.0357	20.0465	37.1402	22.7778	54.9313	41.9328
		26.332	5.71396	22.2473	25.3114	9.53367	17.6797	31.4407	28.2872											60.0727	27.9507	43.2222	22.9259	43.0404	59.6854
		25.873	20.148	17.9172	17.4553	11.3888	17.506	30.1578	32.7978											32.6219	25.4666	27.0741	26.4074	49.696	38.6343
		25.5054	11.0544	15.5892	17.3691	18.5585	14.7455	23.4424	27.1348											32.5913	21.5862	15.8188	32.336	45.7209	40.7362
		22.3494	10.4085	15.5636	20.2438	9.59921	13.5235	27.851	46.4573											38.5874	41.6478	20.1111	15.4815	60.8182	37.9323
		21.7248	9.74276	17.9599	13.8745	13.9212	16.6274	23.1322	38.682											43.415	19.1156	41.2018	25.5926	50.2255	37.6715
		21.4937	5.61289	19.0738	20.7716	10.2508	17.1707	26.6391	25.0613											36.1098	29.3904	30.1045	24.304	46.5626	47.0297
		20.8372	12.8642	17.4188	9.42949	10.5097	18.1446	20.48	30.5078											40.0357	14.1812	60.4432	23.4764	64.8518	40.6828
		19.4442	15.3878	16.356	8.77302	12.0293	12.5899	20.0025	28.5518											39.9667	32.1132	36.6667	16.7522	41.2752	44.8992
		18.3936	13.4286	24.6402	8.67129	12.0256	10.7588	23.6467	31.7436											30.2081	19.6021	38.9616	20.304	52.6278	42.5768
		18.1433	12.1131	17.7881	11.3193	15.4438	18.0782	25.969	30.5758											55.5172	23.4011	25.963	23.2288	53.9472	54.0499
		17.9901	9.52912	21.6612	4.5528	9.75554	10.9844	24.1598	39.8652											52.1098	25.1132	41.4087	19.836	71.372	43.7612
		17.8689	9.71429	21.8056	8.54467	12.8303	15.104	23.6317	52.9938											49.2857	32.1093	38.4074	23.8212	45.5904	53.0514
		17.5247	11.8852	20.716	7.24206	13.3532	11.9268	26.3316	35.2512											40.3116	35.4016	35.7778	19.5185	44.9022	38.7978
		16.9016	14.9796	18.0942	14.906	10.7372	16.7249	29.0445	47.2849											41.2426	15.3761	41.6296	16.8913	65.3948	52.0337
		16.6592	13.8853	22.267	9.82739	10.5797	16.836	30.3671	29.0855											55.415	9.62679	23.7956	26.4696	51.9995	29.5271
		16.23	12.8852	21.9058	6.84834	11.0849	16.4624	25.929	47.8567											52.3049	31.9838	48.3214	34.7778	37.9036	34.4262
		15.478	11.4286	16.0942	9.27333	8.63195	21.8086	25.6689	38.2809											51.5542	25.8813	43.2936	35.1852	44.0371	53.1236
		15.277	15.0714	24.9705	14.1101	18.1586	17.1015	25.105	30.1348											49.6653	31.9728	44.2857	32	41.2766	55.5237
		15.0871	15.4425	26.4028	11.0539	6.40378	14.0619	22.2992	26.3483											55.7765	19.0465	30.968	32.5926	40.8738	39.5843
		15.0666	7.3416	27.3353	12.7846	9.05792	13.3489	30.1695	45.4578											41.8571	30.0995	37.83	41.1482	86.7427	41.1657
		15.0414	7.97959	25.9091	14.3687	9.24412	12.1333	28.0911	31.4363											38.75	23.9359	32.1825	33.6999	58.6591	53.3647
		14.7605	7.43957	20.9558	8.44951	11.3999	15.211	27.4118	28.884											37.4061	21.9825	24.5159	50.4074	73.4283	58.9992
		14.5907	9.79571	18.482	8.74392	14.381	13.7409	16.6244	27.5646											38.9987	32.5965	39.5159	63.6296	42.9709	57.4799
		14.256	18.6256	21.6912	9.11855	16.7131	9.46634	25.6582	39.7978											50.5172	24.1465	22.4788	52.8518	36.1311	64.0786
		13.6862	11.7505	20.3917	8.24377	10.46	10.0851	28.9463	39.8241											43.9323	22.9083	15.1455	54.1111	47.5988	52.4963
		13.6751	15.5459	11.5	8.66619	11.0293	17.7529	31.8133	41.6713											46.7394	29.3298	39.0714	39.5556	70.2281	47.2779
		12.4492	3.15392	17.2378	7.97741	9.02686	16.6863	27.1998	29.5045											23.8515	12.3599	30.7011	31.8889	55.6359	47.5653
		12.3064	21.9775	21.1888	6.44951	11.0421	11.043	23.7133	23.1172											23.4828	27.2465	51.8492	24.9068	48.9472	42.6761
		12.1677	17.5561	20.7857	9.71658	11.0264	5.72102	23.38	20.4157											27.4815	20.0132	27.2327	36.7037	33.749	68.1033
		11.9749	5.66326	16.2911	8.31414	11.5957	14.0348	20.4283	48.1919											25.3434	23.6074	29.6576	48.2449	45.1915	43.9906
		11.7936	12.0422	13.3165	10.3448	18.3137	16.104	23.0452	43.3708											28.3814	18.9353	34.9603	50.2963	35.5361	63.6364
		11.515	10.0969	17.8673	11.9949	7.56245	13.3936	29.4854	19.0855											15.3607	19.1288	23.7611	38.8256	48.9856	51.3409
		11.4176	12.8061	11.4357	9.45827	14.0089	12.4489	21.95	24.0272											22.5833	17.2484	50.3473	27.1852	55.0258	55.3585
		9.19195	14.6903	14.6796	10.5237	14.7563	7.6256	29.6821	21.1461											33.5297	21.245	32.4418	44.5926	75.3179	60.1675
																				Table Analyzed	cenpc		Table Analyzed	cenpc		Table Analyzed	cenpc
		Table Analyzed	cenp-C			Table Analyzed	cenp-C			Table Analyzed	cenp-C			Table Analyzed	cenp-C
																				Column B	SetD1A siRNA		Column C	SETD1A N1646A		Column E	FL SETD1A
		Column A	LUCIFERASE			Column C	MLL TAD			Column E	MLL SET			Column G	FL MLL					vs.	vs.		vs.	vs.		vs.	vs.
		vs.	vs.			vs.	vs.			vs.	vs.			vs.	vs.					Column A	U2OS		Column D	SETD1A N1646A siRNA		Column F	FL SETD1A SIRNA
		Column B	MLL siRNA			Column D	MLL  TAD SI RNA			Column F	MLL SET SI RNA			Column H	FL MLL SI RNA
																				Mann Whitney test			Mann Whitney test			Mann Whitney test
		Mann Whitney test				Mann Whitney test				Mann Whitney test				Mann Whitney test						P value	< 0.0001		P value	< 0.0001		P value	< 0.0001
		P value	< 0.0001			P value	< 0.0001			P value	< 0.0001			P value	< 0.0001					Exact or approximate P value?	Approximate		Exact or approximate P value?	Approximate		Exact or approximate P value?	Approximate
		Exact or approximate P value?	Approximate			Exact or approximate P value?	Approximate			Exact or approximate P value?	Approximate			Exact or approximate P value?	Approximate					P value summary	****		P value summary	****		P value summary	****
		P value summary	****			P value summary	****			P value summary	****			P value summary	****					Significantly different? (P < 0.05)	Yes		Significantly different? (P < 0.05)	Yes		Significantly different? (P < 0.05)	Yes
		Significantly different? (P < 0.05)	Yes			Significantly different? (P < 0.05)	Yes			Significantly different? (P < 0.05)	Yes			Significantly different? (P < 0.05)	Yes					One- or two-tailed P value?	Two-tailed		One- or two-tailed P value?	Two-tailed		One- or two-tailed P value?	Two-tailed
		One- or two-tailed P value?	Two-tailed			One- or two-tailed P value?	Two-tailed			One- or two-tailed P value?	Two-tailed			One- or two-tailed P value?	Two-tailed					Sum of ranks in column A,B	501458 , 219142		Sum of ranks in column C,D	444140 , 276461		Sum of ranks in column E,F	315455 , 405146
		Sum of ranks in column A,B	414822 , 305778			Sum of ranks in column C,D	447167 , 273433			Sum of ranks in column E,F	397461 , 323140			Sum of ranks in column G,H	325817 , 394783					Mann-Whitney U	38842		Mann-Whitney U	96161		Mann-Whitney U	135155
		Mann-Whitney U	125478			Mann-Whitney U	93133			Mann-Whitney U	142840			Mann-Whitney U	145517
																				Difference between medians			Difference between medians			Difference between medians
		Difference between medians				Difference between medians				Difference between medians				Difference between medians						Median of column A	47.81, n=600		Median of column C	51.83, n=600		Median of column E	48.66, n=600
		Median of column A	20.84, n=600			Median of column C	20.70, n=600			Median of column E	19.30, n=600			Median of column G	23.41, n=600					Median of column B	24.81, n=600		Median of column D	36.90, n=600		Median of column F	63.19, n=600
		Median of column B	16.13, n=600			Median of column D	14.43, n=600			Median of column F	17.07, n=600			Median of column H	26.36, n=600					Difference: Actual	-23		Difference: Actual	14.93		Difference: Actual	-14.53
		Difference: Actual	4.705			Difference: Actual	6.267			Difference: Actual	2.229			Difference: Actual	-2.949					Difference: Hodges-Lehmann	-21.38		Difference: Hodges-Lehmann	13.74		Difference: Hodges-Lehmann	-10.93
		Difference: Hodges-Lehmann	4.3			Difference: Hodges-Lehmann	6.513			Difference: Hodges-Lehmann	2.007			Difference: Hodges-Lehmann	-2.513
																			Figure 5 F
	Figure 5 E
		LUCIFERASE	MLL siRNA	MLL DEL TAD	MLL SIRN TAD	MLL DEL SET	MLL DEL SET	FL MLL	FL MLL SI RNA											U2OS	SET1A siRNA	SET1A N1646A	SET1A N1646A siRNA	FL SET1A	FL SET1A SIRNA
		22.2634	12.8548	62.288	26.5577	29.9153	30.9022	29.3371	15.0443											73.0766	72.7857	161.921	86.6959	63.0034	162.915
		14.4554	16.2786	28.2028	26.2477	35.7644	28.2196	41.9783	12.9109											52.41	32.5463	118.299	86.075	81.6884	74.623
		18.2083	18.6227	43.4912	20.9128	29.9148	34.7852	45.8494	12.7518											52.5012	25.5603	118.877	87.0561	70.1459	83.0969
		17.7672	25.8445	44.585	37.7597	29.5165	47.5774	72.6916	15.3889											71.2618	35.25	132.475	111.789	65.3396	149.703
		21.0899	38.6011	39.9246	28.0746	41.977	31.4715	38.2059	13.4775											76.9298	70.8269	142.45	150.57	46.3902	80.5
		18.7262	19.7771	45.79	21.3035	28.4301	55.992	47.6605	16.6819											80.447	43.8056	109.793	111.219	74.2	81.5354
		19.9286	31.6614	31.6491	49.1433	25.2261	35.1309	34.6771	11.9222											42.9285	45.7315	116.902	90.921	62.7	115.354
		12.6906	21.8473	50.5296	39.7562	33.398	29.4868	48.8514	14.7286											69.787	24.4643	111.85	112.682	61.8277	88.0041
		9.24154	18.3608	47.9663	28.0148	32.853	54.7539	40.4588	13.3087											75.6897	90.319	157.451	100.804	115.721	86.1951
		13.1637	20.0483	49.1503	19.4536	32.6888	79.349	48.2818	21.5628											22.0396	56.9052	120.427	96.7588	130.919	105.357
		16.6752	20.3519	63.2932	29.2975	28.0762	41.1334	33.7876	18.2604											77.9655	57.8796	112.775	104.121	55.983	125.227
		14.2827	32.6902	71.8889	28.3669	41.7194	68.0774	35.4971	18.2289											42.0025	101.546	110.38	133.056	67.0977	116.337
		7.41221	32.7626	62.8377	45.0811	20.8033	78.2537	43.0162	24.8803											43.0025	66.7315	105.975	125.624	99.4	121.597
		9.3057	27.8225	65.3194	34.5572	26.3989	74.3672	35.0142	25.4925											42.8965	71.1389	130.705	94.3165	86.9318	71.0244
		13.3214	19.7342	85.552	68.4977	29.0436	48.8203	35.2054	10.7087											12.6207	52.3879	133.39	125.678	71.3463	121.829
		19.4211	18.6941	37.0942	69.9453	45.5097	33.6061	35.766	13.8794											38.4483	45.9808	105.65	112.002	133.081	86.8346
		21.518	22.6316	25.0927	45.1985	31.1837	32.5735	40.0477	17.8015											19.5727	38.5714	96.425	126.65	101.191	76.6574
		43.9941	19.462	63.8492	33.8756	30.1599	54.5227	37.0938	12.1194											51.4655	31.3929	109.546	79.8669	115.844	122.093
		11.9486	20.5614	57.7644	86.2699	22.057	76.574	43.6544	14.9418											22.6552	13.8426	125.164	80.05	105.256	98.6148
		10.6726	33.09	58.3157	47.423	33.1737	55.349	37.1153	20.602											24.3793	22.7685	101.225	71.3798	100.559	78.2439
		18.5833	23.7632	94.792	58.0811	33.7048	55.7637	32.7886	12.2441											35.3793	34.2155	119.88	81.325	112.133	63.2973
		25.9122	30.5353	60.8685	47.9923	41.3975	63.6143	37.3663	14.4056											33.2155	36.7685	125.786	71.8774	94.9756	109.498
		16.3667	25.3608	37.8033	39.5075	25.5993	69.1931	62.3339	10.9222											73.0025	34.0648	130.029	91.0417	77.9912	121.945
		16.1876	20.3132	45.7539	32.7036	24.6026	55.9635	51.0335	8.57651											56.6084	32.213	131.05	72.2	46.2973	69.9921
		32.2351	10.6644	61.7971	21.8054	21.0459	73.2251	30.8196	10.4679											40.7433	72.1786	136.39	84.2921	66.7207	77.347
		12.6711	17.4973	34.4091	15.4697	24.4251	41.0966	49.8632	12.9											32.1507	61.8796	110.775	125.002	66.6595	124.777
		28.4524	13.846	40.4769	64.173	12.4031	35.6459	39.8399	13.5472											33.3729	57.8056	153.785	136.024	93.425	81.8071
		19.2232	24.3578	55.3613	54.3414	36.5718	56.7432	50.4844	9.69079											38.1507	29.1759	154.65	114.002	98.5945	145.419
		17.2613	18.7306	61.4966	54.8944	24.5408	53.9162	58.936	7.76525											45.0727	52.9537	81.5696	93.921	66.7243	131.865
		27.4643	12.6313	34.7336	36.1256	22.4388	50.5563	30.8962	12.0889											28.8544	34.287	86.9285	136.175	167.115	127.818
		17.9674	14.5476	49.2461	25.2852	29.8264	10.0076	18.4499	33.3609											82.7512	13.3214	75.8939	121.316	161.618	139.805
		19.2671	13.5489	48.0576	27.5803	44.2502	4.75369	22.995	33.7515											41.3227	50.3611	102.237	111.512	109.678	112.54
		46.5267	12.0238	43.3406	13.9268	20.9951	2.89877	19.0469	42.072											42.5517	32.5093	65.4384	100.218	146.758	167.55
		15.0375	23.2649	52.6797	19.9154	30.8826	8.21512	33.5898	48.5729											23.2989	18.6204	72.125	130.57	154.44	121.181
		23.2831	20.9995	32.5009	14.7266	14.4555	14.2917	34.7968	68.795											69.6798	59.7328	74.5	117.611	120.461	136.27
		13.2077	24.1012	33.7007	24.1539	27.4868	15.4174	42.9209	45.3154											40.2759	69.4914	75.097	97.9262	116.434	114.125
		13.6076	10.8782	57.3232	29.4431	17.9056	13.1475	41.7851	47.8295											56.7063	58.9741	80.9994	92.6236	122.912	102.245
		12.1113	11.5577	59.3666	28.1912	38.3826	14.164	22.2069	49.6544											40.7869	54.7661	81.475	85.3804	95.4736	99.3061
		20.8412	12.0348	49.3487	47.7776	26.4339	10.9337	24.9728	41.7372											32.2989	52.8426	83.8614	73.7588	96.4689	114.529
		22.7297	14.2411	69.822	11.7211	30.9848	23.858	31.2716	59.1343											56.5172	43.4352	86.2607	136.948	81.4198	114.575
		15.1543	13.6042	59.2988	41.0701	41.1947	9.17413	39.8575	59.4715											39.41	75.3611	87.5116	89.029	67.8675	121.703
		29.6656	18.5714	70.7312	55.6932	25.2976	27.6539	33.9098	57.6775											46.1194	42.0648	91.25	89.8386	68.6757	130.472
		17.3236	14.4145	85.0732	63.3244	33.8238	30.1842	26.6117	54.9157											50.5517	53.0278	91.8774	111.191	82.3938	104.043
		20.5856	44.9226	64.3758	49.5123	22.9108	11.2391	22.0667	48.2459											45.6322	37.287	92.75	121.9	126.916	106.097
		28.8457	32.9226	73.9915	36.6521	31.4036	20.4851	35.6895	39.2863											68.2069	60.4224	100.025	84.2	141.875	70.1183
		21.6245	22.3374	29.8063	31.5543	32.6485	13.3072	41.7807	47.6274											58.6207	41.5463	106.755	91.8	117.461	106.27
		34.6677	4.25427	35.4869	38.3286	18.6922	14.094	26.5671	81.4656											51.3584	29.25	109.804	106.1	100.242	116.663
		27.5905	26.6071	55.0474	36.3264	34.9951	20.761	37.3633	70.7686											29.4171	12.8707	111.404	95.95	85.0927	97.1224
		19.1039	23.9737	56.3895	38.3541	21.9783	7.44409	28.7488	65.1129											66.2414	55.5463	113.8	67.7932	74.1939	102.082
		40.8396	15.9982	73.4346	17.2737	27.3801	10.6692	30.8657	31.3442											30.1034	50.4643	113.975	73.375	83.975	119.343
		19.7263	16.1339	66.904	35.2164	26.3118	13.0565	28.7055	45.5664											48.0025	60.9643	115.353	118.902	69.5465	90.2756
		5.40368	21.8214	60.7794	21.0698	20.1347	15.1809	40.6593	32.4715											48.8276	17.3269	116.624	86.325	63.3522	111.112
		16.2033	10.9567	102.731	33.747	29.0359	26.8287	23.3784	33.0942											54.1379	30.0648	117.867	108.462	55.8293	147.832
		17.0484	24.1161	30.466	39.4499	43.0106	13.9906	24.3884	38.7858											41.8276	51.4914	119.575	116.284	82.0851	84.3392
		12.7322	32.8734	81.0042	28.6787	42.4976	7.12568	29.2316	49.1805											44.2618	26.8056	123.755	76.5966	82.7391	98.1708
		24.4129	17.192	65.7958	30.4785	47.581	12.0272	28.5269	49.7515											47.5211	8.78571	125.15	82.725	93.6279	80.5183
		25.0755	17.0346	62.3996	51.6807	54.9849	19.0069	23.2432	44.7413											45.0727	29.1121	143.867	102.375	82.625	88.9201
		21.7181	22.7349	75.3742	33.1862	58.1078	14.3703	36.3945	41.4279											46.9655	32.6944	145.029	102.394	88.0851	139.659
		10.657	12.3908	86.2969	23.3603	34.5605	14.9913	37.8812	33.7775											42.7869	27.1018	152.678	118.512	66	107.061
		24.5465	17.4816	61.7706	33.298	33.9694	11.8338	36.5784	45.0263											46.2989	41.5463	125.35	102.525	86.9235	108.081
		22.3051	7.5215	78.353	26.6184	14.845	14.6324	34.6295	56.9582											29.3359	82.5463	121.056	132.78	70.6585	124.757
		18.4722	10.4911	76.017	30.9243	11.5845	26.115	30.6723	28.8522											55.9285	56.3611	106.245	115.675	113.297	117.46
		21.761	13.1815	75.1191	27.312	31.084	18.5763	24.2766	35.3444											76.6207	43.1759	82.7704	128	116.429	149.865
		24.3876	14.7798	71.9347	14.4637	27.7622	9.19	29.6427	36.3889											78.3359	60.1121	145.326	83.2369	121.328	111.439
		24.3236	12.2768	16.7032	23.121	6.52544	20.5789	27.7998	48.7582											70.7074	33.2182	105.57	122.731	121.054	113.189
		21.7591	9.00755	18.156	37.0896	19.8294	3.90511	29.9829	41.0252											68.7433	30.9259	130.1	113.859	98.2284	118.054
		11.151	11.382	16.7636	21.9762	23.7626	31.8998	42.776	34.414											79.9285	38.8697	95.5886	113.25	89.4865	129.114
		16.1892	12.6022	24.7688	18.7493	20.1928	14.3497	31.6133	49.3598											93.484	36.9325	120.07	125.046	79.5584	101.409
		26.287	9.67738	17.1197	17.7916	19.9723	18.2009	29.8704	27.0313											68.3729	28.318	116.5	128.894	96.1915	73.3513
		6.18365	14.3497	23.7592	16.0416	20.7887	44.7035	39.6746	48.3257											45.0766	53.4074	80.9988	102.633	91.7645	141.653
		14.8085	14.753	14.4607	24.5023	18.3557	25.013	26.6225	33.9568											39.5012	21.5754	103.048	142.245	103.196	104.139
		9.92757	13.9464	28.158	35.9587	17.0374	26.5394	43.4315	29.7225											64.1286	33.6667	103.326	156.725	93.525	134.713
		15.5781	11.5685	20.9488	1.08958	24.0155	16.1846	24.3427	33.7568											113.1	23.1496	72.9018	128.425	101.324	112.564
		20.4276	23.3066	13.5206	45.4613	23.6754	22.916	32.795	38.6271											106.774	11.5556	112.225	107.05	107.814	156.054
		8.28402	19.7199	18.7075	37.511	16.045	38.2522	34.3433	41.2768											99.1324	24.688	128.191	141.634	121.136	77.7574
		26.9675	12.625	21.1641	40.5884	20.2808	17.1804	27.3908	34.2246											104.23	30.1111	86.6	131.5	114.27	109.14
		12.4424	28.9898	34.6408	33.2355	9.42901	23.6966	49.9081	28.5389											123.107	43.5926	103.219	101.029	85.9579	61.7838
		8.39687	16.0827	16.7539	21.9866	15.392	23.55	25.5668	36.214											131.626	25.9683	148.609	88.5848	93.8791	106.067
		6.64841	15.2139	29.9167	28.3145	53.3294	20.5793	26.0584	36.9681											130.936	46.7407	121.308	88.2189	62.9664	129.579
		47.7311	11.7887	20.8912	18.0825	31.5108	26.8803	30.676	26.7944											135.996	29.6284	89.4074	95.6494	86.0283	86.5756
		17.6568	25.624	17.2738	26.115	18.6212	54.4121	26.5823	21.0778											71.4036	32.8518	141.219	95.9296	94.1951	113.351
		6.16276	18.4272	33.1001	4.38347	15.7733	24.0018	39.6972	16.094											84.9962	52.9682	67.921	82.3704	135.05	102.039
		24.9395	16.0429	33.2622	18.2424	23.9635	23.3441	25.8567	52.5553											66.3793	43.3333	78.7424	135.543	133.868	80.3243
		17.0764	37.1845	31.08	19.08	26.3784	21.7579	23.5726	56.1056											135.965	32.8518	141.6	101.651	117.612	71.8919
		8.34911	21.963	21.4779	19.9666	25.8907	22.36	27.483	57.5111											198.48	38.037	70.475	121.618	81.1578	95.0672
		26.0469	1.33333	39.2943	52.9651	39.4222	20.2477	39.9559	30.1122											159.255	45.7897	83.35	98.4384	91.5902	79.2432
		18.624	20.7489	32.4422	27.9513	52.9774	31.3548	17.5535	44.91											103.936	31.7407	103.804	70.5797	82.0221	144.164
		41.1189	15.9821	17.3699	20.854	18.3856	29.2052	17.1482	30.4134											52.6258	47.387	97.275	107.164	123.695	143.628
		22.5548	33.3809	24.5443	12.5824	36.2914	25.4772	28.476	39.9019											111.1	33.8008	58.3165	110.877	69.9321	81.5135
		30.3081	16.1481	28.8759	5.13402	35.3846	21.7053	22.5881	53.5397											85.3448	50.1111	140.44	119.048	140.03	132.703
		17.7016	6.12044	26.4634	10.0814	19.7382	8.69748	25.3531	24.1548											62.0345	47.4215	135.9	170.585	60.2628	142.14
		5.43554	2.9818	23.2738	14.6026	13.7435	9.9949	34.0589	51.5835											126.445	66.1111	88.575	137.35	80.0365	100.639
		11.3503	16.6325	17.6911	24.0711	31.6973	28.3827	34.32	58.9078											119.695	39.4815	91.029	108.048	83.3902	104.989
		20.2951	16.0728	16.9453	36.298	24.377	25.1611	42.0601	51.2491											59.1035	44.0077	108.365	131.813	71.6203	79.1642
		23.2832	7.25594	30.6718	31.1289	26.4415	18.9643	22.8364	58.8541											157.123	60.8889	107.365	135.925	74.025	66.4392
		13.5641	16.0776	48.6923	21.1741	5.1987	22.3101	40.1385	65.8213											210.626	58.8008	144.3	104.759	85.2649	103.589
		10.7366	9.89128	25.4214	15.8759	19.3744	13.6765	42.7472	53.7432											96.4406	47.7778	92.1101	105.44	98.3226	69.3784
		6.49767	10.3689	50.7009	30.8468	16.989	17.9492	46.685	88.2385											208.414	41.254	117.142	91.25	63.9397	72.1892
		8.29353	10.1651	42.5734	18.0856	26.8728	29.1869	35.3922	75.9846											92.6999	16.6667	83.7704	95.2993	64.0732	71.1659
		18.5954	11.1809	67.3695	49.5335	25.1152	21.5255	30.4103	62.0577											41.9089	44.4682	98.094	92.7318	95.2801	107.973
		10.237	6.58997	34.7538	16.597	26.6913	24.2361	39.0353	45.9241											112.959	37.8889	87.2453	101.705	76.3658	110.973
		13.5769	8.38235	39.7441	26.4847	44.9247	24.5402	59.0356	60.2303											70.6897	25.5185	118.525	113.108	42.7667	107.405
		11.42	12.4701	61.2045	32.6834	26.6335	37.5	46.5053	55.3585											121.103	58.5926	92.1101	118.434	53.9642	87.3797
		7.0582	5.8139	18.3176	32.8581	25.3856	17.1048	34.8492	50.2156											141.552	16.1825	82.9036	72.9262	57.0417	104
		17.7995	11.9478	54.4718	15.8509	26.6077	25.0255	33.5978	46.1034											91.2554	20.8968	95.8669	75.3006	55.0488	119.311
		11.6752	3.94782	57.2137	11.7361	31.9596	28.2602	27.4311	48.9186											69.2554	31.6973	70.853	99.55	75.9282	121.864
		10.9572	13.174	27.1142	28.401	24.1373	10.4759	16.9845	53.3535											123.922	39.5926	88.425	109.029	71.2307	78.0541
		12.1971	4.91509	35.7468	27.9862	48.1697	14.5252	20.6725	59.1491											93.6258	29.2222	116.137	106.877	50.8787	99.8649
		2.4689	12.0929	53.6499	28.8474	29.679	9.2551	27.9367	68.1658											159.181	22.9732	90.525	84.7555	72.8037	102.839
		14.9533	14.179	38.3234	31.4227	18.8572	15.7004	21.638	58.038											50.1443	13	97.075	82.5696	61.5	96.7142
		27.859	3.82585	61.2957	22.4007	26.7785	26.8214	32.3932	67.438											155.276	23.5185	98.2677	73.875	63.4713	86.0463
		5.61797	3.16509	80.3641	21.7897	37.5157	16.6071	42.1955	67.1543											65.5517	36.1482	120.609	109.894	57.175	68.2162
		6.70725	6.26925	52.6868	33.347	28.3893	12.6556	22.1208	49.3783											88.1379	45.0766	129.073	85.8	46.0811	130.994
		7.53463	11.4995	75.3234	39.1681	54.2095	19.1233	25.3104	83.2306											97.6258	21.0077	136.5	105.975	41.9293	101.546
		13.2816	7.89366	65.529	29.2637	45.3341	29.2761	32.4478	43.9565											52.0345	38.2897	106.626	80.325	57.7917	116.628
		3.5451	10.8053	35.2172	6.4099	31.054	19.1111	23.6422	51.7547											111.159	21.8611	158.57	74.853	74.329	144.116
		5.18351	11.6605	36.4929	22.1244	29.8218	21.2079	20.0371	31.6468											181.033	49.037	81.853	69.8669	48.1441	154.135
		15.4424	17.1966	50.1904	9.97584	26.0497	35.2161	29.2892	85.2102											143.107	46.8148	76.7369	71.3238	50.1417	139.108
		13.6648	10.2038	14.8193	28.3234	24.4893	44.6608	24.1089	57.2537											94.811	55.5926	167.487	66.1372	30.5581	154.97
		20.8264	8.37445	40.9068	66.5129	43.7047	7.95911	22.6263	58.5783											132.552	30.8518	112.218	103.543	31.3	146.703
		2.60974	4.54142	19.7417	58.0004	32.4607	18.3223	27.9085	38.4888											107.181	34.7037	114.1	80.525	31.525	98.5946
		4.61279	7.12071	53.5538	37.6812	17.644	19.6329	28.9924	55.0306											194.07	41.5185	116.195	116.921	33.9835	96.2119
		3.29674	11.856	48.5774	95.5588	24.2659	20.2339	42.28	43.9168											170.069	26.6667	130.57	110.585	35.525	103.039
		3.37445	6.66476	33.8869	8.82761	28.3881	31.4339	41.5257	33.9431											144.033	20.9683	151.658	89.882	35.6049	113.872
		12.5003	3.01917	26.6346	70.1709	44.9326	26.2554	39.7886	52.6306											78.6808	67.2312	79.2314	71.9285	36.5045	94.9697
		12.248	4.07509	23.3128	82.0049	26.434	31.8532	23.5371	35.7528											74.8966	12.1724	79.4628	98.3896	36.6262	127.621
		22.0086	12.8228	23.8209	60.9787	21.2793	19.3524	48.6479	36.0084											71.931	44.9349	107.678	114.575	37.7	125.27
		17.7229	11.5472	32.5068	74.9009	27.4865	15.375	34.8225	54.6433											61.4036	68.6756	96.8774	72.55	37.7512	80.9459
		15.7914	12.5396	54.344	54.0106	33.9442	13.0609	37.72	35.2661											71.4036	39.3793	108.075	77.5696	40.9846	119.264
		25.9218	15.371	52.9043	85.1591	27.5679	9.16155	32.4464	43.2861											78.3295	28.2007	123.675	78.3896	41.3667	84.8477
		18.9182	3.82332	33.8261	46.7765	10.4999	15.4645	46.0767	55.1995											116.774	24.3148	143.952	111.029	41.4274	76.3784
		17.7586	2.28342	29.9837	53.1086	31.1523	35.9237	42.2778	57.1493											84.0874	26.4534	78.75	94.3896	42.093	84.0916
		22.6874	15.7894	19.7743	32.676	20.1394	24.7814	42.3328	52.9082											62.4074	51.5936	72.4615	80.5848	42.3513	126.989
		15.1336	9.40789	48.1071	32.3288	29.653	41.5596	35.6743	41.9306											63.3452	36.7867	103.512	140.002	36.286	104.216
		36.7932	13.1618	40.4466	47.1117	27.3959	27.9195	45.8743	39.9361											59.4167	38.8237	114.585	113.651	40.0931	80.1892
		38.2493	8.46497	37.553	68.605	28.1132	13.235	57.4357	57.1022											67.8452	42.7007	84.5155	75.3936	42.3225	80.9799
		33.7794	5.95902	34.0893	33.4109	21.0373	44.0429	68.7985	63.8528											48.3908	46.3793	127.975	70.95	44.4054	92.0031
		23.5056	14.709	53.7506	55.3088	33.5407	23.1715	43.3886	42.6952											74.3704	69.296	106.651	69.95	45.4524	72.2973
		63.8012	7.31318	54.0071	33.3158	25.1397	39.4499	43.5968	47.6977											48.8391	74.1535	145.048	60.4628	47.4615	73.9697
		33.3955	9.33804	56.5122	84.5787	23.4336	22.4019	38.3086	56.9338											106	37.4904	104.137	61.1912	49.2567	63.0701
		16.0326	10.0305	57.362	97.4309	38.6543	25.1992	35.8857	56.516											82.7037	22.3793	141.301	91.4	49.9202	66.3892
		7.96603	15.5091	51.0229	88.1011	43.0904	36.7363	40.5252	30.4083											57.7778	47.3436	142.435	93.1912	55.3318	90.5405
		29.3658	12.1763	65.3564	67.8677	23.1544	20.6227	43.1135	30.289											52.7356	38.3052	102.365	88.2182	57.446	127.676
		43.8777	4.8689	49.4969	61.9972	28.9449	62.1635	29.0926	36.5461											103.059	28.3793	90.4885	115.487	96.267	98.3784
		31.0741	6.39553	55.1697	72.6863	33.4183	20.7554	32.6191	57.9872											86.4086	62.9349	97.0726	64.2453	73.3366	107.239
		17.7795	3.60077	68.8004	53.7069	29.4846	11.5181	20.8246	37.7139											74.5238	42.9349	82.6	87.8083	113.537	109.73
		22.7675	7.13786	54.1138	50.0027	26.4011	28.8912	24.1486	30.5361											92.2381	58.2255	81.825	70.2314	84.4054	92.3784
		9.28243	9.98501	42.4152	102.375	32.234	9.35394	34.909	33.8501											92.4167	53.7867	114.2	90.594	115.102	125.492
		22.9568	9.91437	39.8581	77.4315	26.99	24.2546	39.0533	60.4055											65.8452	43.6386	89.6	79.3	115.504	137.973
		15.0468	4.40842	60.1856	25.4025	16.1609	16.5921	33.504	50.1457											114.46	30.8621	92.7047	45.9209	146.864	101.405
		13.3319	6.42722	33.88	14.8879	24.4108	14.3542	27.7614	57.0955											103.253	60.6386	107.365	67.6494	144.995	83.8965
		7.00434	6.14567	45.8179	28.486	22.3429	7.61395	35.3319	21.7389											32.8148	23.6756	85.0831	55.7311	119.087	98.9892
		11.0199	10.4135	44.4356	25.9995	23.9823	15.7414	42.4971	22.3944											94.2222	61	104.725	57.0561	112.504	98.973
		15.6087	14.6674	41.1295	22.3108	31.1917	6.61387	20.9923	19.7315											53.4444	39.7931	72.7588	64.95	77.3366	132.757
		23.0536	16.7248	17.0534	16.8006	23.6121	17.4914	44.5665	29.6846											70.1667	54.3436	76.1372	60.4628	87.1	145.027
		17.0414	15.0384	24.349	20.0671	22.7205	7.99142	43.1764	41.5974											76.2593	37.5517	79.325	70.1	57.3	138.622
		10.8382	3.93491	11.1634	23.5307	36.255	19.9874	33.7867	41.7569											113	56.9719	85.1	51.925	113.882	115.445
		9.28889	4.56394	18.1881	25.9977	19.8009	24.9339	41.8075	31.4513											92.0238	63.7241	149.146	56.2433	103.887	123.329
		8.77401	10.4471	21.8138	25.5323	14.2604	12.3333	49.9675	37.8856											23.1149	65.1034	137.15	65.6335	63.6216	86.2368
		19.9492	3.0802	15.2187	8.91259	37.4387	26.3225	35.6078	25.9598											41.9081	66.8978	124.651	57.175	65.6032	81.8636
		21.498	5.29746	22.0692	14.0543	36.5456	17.8129	34.3556	63.6873											78.037	38.1101	82.1	53.9983	93.0574	75.2432
		11.1274	7.59339	18.2105	18.8376	31.2042	23.8429	29.9333	25.2547											81.977	60.1571	82.7047	60.3263	47.2676	72.0811
		14.6982	6.77143	24.0058	26.4073	26.4889	20.1598	38.3833	16.2906											99.5185	43.083	103.948	74.2433	82.7622	100.121
		22.5562	18.2082	20.0742	21.5251	25.305	10.5891	38.5504	28.0056											45.5185	75.7931	117.231	47.975	72.1405	161.165
		16.3456	13.6538	7.11215	27.0282	41.2996	25.3203	30.7578	18.9536											148.977	55.3024	115.921	57.5696	60.5317	186.622
		5.23077	6.42841	7.65444	17.7214	22.021	20.4302	56.9962	30.7667											77.4598	21.7867	153.38	54.25	65.3946	90.8965
		6.6495	9.57795	3.84118	25.2842	33.1625	29.8358	43.1053	29.5123											55.0741	31	152.272	80.7318	44.5676	65.2979
		21.5896	15.7759	27.049	36.0506	36.9263	26.7465	35.6534	33.2785											35.2963	59.6015	165.075	50.975	93.1122	90.1081
		23.412	6.70817	12.1905	39.573	14.6214	44.4965	44.9256	24.8022											105.556	37.2007	123.8	36.8	45.5755	67.0429
		16.511	3.05604	18.4409	28.9944	29.3101	10.7134	41.5908	28.6483											111.488	47.3448	126.928	40.9	74.8993	88.6216
		9.79449	0.785556	25.0115	22.3102	33.1148	32.1904	50.3479	33.3111											50.1111	44.9349	171.05	57.8128	85.5135	97.5946
		15.6374	5.0296	24.5433	3.72642	26.3867	17.1163	21.6021	26.5955											132.595	20.12	126.103	55.7477	83.7541	108.489
		8.98623	11.3332	23.4554	32.321	28.8268	13.4395	55.1218	25.2322											53.7024	19.4164	96.4345	62.7588	63.2816	58.5148
		13.9053	12.0151	27.4789	17.3446	33.4012	13.3508	44.859	23.35											47.977	54.6756	102.543	57.525	74.3676	72.7502
		12.3768	5.67246	19.4007	14.2598	27.0397	23.2556	82.8367	38.157											105.111	44.6552	111.245	67.275	66.1628	74.8919
		10.8343	2.51327	11.2187	26.1718	36.0781	11.0877	42.6923	51.8358											112.184	71.3793	93.8669	56.575	81.4372	117.999
		11.0705	15.4278	20.2705	25.2923	33.805	35.0884	48.1072	27.0451											74.8736	36.6897	87.8083	48.775	82.8049	108.335
		26.5333	2.4142	24.8973	32.4445	26.1326	16.5292	27.2701	18.4889											124.736	23.4534	104.55	54.4345	78.3658	115.789
		7.98766	3.26192	27.666	29.5075	28.6074	17.522	42.2923	22.3189											45.0238	32.3793	103.894	43.4885	57.248	130.665
		13.996	7.59554	15.9279	26.7182	32.3347	25.9557	32.7916	23.1044											60.3095	55.4178	122.407	87.2921	65.3171	132.703
		11.0425	22.9027	26.3648	14.8045	21.3239	9.68345	32.9364	25.9691											83.7701	76.1034	125.45	66.35	74.7867	59.3111
		8.21613	30.8432	35.6962	39.1953	23.7381	12.9564	26.3161	21.0858											55.1494	83.3793	103.475	118.225	58.4687	88.3513
		9.17039	12.0659	29.4212	55.8302	19.5703	21.4127	46.9885	17.0312											75.3704	39.4138	116.853	105.317	49.561	77.8142
		20.2386	23.3938	25.749	48.976	25.6436	16.6332	37.3475	21.9349											104.778	38.7126	105.705	105.902	100.712	89.2973
		10.9702	16.6115	10.8613	25.1013	37.0362	15.0847	25.7507	14.9291											37.2963	47.8148	130.813	57.8399	71.0146	80
		13.7045	14.3982	7.02518	14.6527	50.1148	24.013	24.4561	25.326											55.9259	73.3943	107.218	63.8128	62.561	65.4595
		11.5617	11.3164	20.9348	31.743	71.566	24.9395	42.9489	22.1556											92.7037	51.3487	139.488	91.0448	90.2896	95.6507
		17.4639	11.2823	39.1326	30.1664	41.1383	15.9401	32.1525	16.879											54	27.1984	129.925	91.5426	102.438	69.9799
		23.7579	24.3551	42.5969	25.8029	41.4889	14.4794	44.8084	22.964											106.667	28.4074	96.025	95.4274	113.634	99.8082
		17.6191	21.2389	31.7864	29.761	31.2642	26.9699	41.3601	28.3147											103.074	36.963	154.57	89.375	109.865	84.4595
		16.1179	10.6438	14.4147	25.3193	37.8784	29.9671	33.485	36.188											90.3704	55.7863	135.498	102.43	83.1896	107.287
		13.9211	24.3356	25.7488	16.4416	46.7692	13.2222	41.4794	40.2707											101.778	47.4127	116.225	81.5702	80.5774	82.6487
		18.5035	16.9591	47.8437	14.4937	42.6121	19.5619	42.6887	35.7414											58.7778	40.877	136.616	74.4622	61.5146	107.989
		22.9241	14.1431	39.3571	39.4866	54.4573	22.8651	50.7808	22.092											42.2593	20.9841	135.616	96.536	54.7646	81.2432
		13.3567	14.3968	29.9949	22.0264	59.1985	21.7261	37.9827	23.5136											35.2963	41.659	148.39	63.95	117.739	75.7008
		12.5982	17.4115	22.7398	20.433	44.8484	30.9263	41.9138	19.8005											32.2738	37.2863	107.651	75.2369	81.6308	83.8642
		13.0357	14.3181	53.5624	56.4984	28.9581	27.86	45.5904	19.4184											62.6667	44.7094	142.725	51.6823	56.0337	90.7502
		24.0238	32.449	32.1275	53.8134	50.0997	23.0532	35.6195	37.3659											40.9524	59.4484	128.435	52.95	62.6146	72.0811
		11.6983	20.6505	24.3112	21.9338	16.558	11.09	24.5	39.2287											134.359	84.8518	138.52	76.825	53.9282	76.2867
		34.7372	15.1753	22.3063	27.3049	22.2998	13.3464	50.4475	30.7722											69.1482	71.6296	189.8	60.2131	110.59	67.9392
		15.8054	29.9502	36.2328	28.56	25.1758	11.2495	42.0526	33.4601											119.704	65.4176	131.543	60.5116	102.009	72.8082
		18.1569	16.6283	26.7755	49.3225	31.8644	18.7477	29.9658	30.3389											133.111	49.1852	138.191	49.2	118.59	61.5135
		10.4581	23.1259	33.9986	27.0307	48.3033	5.77046	32.3245	31.0601											66.6667	55.2652	105.487	68.4523	106.512	70.2432
		31.3963	21.1616	29.5677	12.4364	22.6662	11.9008	25.7564	25.7314											130.57	100.866	111.829	63.6823	114.198	62.5642
		15.4403	14.2311	26.8801	31.3708	51.5992	17.739	29.4641	16.7129											72.4942	99.5556	113.137	62.2723	100.439	82.0672
		8.26191	8.94113	13.7178	59.2027	29.2727	10.8039	23.0236	35.3167											55.0741	59.1111	178.925	92.9296	93.7146	77.9392
		15.0446	16.3491	28.1479	70.7985	32.5517	11.7375	23.868	25.3635											99.2024	66.7778	160.164	107.434	121.171	83.8392
		8.66071	27.0056	55.102	37.2488	45.3186	8.83853	18.3705	23.8512											68.8889	43.0741	90.9	72.475	110.847	62.4142
		9.45812	10.5328	23.0915	39.4992	14.7982	17.6559	27.6821	26.2125											73.5926	82.6296	106.804	57.0482	100.248	81.7568
		13.1339	17.3383	23.8283	26.8111	33.3665	17.1527	28.6192	29.0699											108.148	87.0383	110.353	21.4977	125.306	82.9697
		33.7859	12.904	24.5612	54.7346	39.4932	15.6577	26.2063	29.0229											85.5185	43.5556	130.95	30.375	82.6098	90.5135
		24.34	17.0661	21.4796	32.2142	34.808	13.3334	47.4861	17.3838											142.29	60.6296	147.55	23.6568	128	102.564
		9.89584	16.5553	25.954	20.7096	24.9824	18.2564	27.1419	30.276											111.667	59.9484	89.475	26.6507	82.9396	68.2867
		18.6141	27.6388	24.428	39.396	47.2022	12.7965	24.5559	29.1391											112.933	64.0038	70.0726	29.8	85.2896	80.7938
		40.3229	29.5553	31.2045	59.0968	37.7294	13.9045	13.1087	36.887											103.421	72.7969	136.516	60.7858	89.3415	51.7258
		35.4439	15.2708	42.9683	42.6459	40.6861	9.46673	17.9476	36.0077											138.518	86.7778	160.682	28.05	103.847	50.0983
		18.2005	11.9256	39.3555	43.1422	15.135	9.5574	18.6517	37.9735											134.504	63.9349	138.326	34.1912	86.3606	91.4575
		25.6872	20.1388	49.3108	40.1223	25.8288	16.639	16.7643	48.3612											83.3611	33.4521	135.326	34.45	79.2286	78.0541
		39.0684	17.0667	40.0961	56.3089	18.2509	12.9757	29.2552	31.0785											88.504	43.5926	114.326	37.948	113.317	59.5642
		28.9187	20.2268	45.432	73.9514	31.8593	13.2817	29.1905	56.2001											111.667	54.1111	112.225	35.025	79.4687	109.405
		48.2809	23.4934	52.8739	64.197	46.8747	12.8737	26.949	55.8874											50.9387	38.963	95.2189	27.35	106.829	77.3892
		25.5624	19.348	57.3402	50.1273	42.4615	11.6543	23.687	37.436											149.433	73.7969	100.585	38.5966	81.8049	46.6487
		18.5094	15.7054	30.2316	59.2967	29.0177	22.5946	14.8976	37.1133											150.556	54.4074	175.732	27.7369	105.79	94.9697
		11.0704	26.1702	40.5816	55.4073	46.1656	32.2168	40.1075	36.0545											126.525	65.4484	115.341	28.75	132.543	94.3892
		22.0763	22.6149	29.3822	54.3632	21.1707	13.9094	32.3486	48.5183											147.222	35.0556	137.029	25.1642	141.122	51.6038
		12.2511	20.8138	49.8045	41.6596	17.0029	15.1554	31.6032	44.3018											103.803	49.1852	111.475	29.0969	87.5386	88.8892
		27.0811	41.9927	50.3284	27.5273	21.1836	29.3772	42.5292	30.4951											39.7318	61.8148	112.498	26.975	138.593	42.0031
		21.1857	31.2944	31.5487	49.4987	22.3826	15.2564	17.2229	41.6862											75.5249	47.7698	109.45	30.2182	103.818	78.7938
		27.2534	39.5047	32.1616	44.7091	30.3613	25.2912	31.0935	42.6503											69	37.4444	96.3841	38.8287	102.511	73.4392
		31.3821	20.378	64.502	55.4999	18.8492	19.19	22.6764	27.556											28.3254	17.67	96.2	38.9018	78.1969	58.7258
		23.0083	18.7367	29.7987	75.1836	24.9777	20.0217	25.2629	42.1784											79.8968	12.6207	93.575	37.5848	91.6342	46.4392
		42.2569	31.546	41.0842	36.9653	5.19575	12.2555	30.0856	45.2516											43.8518	23.4337	138.804	39.9018	91.2439	77.1351
		13.2362	28.7589	44.4826	32.0968	12.4224	14.986	40.6294	46.5388											49.5556	26.6488	117.353	66.4345	87	91.0392
		19.1212	16.8554	26.8134	45.4417	29.2305	21.435	25.4286	60.3016											77.5926	31.3525	124.705	28.9237	99.025	99.0496
		24.0924	19.2113	37.806	22.806	16.2166	24.0465	16.484	39.0255											83.7037	24.8621	98.9018	27.55	136.018	43.1892
		17.9557	29.0252	32.1949	32.0864	31.303	29.7717	12.1339	54.2393											38.4815	32.0345	197.435	32.7799	142.593	64.0642
		16.744	13.9236	34.6616	62.1623	31.3422	34.0574	18.531	48.3529											125.407	43.4636	133.975	51.8774	66.3224	121.322
		23.888	24.7397	38.1911	30.4993	35.6911	52.7403	23.216	54.6355											167.148	23.1673	116.951	27.2607	70.7101	122.39
		23.0619	23.6964	66.3381	45.4159	31.895	13.056	16.8391	31.8984											93.5249	11.7599	147.884	23.921	81.9683	150.755
		9.19165	10.3646	31.3116	13.9124	30.1962	15.7732	20.0357	35.0817											37.5939	13.3155	153.57	148.75	61.5656	183.818
		29.3958	6.24849	45.0071	16.7596	38.065	23.2869	17.9541	26.3411											124.183	15.2414	89.925	122.516	62.2433	125.079
		30.8477	4.47863	42.4961	13.5145	33.1196	17.0717	17.6686	37.6629											101.963	18.4266	116.164	172.975	145.241	127.643
		44.4972	13.1193	51.1565	17.4691	12.5584	16.9979	22.7309	24.5898											92.1852	33.6207	127.775	178.487	104.728	100.366
		38.8274	1.83174	19.5522	14.1875	42.1951	20.9413	63.4969	29.8741											112.407	29.6342	77	168.975	99.8049	96.9933
		36.9166	4.85548	50.9231	13.4629	34.3696	10.7098	36.2932	31.3503											75.3333	47.1673	117.725	125.813	125.756	133.78
		45.1467	10.378	47.1621	18.3592	25.107	18.3987	28.2411	29.2993											114.008	55.3895	115.7	114.678	95.4304	136.376
		30.9551	10.9267	50.5895	24.5808	45.7624	12.7594	37.4814	35.0017											146.718	49.7771	123.877	131.11	67.1707	78.0683
		28.2976	7.74866	53.4836	27.4737	38.2234	13.5492	43.0561	38.3245											157.741	16.5271	95.2189	116.651	97.1463	94.1933
		54.0858	10.5142	45.9408	25.8482	55.0507	21.484	34.1932	30.876											93.7037	38.5517	98	151.894	126.387	95.2142
		34.6019	8.87158	67.6979	23.5098	39.2798	18.0451	51.2195	23.5645											64.3968	26.8128	103.2	144.894	124.878	76.0244
		29.4613	6.46379	65.3666	19.2461	24.3992	51.8005	45.2484	16.4154											111.077	25.908	119.125	97.65	66.5933	106.89
		58.0506	10.3393	37.9497	24.8143	31.1069	39.9454	63.5764	24.0705											89.1456	27.069	115.975	100.585	123.439	97.0976
		60.1095	8.83016	78.6769	11.7739	22.8497	25.0302	48.6245	40.2703											96.8611	51.7969	77.6236	93.0726	90.5656	125.854
		37.7813	11.6659	129.285	30.7696	51.9747	61.5723	45.1675	23.6271											99.4444	21.834	74.2932	116.867	84.0732	88.8729
		55.0472	9.9888	58.2795	23.9375	58.7338	79.313	55.3405	21.1584											71.1852	34.92	93.2723	90.5848	100.757	74.025
		38.8006	11.6941	73.157	20.2919	43.4095	90.5794	57.03	33.3907											181.778	42.6645	74.3804	160.55	71.1951	95.7007
		49.2113	6.78458	50.2394	22.3155	55.4456	42.1743	60.9576	33.3651											72.8518	50.5006	91.925	130.316	117.707	86.3764
		75.795	16.4589	72.7583	9.19305	32.2605	29.0788	58.7411	29.9867											95.0422	28.0932	78.6579	103.024	98.4183	108.968
		36.5902	7.86012	66.6899	18.9788	33.9537	72.2968	46.1622	34.5783											133.148	45.4266	99	102.029	120.782	91.9093
		58.7598	6.2381	34.5958	17.5357	37.8789	23.4927	63.4985	38.8923											119.042	25.7969	102.78	125.95	93.2933	88.0933
		55.4886	11.9494	53.413	11.5864	23.2402	43.6071	33.78	36.4746											79.1482	16.564	95.2189	107.867	90.998	101.868
		74.9285	6.47619	117.218	8.09611	32.6658	43.9789	33.7672	41.4237											50.8518	43.2759	79.1701	116.353	100.809	69.6183
		49.5665	4.58333	87.4774	6.73387	35.6391	26.3737	49.9596	37.5202											103.628	39.0932	88.4384	116.725	144.816	93.1219
		36.3827	8.56093	86.0397	12.1729	34.3939	24.8455	45.8446	37.3919											85.265	31.7969	84.925	112.651	183.376	105.149
		59.0578	4.07374	47.3114	12.1675	35.2556	53.3788	47.756	61.1427											72	58.6858	86.9068	95.5604	105.539	121.268
		24.154	7.74866	37.235	16.7351	26.8705	39.7325	46.9189	37.9306											101.037	31.5517	99.002	120.55	140.143	110.971
		33.9881	5.73693	46.8491	14.9319	41.1218	23.03	71.1304	45.7304											38.4682	21.4266	166.875	81.2308	131.501	51.5933
		26.7725	6.4375	47.7385	40.8863	43.8742	43.7597	93.0578	41.7295											78.1439	37.9821	63.4	146.8	62.8537	78.7317
		32.0116	9.09226	64.6643	39.7645	36.6815	31.0404	55.5989	35.7676											54.0328	39.6858	84.9506	144.404	98.2439	91.8088
		29.8988	15.6911	74.2297	28.9754	25.1893	50.6071	55.1201	45.2803											95.1605	42.3895	89.5848	102.225	151.241	90.7278
		56.1968	4.08462	65.3339	30.852	50.5217	35.9276	53.5224	35.6632											111.255	36.6342	117.353	126.905	114.443	69.9427
		23.8101	8.86931	41.8528	5.17347	52.185	66.3115	63.8317	33.2058											56.8476	33.5172	72.4932	134.651	93.6196	88.2683
		53.2003	13.1977	43.0244	15.8592	33.4302	51.375	52.4362	27.5546											104.852	27.4266	65.5988	82.875	108.647	71.9183
		47.8452	13.1191	42.8423	23.0204	45.0472	53.0046	33.6537	39.8499											135.366	61.5985	68.3963	74.075	75.8183	93.2183
		42.9582	16.4566	25.4929	35.4621	25.6228	68.3185	49.0032	45.4708											101.662	47.6118	86.2733	94.6786	67.8781	111.998
		49.3066	12.0816	33.4718	17.0719	27.7016	37.9013	71.0981	40.2214											114.609	18.7057	98.7365	79.1689	91.2195	84.6433
		27.4894	14.1471	18.4465	16.0955	46.7017	46.4131	39.5468	36.299											83.9191	16.5377	112.616	71.9643	88.1602	79.561
		33.3261	25.0279	35.1446	33.8367	35.6156	47.6951	16.9692	44.6403											97.4031	28.0192	84.1768	66.3663	72.9756	75.2195
		28.8006	17.1084	41.8279	48.2781	22.2364	72.2606	16.9291	30.064											56.218	18.871	79.8716	63.1071	82.6098	76.561
		44.9968	8.07405	30.6228	43.2801	49.6995	63.4628	20.6581	44.9171											68.4772	38.3842	108.104	72.4167	72.9268	100.133
		32.5539	15.5876	46.6823	21.3134	27.4376	31.6445	21.869	28.6289											51.6088	24.4266	99.7866	80.6554	67.6098	107.537
		23.7801	5.73683	58.945	14.5263	124.058	15.1122	20.1903	27.3889											117.848	34.7241	74.5743	71.225	75.9024	55.2195
		28.9057	3.55773	8.43628	27.7704	109.414	22.3402	21.4192	33.5093											147.662	39.0932	64.7365	57.475	86.2953	55.8088
		27.0414	5.62567	32.2625	24.094	81.8323	53.7015	24.4834	25.3089											98.1703	16.1379	102.875	45.8	97.5778	94.9169
		32.0152	6.81798	42.8384	30.602	105.516	49.4158	20.8452	9.25326											147.329	34.7969	68.6284	77.1419	140.16	75.2207
		39.9853	13.7602	42.1636	45.32	52.2557	60.9423	22.3779	11.3594											130.599	40.5172	73.7635	62.0878	120.728	61.0888
		33.6669	19.9537	75.3084	44.6522	44.2893	29.089	23.3914	13.3794											91.3132	24.2057	71.0608	57.6346	141.593	67.1055
		32.9559	12.043	39.0275	30.9796	57.8165	40.8724	25.6081	13.6937											122.662	22.3525	93.6284	48.3636	129.918	73.5854
		34.2007	14.6582	26.1002	19.587	42.0017	62.1275	13.5618	12.1386											42.3132	43.5747	91.811	58.0878	111.863	86.5115
		36.157	11.7574	21.8166	27.8801	109.335	37.0357	21.488	16.5222											71.8476	35.8518	93.4392	48.85	111.593	90.8683
		28.559	9.98503	57.4493	19.1288	69.7376	39.801	25.1257	16.9098											113.773	27.2593	63.157	61.5	104.701	122.561
		23.0207	6.76401	46.4928	32.6429	121.195	62.2563	29.5655	15.9828											124.099	14.5926	58.0608	60.0549	91.2683	91.0521
		23.4434	10.8663	48.1585	32.5915	109.382	49.0672	20.4248	14.4788											112.678	31.1852	140.439	50.2744	117.418	106.218
		20.976	20.6445	54.07	36.4404	67.6492	32.2786	23.8859	21.8734											42.5513	49.7778	131.155	57.7611	97.8359	94.8537
		24.3485	9.16498	27.8109	17.7457	84.5057	31.1905	17.9486	25.3111											128.206	19.2209	112.98	60.3719	103.73	76.561
		43.1296	7.04593	43.7309	32.6931	62.1075	63.035	22.2378	18.8895											86.8846	28.5114	106.917	99.0608	106.268	83.6467
		31.7449	4.53105	20.087	64.2704	50.0721	102.464	15.9714	17.2556											88.8846	35.5926	86.9257	62.7866	115.593	136.241
		29.1545	8.89415	24.5003	19.2126	77.0656	37.8856	13.6971	25.8538											108.366	42.8072	48.0068	48.2988	96.2933	109.082
		33.569	10.9659	50.9029	27.4864	82.3858	47.6943	15.6602	15.2519											79.1439	30.1111	81.775	48.0227	104.457	86.2933
		47.5873	9.57569	18.9286	14.8873	59.22	75.8324	25.9476	23.4324											145.848	41.9796	136.421	55.65	78.1061	83
		72.5707	24.75	16.662	8.38644	93.2199	95.1071	101.57	68.5188											33.3427	68.3217	114.682	54.157	105.43	70.8359
		60.5294	29.7713	14.6463	9.23881	54.773	83.5764	97.7287	79.349											44.3636	52.7273	114.552	42.5058	100.245	72.245
		81.3182	56.8622	16.774	7.5313	76.5026	37.4328	98.2825	59.2955											27.7273	65.5455	121.142	41.7262	97.971	80.9433
		56.5474	32.2704	15.6225	8.54695	132.74	49.424	122.293	60.3864											36.7273	68.6364	95.5203	85.9573	84.2953	112.62
		59.0145	47.6014	27.6466	10.4655	82.3321	67.811	177.336	56.598											45.8182	64.1534	93.5671	52.7095	82.6404	108.971
		66.4404	54.1336	12.3601	5.12935	75.7101	49.6439	152.942	62.2902											60.8182	78	97.8446	60.304	78.7073	77.7433
		74.4543	43.7666	25.8383	13.7491	58.1277	30.7775	126.529	82.3461											52.6364	89.2727	94.9643	73.3214	119.32	88.5683
		64.6564	36.6509	9.86091	7.98081	88.6251	18.3969	112.786	44.8784											53	66.8601	111.152	66.8598	152.782	121.218
		78.364	40.0051	15.8214	10.2869	85.2151	74.5549	101.954	52.4956											76.5455	92.8601	133.023	46.525	111.918	93.4183
		51.7084	55.0051	19.0459	10.1339	131.868	41.6655	116.54	51.5											68.5844	83.0909	132.855	58.8691	99.4845	88.7456
		92.4836	35.9962	2.29546	9.29451	44.6901	19.7195	120.836	66.3802											50.7273	79.4545	133.35	57.7095	83.7548	105.593
		54.2262	59.1709	26.2143	6.43284	65.8007	12.9695	87.8364	37.4756											32.8182	70.7273	95.15	69.675	68.0521	84.9892
		58.9255	47.3265	27.7988	4.10609	62.7021	47.733	107.607	61.6603											48.4545	115.364	113.625	74.3452	86.7433	97.5854
		55.2884	11.5515	6.29592	2.05473	52.6625	54.4175	127.086	60.5833											35.1818	43.7273	141.417	63.0639	96.4588	110.036
		52.6422	59.0788	13.9083	11.3175	44.1939	40.5902	127.733	47.2015											46.0909	69.4755	110.25	74.775	108.043	71.7805
		67.4836	43.3944	23.1952	26.4842	77.568	41.9469	119.594	68.0278											46.4545	38.7273	115.464	69.125	90	82.3196
		90.0459	23.1285	29.5747	11.8501	70.8996	26.2432	101.99	72.5208											64.6364	59.3636	104.982	75.625	109.024	64.1602
		14.8504	33.6294	22.5939	11.0497	90.9031	28.9524	145.745	58.5											51.8182	57.1818	122.775	57.5988	142.018	59.6869
		67.9845	27.1745	22.2274	5.75622	55.575	61.5719	140.453	62.026											41.7273	59.7063	68.675	47.5915	101.34	70.4221
		59.6059	44.5506	17.8766	12.4999	71.8689	38.0256	146.753	67.8333											46.9091	76.4545	122.875	62.2	85.0791	99.2433
		78.0707	34.9541	17.3228	12.5771	106.337	40.3912	139.571	69.0044											41.0909	79.9091	91.1802	69.7378	131.593	89.6467
		62.3909	80.6071	17.9499	13.4475	67.8316	40.6615	116.709	52.5132											32.8182	70.3636	80.5	36.5183	137.971	79.245
		71.0354	19.24	22.9286	12.4147	35.0655	35.0392	138.673	43.8419											38.4196	59.3636	101.64	36.5743	137.539	87.2683
		56.2634	26.4362	28.9796	12.4677	71.5773	6.30958	114.345	54.7											47.9091	57.2727	80.1037	47.9527	99.2433	153.349
		41.4125	27.3623	40.2483	17.6339	72.8765	57.0175	103.204	57.4956											53.0909	62.0909	114.98	48.2738	65.5683	152.539
		81.0525	59.6531	24.8808	9.55737	124.16	55.3198	110.135	115.583											51.7273	54.5195	104.787	61.7905	70.6829	120.89
		49.9676	45.67	46.75	13.6418	44.5187	32.765	147.953	71.0677											34.7273	80.0909	101.941	32.5357	106.917	100.403
		48.8355	31.1531	20.6531	10.9247	98.7653	60.3764	147.886	78.9518											55.4545	64.2727	117.825	35.223	154.018	137.809
		45.5817	37.7496	34.2169	12.0256	120.862	47.4985	62.8528	94.0219											62.4965	53.8182	62.625	52.6824	129.195	83.3415
		74.3171	28.6125	26.5035	11.9629	40.3826	31.0494	77.4296	99.8379											52.4545	87.6364	112.055	39.375	96.7278	125.322
		96.4248	51.5271	40.5513	10.1221	47.072	18.0486	125.659	63.1667											45.5455	83.8182	104.926	68.5915	81.0302	100.025
		107.887	30.9971	22.852	11.1486	92.2959	25.3088	113.477	64.4079											59.6364	57.1818	75.2012	47.6824	107.068	86.5183
		60.1382	64.5799	27.0779	0.614835	61.9285	61.5199	109.805	80.0833											48.6364	61.6364	76.1149	35.6	102.403	83.9683
		58.3138	70.2684	36.5244	7.58843	42.2607	59.9167	113.62	90.1146											50.8182	58.5909	79.3269	56.9257	121.244	100.62
		82.2587	70.0252	53.9041	1.21996	55.8029	39.6251	106.141	74.968											65.4545	42.6364	110.196	47.1149	116.501	119.143
		70.6107	63.9787	20.3827	24.968	103.176	46.8958	97.7582	83.35											61.0909	72.3217	115.925	60.7262	86.1872	101.781
		76.7861	28.0851	65.5872	10.7091	88.4127	72.0596	103.691	47.8414											74.7273	112.364	106.8	58.3581	133.43	84.6098
		61.3017	33.0644	41.2434	12.6122	59.5357	25.6769	100.399	53.1523											54.6364	74.3636	112.682	39.2012	95.4634	150.836
		43.8345	34.4522	32.7449	3.03908	38.4541	40.0914	98.5189	56.4295											40.6364	53.1678	140.575	44.3452	156.241	160.118
		91.5047	30.7647	46.1385	15.171	56.3698	52.7134	104.789	61.75											61.9091	79.7273	69.5	49.6284	78.9024	71.2683
		90.9882	30.5549	25.5357	26.6444	56.5519	15.8225	78.5752	74.222											47.6364	84.1818	78.1281	53.25	116.782	121.755
		91.8762	22.598	31.7028	26.4592	62.0927	32.5331	103.478	71.1481											60.1119	56.2784	73.6	52.7151	146.868	85.5386
		135.384	27.8936	29.5103	10.3218	28.7164	29.9703	89.9871	72.4839											46.8182	59.0909	87.975	68.3	122.221	99.1872
		113.345	35.7461	28.148	34.1684	23.738	44.0107	86.4596	80.0041											42.9091	86.3636	144.679	47.0793	97.1061	124.293
		116.805	31.7279	34.2854	10.5002	31.8325	25.9775	51.9871	81.2334											47.4416	65.8182	99.3232	64.9167	151.052	103.707
		73.7201	43.3953	20.4812	2.90202	34.1998	40.5344	64.2846	63.0587											52.4545	52.2338	75.4392	58.25	140.593	105.064
		56.8924	20.6207	24.6634	10.3211	19.2878	61.1325	99.9462	63.6865											50.0909	68.3636	100.396	68.7635	154.241	89.3224
		80.274	33.1857	22.4745	18.0612	50.942	27.0728	107.342	75.2721											37.7273	88.7273	91.9545	55.8716	104.218	92.8629
		121.725	28.7062	54.1317	21.4455	56.6692	6.02671	89.9494	74.7046											48.7273	54.3052	98.225	67.7134	79.971	84.9826
		99.6107	16.0697	69.602	9.44048	43.3682	52.4665	63.3906	78.3795											40.3427	71.448	140.152	59.7095	108.718	126.43
		61.0524	25.1462	43.2574	15.1668	60.9718	50.1785	80.3573	80.5779											37.4545	67.7273	134.715	59.9257	90.6404	114.968
		79.7926	32.0575	53.7654	15.1019	46.2764	22.1105	94.1137	58.8177											50.6504	52.0195	99.9527	54.9405	95.7683	83.9427
		92.5124	41.4313	34.5453	30.2354	59.6911	32.6497	65.4073	52.6891											42.7273	62.7273	98.7095	40.425	90.2921	113.168
		79.7313	65.0493	44.9223	26.8873	49.9856	23.2346	68.8468	51.2802											43.3427	72.0909	78.95	93.15	130.878	97.6467
		70.5482	32.8138	28.2508	8.59929	94.608	16.7554	84.773	58.629											50.2727	44.2727	103.421	52.1149	88.5433	188.043
		90.0544	60.6564	61.3083	6.08598	75.5774	27.4693	111.875	62.3988											63.028	52.5455	92.05	59.175	109	119.018
		95.4458	38.1383	32.65	19.8827	45.1728	39.2523	86.7385	55.3496											55.3357	46.4545	53.2024	68.9643	101.143	128.168
		91.7061	23.9234	30.7017	6.56355	70.0233	28.8468	82.7875	67.9841											50.2727	45.5455	57.7365	95.5909	105.632	129.22
		77.9428	52.9268	41.3454	18.2645	74.4615	27.2216	99.3555	64.3226											52.9091	48.1818	113.825	50.5671	120.024	132.539
		39.3776	42.0038	10.6753	9.30648	48.2645	30.9456	106.495	37.7874											44.8182	54.8811	93.4695	70.1548	57.7561	89.5683
		51.396	48.6156	9.32779	31.9781	55.8065	63.2132	77.8468	78.5818											55.3636	43.958	94.95	60.1071	97.7433	137.561
		72.8686	36.3579	8.46429	9.82775	80.4801	58.3315	80.8389	92.266											73.2727	40.4545	85.8987	59.5671	57.2456	99.439
		39.157	62.9523	12.08	20.9111	46.8745	35.1087	99.1003	102.551											69.539	41.7273	63.7378	58.85	101.71	133.268
		33.7892	61.5412	12.1735	22.5817	31.5817	52.3871	83.2634	62.6084											52.9091	39.6504	68.1136	56.5595	108.376	113.89
		34.8086	38.7012	22.8353	21.1115	88.7032	13.059	86.6287	77.8344											61	42.3636	82.6824	63.0682	51.1872	102.743
		62.1393	27.3131	9.21087	6.27166	120.681	75.9744	81.924	102.88											94.4545	32.8182	81.2012	64.3851	91.4478	154.976
		39.5267	9.90023	13.6775	16.6477	66.5519	49.4669	65.6983	69.8447											75	43.5455	94.175	65.4122	108.418	119.415
		28.399	42.0793	7.55102	18.8481	50.7268	47.1362	78.2846	64.1344											83	47	96.5473	53.5183	81.8873	83.2183
		48.1447	27.4267	12.9936	10.7033	40.6754	27.0356	68.5752	45.9333											79.0909	49.3636	113.439	41.9329	61.1872	122.782
		60.8135	42.6318	20.8991	11.9796	27.6982	56.2244	60.9688	47.9677											59.5455	34.6558	177.628	59.1689	125.781	78.5683
		49.3089	27.3132	13.8622	29.285	44.9891	19.361	86.4634	42.1372											54.3636	43.8182	55.6646	52.5119	96.6016	98.5933
		58.3263	28.2703	16.5244	22.3801	49.9021	28.4577	81.5906	49.935											77.5455	41.1818	61.3232	59.8446	117.244	106.707
		40.0281	40.6142	11.123	38.7554	50.8361	43.8304	98.4726	49.2471											72.9091	42.7898	85.0793	47.3	146.707	93.3683
		37.1937	39.1957	12.1529	25.5911	58.3471	38.2384	83.8389	42.5511											85.1818	39.6364	79.8354	44.4932	163.593	103.484
		43.777	40.5476	15.08	18.5661	37.065	41.9257	74.75	49.0587											61.6364	38	143.412	54.0878	88.4274	113.093
		29.6027	50.7738	19.6724	30.1921	82.9655	40.8847	140.857	66.999											56.2727	41.1818	91.7622	52.3409	119.187	93.4034
		49.1572	28.4367	18.2849	15.856	87.2476	37.607	43.5474	52.1396											66.8182	53.3636	92.9527	39.3311	115.43	97.8293
		94.3434	109.292	19.6275	26.8587	69.1451	48.8712	64.6424	39.7556											74.6364	54.013	81.1419	56.6221	72.3183	102.43
		27.3178	34.8545	18.4066	18.2116	49.3101	42.3498	72.0484	39.3177											86.039	46.6504	89.875	40.2012	80.3494	162.863
		67.8791	77.2144	10.377	10.453	124.972	36.8509	57.0188	33.7258											71.8182	39.1818	88.3182	60.1337	86.5933	89.3683
		36.8901	33.6237	5.6731	11.9605	82.9289	38.6238	48.3574	17.9025											69.8741	34.6504	105.469	69.6453	86.0732	86.5115
		39.6493	49.2713	8.69335	18.0401	55.4106	23.9018	54.4443	17.1515											97.0909	42.8701	85.5	75.1037	93.9169	87.1969
		46.4841	16.5692	12.6807	14.4456	125.735	39.5323	38.7862	34.0477											70.1818	42.958	122.543	67.05	112.155	98.5115
		42.8929	59.417	15.9796	15.8197	95.234	67.0906	40.5645	20.7984											80.1818	43.7273	122.899	83.277	98.5366	122.518
		43.7801	60.5386	41.6174	9.05773	92.5978	38.8259	78.5734	30.2381											76.5455	52	117.196	75.6284	106.647	120.079
		29.7623	47.8984	18.8827	3.29653	107.151	53.5124	40.7355	34.6628											67.4675	44.1818	76.9329	77.05	68.971	85.7548
		26.0168	27.3906	9.13527	30.4533	88.3695	43.2703	46.0355	27.3879											99.7273	42.6364	81.025	50.7635	116.593	93.6196
		41.1065	34.3201	23.2632	12.5762	97.0115	31.9346	50.0758	21.9922											68.3636	34.6364	71.3929	52.6013	85.2927	119.488
		57.3485	29.2869	10.9311	4.2602	68.3266	22.1838	47.2949	28.4809											74.5455	51.5455	73.5357	41.8	106.878	104.291
		58.1174	41.5266	25.5294	2.01618	86.5026	36.9104	44.5044	34.9348											69.3357	44.6364	125.375	42.3719	134.71	107.488
		80.5074	41.6296	28.4278	7.66088	66.1014	62.1525	70.8521	27.9681											77.5455	52.2727	113.679	63.8446	112.659	111.418
		51.1939	77.9467	23.3678	-0.30612	72.4295	31.7079	51.2419	25.8157											78.8182	48.2987	100.5	44.7905	110.792	82.2953
		49.8469	93.49	33.0963	9.84115	80.9261	19.0917	39.3423	34.4192											67.3636	41.9091	69.2965	36.0793	107.647	85.1707
		59.8477	32.8	67.4075	11.434	81.1218	39.194	76.1021	32.253											63.1818	39.0909	58.75	37.0455	70.0683	107.959
		70.8929	30.3549	14.4075	2.39939	76.3514	47.6824	59.1743	33.1805											58.8182	45.6364	81.25	31.3581	78.1547	108.043
		70.4337	68.6559	32.716	10.7653	43.3667	47.6519	52.428	28.0169											49.8182	41.3636	99.4545	115.439	94.4956	83.6683
		65.75	89.0502	34.3777	11.352	63.2116	44.2641	53.8871	23.9192											79	33.5455	96.6284	73.625	127.024	74.5386
		66.2164	58.9855	32.2032	11.4101	65.4842	32.5988	70.0734	33.2848											88.8182	40.9091	66.8354	126.9	94.8293	131.554
		78.1275	53.8243	25.6542	0.899388	78.7698	27.6365	80.832	36.5848											56.2727	38.7273	77.8176	63.925	114.809	79.8359
		57.8954	71.6743	34.5368	19.352	136.706	19.6338	74.4943	26.9273											55.1818	38.6504	76.9817	66.45	103.674	136.241
		49.3139	50.3595	19.1265	2.32195	83.6394	70.3826	84.4355	31.9186											77.9091	40.4545	92.0878	60.7134	114.893	91.944
		56.5153	61.2627	35.5369	11.8162	98.5679	41.0765	79.4796	43.6885											70.7972	41.7273	100.86	112.152	114.422	99.1872
		64.8012	91.8396	62.7675	21.3265	112.874	63.0224	78.248	37.4817											47.6818	41.2727	100.274	73.175	121.106	75.0976
		58.5679	57.7791	48.8788	9.88949	46.7572	73.25	71.5495	32.9348											69.0909	38.7413	74.1309	77.475	105.674	87.1433
		48.949	108.822	27.8044	9.84766	94.0876	32.1225	50.1521	33.841											56.5455	40.0909	69.4695	81.0305	126.018	86.9933
		67.1342	46.3578	26.6016	5.27411	54.4296	62.6361	68.1109	37.0809											83.4965	29.1818	68.8	93.525	114.483	108.168
		53.1491	52.2474	9.80962	-2.9949	75.8825	62.0473	77.2976	35.1014											69.5874	34.5874	83.7	78.0878	98.7456	96.0357
		42.0102	66.2764	26.9532	14.9085	69.8607	30.8109	61.4824	33.1762											71.3147	41.1818	87.3	87.525	151.943	85.3592
		57.5549	42.3935	34.5171	19.7606	79.1276	60.2684	49.8064	19.1681											88.6783	36.4545	71.5988	63.1768	101.268	82.5656
		91.319	70.1194	19.5419	7.35028	86.4321	36.75	52.9355	20.7954											80.1329	34.0325	77.675	58.0878	104.854	67.9862
		63.8622	66.5747	14.6575	8.28439	91.5828	56.0816	83.8586	20.9681											102.224	41.7273	60.6646	67.0068	104.854	110.443
		93.7653	71.3068	29.9001	4.44279	79.7219	62.93	46.0011	21.5459											90.1329	36.1039	63.9257	76.075	98.5183	83.1332
		50.9253	124.616	19.601	18.7087	69.4499	19.71	50.8043	19.1075											71.2238	38.4545	72.8446	113.9	136.951	60.5933
		43.8115	73.2809	30.7392	26.4854	95.2751	54.008	65.1699	36.2107											81.3147	41.8951	57.25	96.45	108.693	74.2683
		49.4427	74.684	24.4342	16.4482	78.1823	42.2551	50.9511	88.7819											60.6154	32.2727	73.575	99.75	115.457	95.1933
		83.1326	69.9497	27.6524	3.76531	69.068	60.2749	84.2688	57.5605											75.6783	37.1818	70.3311	66.2	122.707	85.7818
		83.6612	82.7248	31.2188	23.7755	52.7382	61.75	63.3002	65.3583											99.5874	36.9091	79.0338	47.0608	113.443	67.0732
		74.4609	98.0516	24.8928	13.2039	66.9162	94.9796	27.4822	61.6969											87.7692	36.8896	83.375	99.0061	86.1401	57.1092
		37.8268	60.5936	27.9943	7.10769	44.8534	44.3308	32.1509	50.2596											79.042	37.3636	76.6221	66.9329	127.511	86.2683
		74.9586	90.0567	60.677	21.4864	56.6241	31.9694	40.3552	42.4123											75.5874	38.2028	117.845	61.725	99.2413	101.893
		83.2188	92.2721	27.6063	26.0277	60.7989	18.9923	39.7811	78.9881											82.3077	40	104.737	89.325	89.5433	108.701
		76.0383	86.9775	49.2323	23.4916	92.205	35.7296	41.3002	45.106											80.6783	27.3182	101.393	56.8987	109.025	128.322
		54.9063	51.0222	8.22289	19.0612	69.0628	37.6309	39.5179	69.5787											84.4965	32.5455	105.304	117.445	81.5778	90.439
		51.6326	94.3119	36.0035	12.6348	81.8843	46.4643	42.5512	73.8802											70.1539	32	94.4939	137.007	151.809	94.8899
		68.3601	42.4038	29.8657	8.32389	69.1675	57.1667	54.5401	80.6498											104.224	35.2727	78.7955	91.9257	155.859	83.1254
		74.8775	118.132	49.698	11.5117	54.048	9.65306	50.48	38.6757											87.6783	40.6364	72.8	104.05	82.4146	76.4433
		58.7194	86.1246	29.7727	9.65834	48.6499	43.2214	42.6509	50.2887											91.7692	35.4545	65.4593	126.98	82.7683	81.025
		51.8941	34.3436	38.0597	25.2897	82.0341	35.6582	54.1885	54.7242											83.3407	35	125.825	125.454	83.4845	86.7933
		105.352	58.908	24.6855	14.8076	64.7567	35.3586	55.5881	62.035											72.2308	40.0909	81.6284	72.6818	82.6683	93.4683
		84.8853	56.7234	29.6974	9.33083	27.6171	32.3031	38.7058	71.9176											78.3147	40	70.4939	109.358	87.9433	90.3683
		71.449	83.618	48.9372	13.6708	48.0312	38.4192	70.8228	52.8604											67.9231	38.3566	73.1149	84.4932	87.0433	90.4304
		61.9299	33.2213	44.6729	6.02583	66.1802	67.1434	63.175	71.3575											77.1329	38.5455	86.4128	84.9091	84.4034	71.5683
		85.1122	87.3605	43.0394	15.8794	23.1837	50.5956	52.4478	35.25											108.224	38.0489	69.7365	152.096	93.2953	65.1951
		106.466	111.347	59.1244	5.6246	48.7309	57.264	55.8478	33.3706											105.678	35.0325	73.975	72.223	77.6098	97.9169
		69.2781	73.9395	31.83	11.9052	32.4972	24.2487	65.416	49.9787											86.5385	38.7273	80.1149	60.25	82.2927	93.2953
		34.9848	87.0932	50.2323	11.1433	38.3214	44.2601	37.7109	47.0175											106.951	36.0909	62.5743	77.675	151.893	144.566
		52.5601	63.6435	47.5779	11.1433	30.5966	47.6026	36.7064	60.0249											94.951	30.2028	75.7151	65.9942	80.7805	80.4575
		42.6614	62.1358	39.7462	5.53157	50.722	27.9737	58.0442	61.8495											107.315	24.8182	61.9329	78.65	113.025	128.292
		49.9934	87.6414	20.6259	6.93059	40.1326	38.5894	35.2255	67.7477											97.5874	32	59.6013	72.4318	110.858	112.571
		82.5625	77.3755	28.0967	24.7879	65.699	38.8929	56.7865	50.6454											99	27.5454	59.3	61.5473	107.218	128.543
		39.1306	60.0414	34.1464	10.5838	52.9945	68.7152	72.9478	54.7279											107.951	33.6643	69.4451	82.2733	98.7278	185.993
		32.5667	64.6443	30.2167	16.8662	43.6699	40.4088	82.7409	64.364											99.6264	37.4545	52.925	93.7262	105.079	197.16
		74.0162	63.2809	52.1891	12.7675	33.5714	48.2386	63.6196	82.591											99.6154	34.9091	70.3311	65.45	122.868	51.8729
		55.9349	73.9178	16.5046	11.3108	66.2354	38.6246	53.5445	58.8133											71.3407	41.2727	98.9527	57.9	104.756	119.647
		64.9846	11.3483	22.5408	32.4977	47.6071	68.5076	71.1978	47.2031											106.133	33.6643	72.8446	62.0793	92.0433	95.0357
		40.2003	38.5166	64.514	21.2816	37.8603	22.6591	45.6232	73.2715											73.042	34.5455	92.0878	88.1281	83.2933	107.343
		84.449	25.1891	38.3109	16.0492	64.1307	82.2775	46.8507	62.0938											112.406	36.5455	76.9817	64.175	102.291	81.5926
		52.449	26.4781	51.2484	13.2592	79.9422	58.1476	74.7478	53.0954											73.951	42.3636	64.0793	68.675	114.468	91.9826
		53.8173	25.592	22.5902	20.896	34.7904	42.5131	62.5167	44.6135											96.3846	33.7273	91.9573	59.5058	149.293	124.473
		104.192	10.9429	21.8929	38.6167	54.1957	43.7742	59.4925	46.4635											60.3147	36.0909	60.975	72.4662	73.971	118.411
		69.3717	33.4231	24.8105	38.7199	34.0312	39.815	62.5224	44.3302											82.4121	31.7413	126.35	66.025	84.6433	103.707
		55.9138	29.6434	31.1106	32.0429	70.2563	39.2113	53.8688	41.0058											51.3147	35.3182	94.9573	101.552	74.0433	97.2195
		47.6134	61.6401	44.366	36.9937	57.9643	30.9992	63.5774	80.2883											57.9511	36.5325	44.8176	60.875	85.1602	60.0732
		104.066	33.1281	48.4838	66.0265	49.5382	34.6176	66.9625	68.6833											67.8601	27.461	38.8598	82.8598	114.732	58.1061
		51.2552	39.9121	33.2338	56.6138	47.801	45.2757	50.0235	91.8892											83.4965	29.5454	83.4	94.1337	57.9501	99.3902
		73.0979	18.873	49.2338	58.4188	41.4605	43.6073	60.0379	100.673											84.8601	33.1818	92.1959	145.369	71.3846	94.4878
		79.4503	39.6243	50.0552	54.1594	53.8632	40.3213	31.1811	74.3502											37.7273	27.9091	129.543	51.6554	93.3613	103.368
		39.3927	39.9851	56.9481	49.3708	58.9305	32.3606	46.9876	114.67											41.4545	31.4546	57.0608	54.1	95.0683	119.03
		50.4031	35.4751	50.9216	50.3059	35.7465	33.6444	39.8102	91.1882											55.6364	25.6364	76.9709	61.9091	145.647	98.971
		78.8886	10.8934	30.6253	43.7645	17.4169	63.2415	48.9326	123.482											66.6364	26.4546	85.0705	50	137.976	58.5386
		53.6538	21.8322	66.8347	108.153	26.194	0.716579	51.0962	66.4818											39.8182	50.6364	68.45	62.6159	130.168	53.2433
		50.6731	50.675	41.4316	70.9191	45.2705	13.1799	49.9568	61.1454											40.4545	44.965	65.4207	33.1524	124.268	87.2933
		43.2673	54.0414	47.6994	69.0632	61.7225	17.203	49.9344	90.7031											53.8392	43.8182	83.9797	37.7024	114.693	92.8433
		103.639	27.2818	31.5142	45.5675	17.9695	19.0096	59.6581	85.1485											42.1818	35.2727	62.25	40.1419	100.701	90.3415
		85.8323	57.5909	33.5589	59.1239	29.3822	15.705	52.4295	81.6259											50.4545	41.2727	56.375	41.1	165.468	140.22
		91.9169	23.5224	30.1438	50.1732	61.3573	15.7679	51.5987	116.558											54.6853	36.1189	58.8987	41.975	90.3933	45.9024
		44.6564	22.3422	25.8105	54.6	50.035	18.167	55.6773	70.8766											63.6364	34.4545	130.546	42.223	84.3873	55.1433
		107.995	23.4279	60.9216	67.7801	26.2667	15.24	56.0206	67.4496											44.5455	37	56	43.2244	142.647	177.728
		61.0826	36.1194	48.4401	63.2434	25.9797	13.6697	40.1218	83.1406											48.0909	40.7273	86.5203	43.25	94.8537	188.22
		60.5395	24.5618	79.2549	71.3311	29.5001	8.11064	56.0328	82.6197											52.6364	32.7273	90.45	44.925	108.728	138.314
		30.9493	21.42	53.9123	71.3157	70.6404	20.2156	34.9204	92.8343											43.5455	28.5454	52.8446	46.5203	127.566	110.16
		48.9544	35.4229	64.4123	107.536	57.0401	38.4084	41.5037	107.691											58.2727	37.5455	73.025	47.875	110.293	116.836
		62.7726	35.4144	42.0697	49.053	38.8879	37.0253	30.8757	75.3886											42.6364	41.8881	59.65	48.4451	90.6098	111.944
		46.7972	43.4144	39.4554	45.1748	25.3623	22.2671	32.4019	112.797											38.2403	35.6299	61.7024	49.1	101.146	163.052
		74.2775	59.5339	54.2179	101.764	29.7415	10.3865	45.2144	55.8895											48.6364	27.6364	67.9573	52.1689	99.6933	116.944
		71.0524	64.2737	25.8347	120.653	78.1736	43.4512	57.0716	64.4											50.4545	39.9091	186.034	53.2756	129.079	143.593
		77.1512	36.012	56.1068	71.2364	30.8211	38.4286	31.8361	68.5554											50.3636	37.2727	153.413	54.7134	88.7548	104.826
		86.1972	79.3916	26.8105	52.0632	66.0628	31.193	36.1358	79.3753											59.9091	39.0909	157.075	54.9257	91.7278	121.243
		62.156	80.5987	56.2338	52.4536	40.5574	40.7309	31.0198	71.8724											33.1469	38.6364	130	55.811	141.561	105.218
		68.675	50.4152	38.366	67.353	70.0842	36.7768	35.3931	88.5995											45.4545	39.1818	108.825	58.5291	97.944	152.214
		68.2391	56.2319	43.5512	54.5424	74.0765	56.0747	35.4426	54.9974											55.5315	45.3636	153.547	65.9709	119.647	107.133
		117.559	101.274	39.0327	63.4191	93.0715	63.3586	41.9931	68.673											55.1818	41.2727	184.345	66.8081	157.168	69
		69.1866	85.1612	46.1438	80.9881	47.5103	24.5503	24.7812	100.048											57.7273	42.0584	193.045	69.8987	149.343	118.643
		57.9795	96.3559	54.47	68.9864	28.433	32.417	53.6605	94.367											49.6364	32.7273	135.775	83.6402	148.218	141.133
		52.5687	96.405	26.6623	61.0493	37.2195	34.52	55.2295	81.8051											40.3007	34.9091	148.155	91.0119	100.041	119.512
		49.595	74.4151	34.352	111.203	51.3783	15.6552	40.6721	134.692											44.1818	35.5455	133.225	99.0068	120.493	62.8433
		44.7479	86.2716	61.7364	113.143	35.4032	14.302	60.9462	57.3627											50.1469	39.0909	159.628	37.7365	131.463	30.9085
		63.3244	74.0135	49.0909	88.6427	68.8363	23.3568	45.5738	61.2488											38.5455	44.7343	149.512	30.9085	177.106	19.8842
		68.3448	46.6614	43.5934	96.7645	59.2705	48.476	22.7947	80.2661											45.2727	45.0584	114	19.8842	161.743	20.5473
		60.6488	81.7176	45.0072	84.4708	37.7575	40.5018	44.4364	57.8417											47.7273	39.0909	138.358	20.5473	149.687	33.925
		44.4155	99.8235	23.5883	87.3073	46.6929	14.5166	32.7049	71.57											51	35.5455	134.884	33.925	128.318	20.4932
		81.7479	104.853	66.5195	62.1605	80.2427	9.20808	21.0972	73.6572											53.9091	32.6364	130.98	20.4932	103.647	14.6284
		69.3333	92.6923	54.5512	141.659	62.9561	23.8271	34.175	69.4794											49.6364	32.3636	110.625	14.6284	121.893	27.25
		69.2443	89.2152	58.0327	72.2984	29.7899	19.0759	26.3771	62.5419											41.1818	32.6364	136.818	27.25	107.484	36.0119
		38.3825	98.8757	38.8846	82.6972	45.9796	25.4463	31.1803	58.4557											58.4545	31.5454	108.628	36.0119	91.8088	32.1768
		65.6493	93.2423	37.8409	62.4708	27.8871	24.0576	33.7568	58.4154											44.8182	30.5454	122.55	32.1768	85.8933	21.8636
		56.3333	99.2318	41.5977	63.3273	35.8234	21.4737	27.3046	65.5614											57.2727	41.2727	134.7	21.8636	161.343	19.5473
		52.8126	77.9625	58.4881	59.6495	38.9236	18.4856	29.1834	63.4385											36.5455	33.4545	141.297	19.5473	105.295	15.5473
		67.1714	69.3245	45.8046	76.9937	26.7335	19.501	21.299	89.5525											45.3636	35.1818	121.845	15.5473	100.349	18.3041
		32.4485	67.0186	42.037	104.421	41.3732	16.6436	26.8533	83.5876											43.4545	34.9091	153.421	18.3041	145.385	24.625
		54.6579	74.2214	82.8095	101.82	35.715	15.6574	28.2016	88.2488											47.6364	36.2727	140.061	24.625	153.539	24.025
		67.4365	70.8366	64.6296	109.709	66.2775	41.8891	25.7855	77.4238											50.3636	40.1818	123.52	24.025	112.376	30.2267
		44.4265	61.0199	41.1149	124.005	38.1879	19.6847	28.059	90.4839											51.9091	33.8182	112.493	30.2267	110.743	39.225
		57.7985	83.3566	30.7024	50.6644	46.2618	10.3564	30.5862	77.7051											40.4545	37.9091	85.5203	39.225	102.537	42.3311
		66.5077	40.988	54.2738	77.1697	50.7016	30.0785	23.6538	81.0131											44.0909	39.5804	61.6	42.3311	126.593	83.0878
		78.0663	84.1824	51.7356	61.2141	63.3725	33.4941	20.6232	84.4718											52.9091	39.3636	64.1689	83.0878	119.387	39.7024
		65.7282	73.2239	46.2222	58.7062	46.9305	30.4686	17.2481	87.9885											39.3776	37.1818	99.7905	39.7024	85.5122	27.7738
		105.143	90.2492	83.3205	73.9364	36.7236	17.7007	25.7586	54.5551											37.9091	44.6364	85.5203	27.7738	111.836	39.375
		52.6221	56.316	62.7701	107.327	48.8459	29.2901	31.4925	51.3603											32.4545	32.4545	76.5203	39.375	101.998	23.9257
		66.8878	90.6537	52.0741	38.8368	35.3489	39.8972	25.2281	51.5258											45.1818	36.6364	111.413	23.9257	91.7317	65.4773
		58.6735	112.964	50.7701	27.1034	30.5128	24.3819	19.7831	51.9712											55.3007	47.3125	72.525	65.4773	110.655	34.223
		134.402	105.885	43.0805	29.21	38.3089	19.489	15.5782	54.0675											57.1818	45	111.75	34.223	99.7561	29.1802
		78.6862	56.4244	37.8889	32.2066	46.8534	40.0452	24.4198	72.7444											76.4545	29.9091	63.8598	29.1802	139.593	38.157
		106.26	81.175	72.3563	32.8034	37.8049	38.7507	23.511	86.4212											67.8182	37.2727	72.7635	38.157	82.2683	41.1149
		94.0562	89.2398	84.8518	28.2486	45.5209	33.6126	24.8925	68.4551											45.9091	42.3636	102.226	41.1149	109.782	27.4392
		80.7787	17.0918	80.3704	31.3966	38.5236	32.9538	54.8511	67.3862											63.8182	35.1818	34.4054	27.4392	102.226	16.4695
		125.873	38.3299	135.333	22.8804	60.6283	25.2744	43.025	84.1385											53.5455	53.2727	40.9346	16.4695	34.4054	32.2334
		117.578	39.4407	60.4815	18.0873	84.1179	28.9245	23.6692	94.5885											65.6923	55.0769	27.5405	32.2334	40.9346	35.1709
		55.7107	24.4466	56.7701	20.4159	88.8234	28.7896	30.7414	104.578											64	39.7273	31	35.1709	27.5405	28.9037
		78.7159	28.4772	38.9524	26.4806	94.0684	37.0733	29.3879	110.994											54.3846	37.9091	29.6486	28.9037	31	34.6183
		94.0276	28.8978	49.0952	35.286	55.3038	19.4346	33.6976	102.189											44.9091	40.1818	41.9756	34.6183	29.6486	40.0615
		82.6007	47.2569	67.3218	44.6897	61.3532	41.8572	28.3572	152.58											79.0714	33.2727	32.2439	40.0615	41.9756	53.3784
		115.372	56.6705	64.2184	45.8222	68.2136	13.4203	31.3732	124.048											55.1818	35.1818	34.523	53.3784	32.2439	45.0892
		72.3233	39.9323	49.7407	67.6347	44.7183	27.9016	33.5502	94.1572											68.4545	32.3846	25.9189	45.0892	34.523	60.8539
		86.3756	54.0043	40.1494	57.7931	52.8081	48.0241	30.5895	87.5551											58.2727	42.2308	32.7596	60.8539	25.9189	44.975
		90.7127	54.9337	53.9425	45.8666	46.0002	53.7803	27.2198	85.5791											44.5455	37.1818	30.7825	44.975	32.7596	60.3659
		92.5	64.7728	60.9259	34.1671	64.194	56.7344	23.3723	90.0051											50.5455	33.9091	46.7297	60.3659	30.7825	52.5946
		80.2959	39.9057	19	46.5573	40.7562	54.3874	33.2213	106.535											56.6364	47.1818	37.9254	52.5946	46.7297	41.55
		51.1655	31.4694	39	27.2306	33.8231	44.3929	32.6687	109.193											77.0909	31.3636	29.475	41.55	37.9254	42.8108
		69.6688	57.2544	64.2184	35.1936	38.5596	68.057	26.8674	135.393											62.5455	37.5455	54.8352	42.8108	29.475	34.4
		51.5255	36.3678	70.6322	25.5878	16.9567	30.5591	25.4016	113.108											53.4545	51.2727	34.3243	34.4	54.8352	44.3513
		100.285	97.3927	60.2184	48.7069	72.303	50.6335	26.0319	93.5748											61.2308	27.0909	30.6018	44.3513	34.3243	35.8378
		86.4213	46.2726	57.1482	50.9316	52.3781	41.9201	24.3397	108.967											59.1818	33	37.6	35.8378	30.6018	37.725
		98.1333	54.7959	53.6282	57.6534	91.0071	88.5761	16.7958	89.8005											73	38.8182	26.923	37.725	37.6	67.0714
		70.7994	21.6926	59	74.2069	40.5326	102.85	18.8618	99.3566											39.9231	30.5454	24.4878	67.0714	26.923	55.5366
		55.4643	35.1939	65.7051	41.8666	78.444	63.5181	17.6051	98.0532											57.0909	37.9091	30.4405	55.5366	24.4878	36.0811
		60.501	19.7281	54.5556	34.0125	67.2831	76.1186	40.5491	75.3867											73.2727	69.9091	27.448	36.0811	30.4405	33.9767
		57.2367	71.7973	42.8736	44.8222	88.8337	69.653	38.0249	99.4014											55.4545	38.8182	36.5224	33.9767	27.448	43.6757
		69.8205	34.0819	63.6667	36.5172	43.1902	72.7227	34.7158	165.302											56.3846	29.6923	37.0244	43.6757	36.5224	28.9268
		41.2559	24.7506	57.3452	46.1641	42.8566	42.7952	46.4334	135.229											86.6364	34.1538	35.0512	28.9268	37.0244	36.4762
		51.3882	39.9818	70.2151	43.4243	54.0398	65.8653	52.1439	78.1885											63.7273	39.5455	41.9024	36.4762	35.0512	35.3784
		69.9021	64.9277	62.1482	38.6534	81.8589	63.9538	40.6643	36.7551											64.3077	37.2727	34.25	35.3784	41.9024	32.8108
		77.0348	28.0563	54.5952	34.8315	40.564	84.5761	38.538	52.2171											60.2308	36.4545	42.45	32.8108	34.25	30.55
		77.2644	24.1074	82.7701	73.7868	45.0326	73.569	59.5453	83.0445											60.6364	32.2857	24.907	30.55	42.45	31.9524
		60.7027	50.6239	39.2184	46.1035	28.9	81.8968	39.8675	73.2893											67.7273	32.5385	30.2683	31.9524	24.907	48.7027
		95.096	34.1176	37.9259	51.8793	60.8109	21.672	45.6325	0											62.1818	34.8182	41.6829	48.7027	30.2683	40.275
		72.6732	67.6392	84.4253	41.9805	54.0199	39.0421	37.0535	73.2893											59.0909	25.8182	29.325	40.275	41.6829	40.7568
		59.4889	30.6686	76.0741	43.3227	56.1089	48.9793	23.8491	60.0608											85.4545	30.3636	29.0976	40.7568	29.325	67.2514
		90.9685	103.674	92.5926	39.6035	102.879	50.7905	33.5158	35.2964											77	32.7273	27.7027	67.2514	29.0976	65.5366
		64.948	37.8497	72.1852	44.8496	18.9134	54.5543	35.9932	40.9652											69.5455	21.3636	25.7143	65.5366	27.7027	59.054
		73.8584	35.2173	55.3218	33.9941	12.3726	29.2746	65.6696	33.069											75	45.3077	29.0811	59.054	25.7143	103.181
		81.2797	41.4871	44.7407	70.9099	24.5519	62.639	36.7825	51.8103											69.9091	47.5455	34.1707	103.181	29.0811	58.925
		66.585	67.7311	48.6296	36.4868	17.1354	13.0199	33.8939	53.5032											75.7273	25	36.975	58.925	34.1707	68.85
		41.1275	79.7206	86.0952	64.8103	19.025	28.6247	52.7158	59.6748											71.6364	51.4545	39.9268	68.85	36.975	73
		43.5279	80.7673	69.9524	43.0701	30.0089	26.3172	39.0814	69.5191											59.7273	30.0909	49.825	73	39.9268	67.7673
		69.8272	43.6275	56.1309	34.2368	19.3062	48.6257	55.5431	31.0845											50.5385	33.8462	51.5405	67.7673	49.825	68.9872
		76.7302	33.6066	84.782	40.1307	12.6383	36.0146	55.2468	47.6984											71.1818	35.7273	29.8139	68.9872	51.5405	33.1988
		72.2134	47.0615	52.2401	48.927	17.7125	47.4545	75.0612	55.1374											62	49.8182	34.6	33.1988	29.8139	111.225
		70.0977	6.55639	65.6194	75.6034	25.8453	33.2668	43.5217	63.6207											59.6154	37.7273	42.2703	111.225	34.6	94.325
		84.623	12.5075	98.963	56.5	17.4069	29.9287	58.3158	90.6178											66.5455	34	49.0976	94.325	42.2703	95.9024
		92.712	90.3667	123.751	39.5671	15.9419	19.3335	44.9158	47.0492											56.1818	61.1538	48.7012	95.9024	49.0976	82.2262
		51.7223	33.9143	129.206	32.3847	33.2438	19.1969	60.3322	31.6521											78.1818	33.4545	48.3887	82.2262	48.7012	60.7073
		97.3018	47.939	68.6194	40.1035	57.5751	17.9132	52.4561	53.7119											85.8182	26.1818	44.5708	60.7073	48.3887	56.0698
		49.7354	41.057	70.8889	52.791	18.9496	32.2281	38.0526	77.7148											115.407	134.9	43.1081	56.0698	44.5708	69.3784
		72.2505	26.8056	61.9458	49.1035	23.23	19.1908	45.6991	66.0492											143.688	134.822	38.0159	69.3784	43.1081	57.5214
		59.6947	65.0104	69.963	47.258	32.2959	32.1026	50.1124	53.2722											137.222	114.926	36.725	57.5214	38.0159	60.05
		86.7494	26.5381	81.6194	40.5	25.4703	36.4558	45.9334	32.4117											213.222	136.803	52.5419	60.05	36.725	52.3415
		75.0763	21.2124	57.3704	62.8305	28.3211	33.0097	52.4491	47.2376											131.045	134.764	44.6	52.3415	52.5419	55.6
		54.6453	41.4677	83.9815	47.2978	43.5344	28.5069	48.3322	62.7414											174.811	126.698	56.1081	55.6	44.6	58.6829
		69.0649	23.0157	87.1111	58.0525	22.5397	44.0093	40.8158	46.7618											157.926	184.722	36.3415	58.6829	56.1081	57.3243
		63.7274	38.2964	92.1111	58.0157	22.9033	60.7707	53.0158	40.1535											146.294	179.347	35.0244	57.3243	36.3415	56.4364
		90.5272	24.2715	98.1852	68.583	26.7512	44.3956	52.8461	47.7925											124.111	194.907	38.439	56.4364	35.0244	53.15
		128.608	42.0332	100.333	52.5371	32.308	30.3648	63.5125	38.8623											137.926	176.688	47.3659	53.15	38.439	58.25
		74.5718	36.2984	94.8661	51.1297	17.6021	37.2065	44.5945	60.6047											122.148	73.9493	51.8919	58.25	47.3659	89.625
		126.168	54.3495	94.3091	48.4953	20.8754	44.4827	78.919	35.6907											111.556	69.4928	48.3902	89.625	51.8919	98.5405
		89.7113	29.1561	85.4815	48.6962	44.3258	49.1773	37.8597	31.8436											247.363	235.729	38.875	98.5405	48.3902	83.4865
		90.949	65.2249	86.8889	43.0628	15.9035	33.814	48.7491	49.6641											97.1482	189.177	34.3333	83.4865	38.875	52.9697
		77.0982	46.9738	64.7672	36.0358	36.2805	29.75	65.8319	49.5178											155.19	200.822	46.6	52.9697	34.3333	26.7821
		51.553	54.3189	66.6296	43.1737	34.9206	68.3767	63.8309	50.972											115.556	234.768	55.075	26.7821	46.6	23.2524
		45.0487	20.125	72.8148	30.862	21.8867	39.3882	40.1158	81.0072											210.704	162.475	41.25	23.2524	55.075	22.0548
		35.648	57.9057	86	47.3916	10.1575	63.165	57.2513	39.6521											237.407	159.854	37.4878	22.0548	41.25	36.946
		49.7325	52.8189	81.2963	37.3707	30.936	20.9595	53.1773	46.6724											232.466	143.08	36.3095	36.946	37.4878	39.6829
		48.5875	61.5131	71.41	45.7538	29.3777	50.1052	39.8642	38.5196											160.639	130.915	42.4054	39.6829	36.3095	25.0541
		68.4864	49.5846	79.1852	43.8979	65.6415	37.9546	35.4305	57.0569											230.815	179.145	38.8537	25.0541	42.4054	34.8176
		63.5675	20.6597	83.3704	86.07	25.0649	31.1709	34.3305	35.3571											206.902	156.575	46.946	34.8176	38.8537	27.2703
		84.471	61.2229	73.5926	95.8167	17.1733	54.4038	63.9932	42.0257											142.836	158.599	46.3784	27.2703	46.946	28.6757
		61.7664	24.1697	69.5185	56.7189	27.8492	21.5152	52.4211	43.2011											199.034	182.286	42.275	28.6757	46.3784	27.275
		44.0537	31.8546	88.8889	34.9243	26.3782	21.087	39.4325	53.3448											157.397	183.709	38.0233	27.275	42.275	20.4768
		45.9457	35.3087	91.1367	34.5583	24.4956	19.5044	50.2985	45.4234											99.9834	133.942	36.625	20.4768	38.0233	22.9027
		60.1531	30.8259	76.7037	64.2491	30.0477	22.3424	42.4158	50.1668											127.407	219.511	44.5122	22.9027	36.625	29.2864
		28.9509	11.3927	52.0741	62.0461	27.8192	40.2609	49.1545	61.5514											147.116	198.788	46.6829	29.2864	44.5122	18.4244
		116.424	28.408	78.2963	76.9007	35.104	33.0721	47.9126	55.5871											223.88	198.674	45.0811	18.4244	46.6829	21.9598
		64.0918	32.1095	80	68.3916	36.5391	29.6966	34.9224	54.6958											215.673	216.203	35.6757	21.9598	45.0811	19.8049
		62.6711	22.267	141.964	55.1412	24.9045	17.3534	38.0054	48.6282											232.63	207.155	48.7027	19.8049	35.6757	26.375
		59.7054	36.1812	70.5556	82.018	29.8224	49.2863	32.2105	54.6328											217.333	194.759	51.7561	26.375	48.7027	27.0714
		62.4861	36.3699	91.8148	69.1846	30.7783	37.7412	43.4794	60.9935											190.49	115.555	34.8571	27.0714	51.7561	18.6098
		56.8316	30.5791	96.516	73.6962	47.3996	21.9351	23.0829	47.4593											98.8664	139.493	33.075	18.6098	34.8571	27.0244
		73.1994	17.0366	66.5926	50.3462	25.2646	7.67884	21.897	48.7571											106.519	181.915	35.6341	27.0244	33.075	19.0488
		20.9863	11.0495	46.16	58.2529	47.4445	31.415	24.7447	29.4423											119.407	193.515	31.0488	19.0488	35.6341	30.2
		28.1289	17.2605	107.999	56.1239	23.0992	37.0727	52.5999	29.6798											198.074	172.252	36.1951	30.2	31.0488	29.125
																				155.644	151.338	37.8919	29.125	36.1951	26.2432
																				206.482	145.248	54.425	26.2432	37.8919	34.6
		Table Analyzed	cenp-B			Table Analyzed	cenp-B			Table Analyzed	cenp-B			Table Analyzed	cenp-B					110.224	152.823	50.1351	34.6	54.425	25.35
																				187.19	135.387	36.3902	25.35	50.1351	29.973
		Column A	LUCIFERASE			Column C	MLL DEL TAD			Column E	MLL DEL SET			Column G	FL MLL					181.518	223.572	40.8355	29.973	36.3902	31.7561
		vs.	vs.			vs.	vs.			vs.	vs.			vs.	vs.					142.741	127.711	41.425	31.7561	40.8355	30.8537
		Column B	MLL siRNA			Column D	MLL SIRN TAD			Column F	MLL DEL SET			Column H	FL MLL SI RNA					176.63	165.959	41.2	30.8537	41.425	23.3514
																				106	141.526	37.3415	23.3514	41.2	25.95
		Mann Whitney test				Mann Whitney test				Mann Whitney test				Mann Whitney test						126.776	183.695	50.2	25.95	37.3415	22.8571
		P value	< 0.0001			P value	< 0.0001			P value	< 0.0001			P value	0.0047					143.156	243.461	40.225	22.8571	50.2	32.3023
		Exact or approximate P value?	Approximate			Exact or approximate P value?	Approximate			Exact or approximate P value?	Approximate			Exact or approximate P value?	Approximate					103.037	221.7	53.054	32.3023	40.225	24.6486
		P value summary	****			P value summary	****			P value summary	****			P value summary	**					117	86.5451	49.7297	24.6486	53.054	26.1005
		Significantly different? (P < 0.05)	Yes			Significantly different? (P < 0.05)	Yes			Significantly different? (P < 0.05)	Yes			Significantly different? (P < 0.05)	Yes					164.087	177.705	47.375	26.1005	49.7297	28.3444
		One- or two-tailed P value?	Two-tailed			One- or two-tailed P value?	Two-tailed			One- or two-tailed P value?	Two-tailed			One- or two-tailed P value?	Two-tailed					174.018	222.478	43.9189	28.3444	47.375	26.2672
		Sum of ranks in column A,B	408155 , 312445			Sum of ranks in column C,D	405732 , 314868			Sum of ranks in column E,F	409395 , 311205			Sum of ranks in column G,H	343349 , 377251					132	153.622	41.4773	26.2672	43.9189	20.4725
		Mann-Whitney U	132145			Mann-Whitney U	134568			Mann-Whitney U	130905			Mann-Whitney U	163049					114.402	243.573	36.8484	20.4725	41.4773	31.4494
																				237.815	233.75	45.3444	31.4494	36.8484	26.6075
		Difference between medians				Difference between medians				Difference between medians				Difference between medians						186.185	173.725	35.2512	26.6075	45.3444	18.8373
		Median of column A	41.11, n=600			Median of column C	40.12, n=600			Median of column E	37.05, n=600			Median of column G	40.60, n=600					228.889	196.196	46.7431	18.8373	35.2512	27.4538
		Median of column B	24.30, n=600			Median of column D	28.98, n=600			Median of column F	29.88, n=600			Median of column H	46.72, n=600					220.581	211.511	47.0466	27.4538	46.7431	26.75
		Difference: Actual	16.81			Difference: Actual	11.14			Difference: Actual	7.168			Difference: Actual	-6.12					174.221	168.773	54.7693	26.75	47.0466	17.4146
		Difference: Hodges-Lehmann	10.8			Difference: Hodges-Lehmann	9.464			Difference: Hodges-Lehmann	8.72			Difference: Hodges-Lehmann	-3.604					148.407	135.198	37.9134	17.4146	54.7693	20.8756
																				129.63	177.238	37.7838	20.8756	37.9134	35
																				142	137.022	40.8273	35	37.7838	29.925
																				180.795	99.6795	44.05	29.925	40.8273	23.6671
																				197.852	208.769	33.2678	23.6671	44.05	27.3984
																				199.116	231.838	44.8524	27.3984	33.2678	27.4466
																				218.259	231.499	48.6088	27.4466	44.8524	23.5324
																				227.466	128.15	48.6	23.5324	48.6088	28.0461
																				219.111	201.75	35.6905	28.0461	48.6	15.8797
																				178.081	238.645	42.6512	15.8797	35.6905	28.1023
																				141.466	233.854	43.7578	28.1023	42.6512	27.7798
																				152.518	170.672	34.05	27.7798	43.7578	30.5372
																				222.518	161.952	42.025	30.5372	34.05	20.2564
																				173.926	129.937	39.55	20.2564	42.025	18.3892
																				228.604	218.173	37.075	18.3892	39.55	22.0792
																				210.037	197.942	43.525	22.0792	37.075	25.6322
																				164.741	132.241	34.2432	25.6322	43.525	34.511
																				157.639	221.333	32.0811	34.511	34.2432	30.4865
																				247.259	178.097	35.775	30.4865	32.0811	22
																				178.259	183.537	50.1	22	35.775	24.6829
																				102.949	141.176	44.6364	24.6829	50.1	19.5854
																				113.852	161.642	65.0433	19.5854	44.6364	21.0244
																				203.673	157.012	37.6401	21.0244	65.0433	21.2727
																				182.667	164.158	41.4515	21.2727	37.6401	22.3243
																				150.111	156.043	65.0921	22.3243	41.4515	32.1
																				181.148	170.031	68.3734	32.1	65.0921	36.027
																				128.889	190.19	68.0488	36.027	68.3734	26.725
																				165.427	180.74	67.3243	26.725	68.0488	20.8378
																				209.427	192.558	73.5491	20.8378	67.3243	19.8919
																				196.909	204.675	52.9196	19.8919	73.5491	19.9189
																				118.257	166.72	34.7568	19.9189	52.9196	18.6364
																				192.094	196.275	40.9169	18.6364	34.7568	57.2728
																				183.686	181.758	51.3095	57.2728	40.9169	44.925
																				168.593	192.21	51.1634	44.925	51.3095	70.3243
																				213.835	202.142	64.321	70.3243	51.1634	28.5
																				180.393	199.965	65.25	28.5	64.321	38.6848
																				191.835	165.725	51.75	38.6848	65.25	43.0421
																				155.775	180.597	56.0244	43.0421	51.75	44.1457
																				243.464	202.825	45.375	44.1457	56.0244	25.0976
																				117.257	197.491	49.6191	25.0976	45.375	41.7568
																				165.464	163.006	56.0987	41.7568	49.6191	34.2439
																				195.909	216.631	38.4279	34.2439	56.0987	40.1
																				220.686	178.675	62.1551	40.1	38.4279	30.4324
																				203.706	164.027	60.4324	30.4324	62.1551	61.7805
																				153.929	232.947	68.7381	61.7805	60.4324	52.9189
																				212.637	139.896	40.9221	52.9189	68.7381	45.557
																				173.094	166.275	48.2583	45.557	40.9221	34.3721
																				244.316	196.316	36.414	34.3721	48.2583	33.4493
																				171.05	172.986	48.1081	33.4493	36.414	32.9555
																				223.4	178.227	47.8299	32.9555	48.1081	39.2999
																				175.913	216.466	69.3658	39.2999	47.8299	35.4957
																				162.695	215.341	43.0976	35.4957	69.3658	35.8299
																				119.242	235.203	72.275	35.8299	43.0976	43.4312
																				202.637	244.81	67.7986	43.4312	72.275	31.9487
																				244.464	192.667	64.3213	31.9487	67.7986	61.5794
																				220.612	238.456	45.1574	61.5794	64.3213	51.4614
																				235.607	188.05	50.5574	51.4614	45.1574	77.2683
																				244.464	155.77	63.2335	77.2683	50.5574	26.885
																				205.964	147.437	54.8108	26.885	63.2335	27.7108
																				220.429	202.277	52.9046	27.7108	54.8108	62.8007
																				205.25	150.964	42.975	62.8007	52.9046	46.9773
																				163.706	142.338	55.1707	46.9773	42.975	41.7638
																				195.316	104.79	50.375	41.7638	55.1707	44.9081
																				166.775	14.5761	82	44.9081	50.375	31.6971
																			Table Analyzed	cenpb			Table Analyzed	cenpb			Table Analyzed	cenpb
																			Column B	SET1A siRNA			Column C	SET1A N1646A			Column E	FL SET1A
																			vs.	vs.			vs.	vs.			vs.	vs.
																			Column A	U2OS			Column D	SET1A N1646A siRNA			Column F	FL SET1A SIRNA
																			Mann Whitney test				Mann Whitney test				Mann Whitney test
																			P value	< 0.0001			P value	< 0.0001			P value	0.4922
																			Exact or approximate P value?	Approximate			Exact or approximate P value?	Approximate			Exact or approximate P value?	Approximate
																			P value summary	****			P value summary	****			P value summary	ns
																			Significantly different? (P < 0.05)	Yes			Significantly different? (P < 0.05)	Yes			Significantly different? (P < 0.05)	No
																			One- or two-tailed P value?	Two-tailed			One- or two-tailed P value?	Two-tailed			One- or two-tailed P value?	Two-tailed
																			Sum of ranks in column A,B	573495 , 365640			Sum of ranks in column C,D	551673 , 387463			Sum of ranks in column E,F	474597 , 464538
																			Mann-Whitney U	130685			Mann-Whitney U	152508			Mann-Whitney U	229583
																			Difference between medians				Difference between medians				Difference between medians
																			Median of column A	75.33, n=685			Median of column C	88.44, n=685			Median of column E	83.75, n=685
																			Median of column B	43.33, n=685			Median of column D	61.19, n=685			Median of column F	84.46, n=685
																			Difference: Actual	-32			Difference: Actual	27.25			Difference: Actual	-0.7053
																			Difference: Hodges-Lehmann	-25.08			Difference: Hodges-Lehmann	22.34			Difference: Hodges-Lehmann	1.401

## Sheet: Figure-6
	Figure 6
	Figure 6 C												Figure 6 D
	LUCIFERASE	MLL1 SI RNA	MLL1 DEL TAD	MLL DEL TAD SI RNA	MLL1 DEL SET	MLL1 DEL SET SI RNA	FL MLL1	FL MLL1 SI RNA					U2OS	Set1A siRNA	SET1A DEL SET	SET1A DEL SET siRNA	FL SET1A	FL SET1A SIRNA
	62.3474	25.9881	68.6725	5.30569	27.9076	30.0952	14.3366	21.4746					31.7085	15.6472	38.4128	39.4	17.6028	37.6313
	43.3127	8.93939	63.3774	10.6727	37.9643	29.1494	17.4944	21.0654					32.1417	16.2092	30.6169	22.0124	13.1277	28.6916
	59.2666	11.43	57.7083	11.1984	34.5807	27.8148	16.3353	22.448					19.9718	12.886	52.0874	38.4163	8.0715	28.7235
	50.8094	13.7579	50.2038	10.4882	27.3955	44.2874	18.0451	19.4072					50.246	6.71008	28.3231	3.47296	25.4567	34.7254
	63.7372	15.5532	66.4564	18.7106	27.6318	39.2222	13.1471	26.1623					37.7147	9.86634	49.3368	20.5359	26.6935	42.8693
	94.4254	9.37121	53.191	7.79011	43.0622	26.9259	18.6573	29.2235					24.5844	19.7569	44.7213	30.4492	23.3299	33.9901
	50.3086	21.0807	47.06	16.3475	41.6918	32.5595	17.6675	24.346					32.982	26.16	49.1285	19.9751	6.56794	37.7396
	66.4013	28.2854	38.6984	14.0497	34.2857	41.6296	14.1063	23.3817					32.829	13.6942	32.8541	25.7072	25.4281	20.0047
	53.0335	30.2803	47.5682	10.4297	41.2103	28.2529	20.7236	27.6011					34.3158	23.3454	43.0329	15.7087	17.322	31.568
	73.7376	30.2803	64.5157	13.9319	21.149	17.8889	18.5641	23.7409					37.7791	15.5155	44.5313	14.0665	17.1636	51.8787
	47.0206	23.5103	39.14	9.20679	23.9511	30.5287	17.3073	25.0132					9.96424	14.3663	34.8246	23.3178	23.1536	48.3568
	48.0296	18.7332	34.9357	12.0847	35.5283	20.908	18.8263	20.785					16.0809	8.9929	52.6492	20.4256	24.5126	38.2159
	44.6443	16.1774	44.8556	13.3808	30.2103	27.5287	14.0604	19.8142					10.584	6.39289	42.7987	16.7192	20.5434	23.4091
	50.5004	23.5379	62.0968	12.147	32.6071	22.8518	11.3698	31.4276					11.6451	4.8806	52.6786	9.93275	23.477	18.7292
	110.169	26.6012	58.2523	10.6372	38.7857	11.2963	15.0015	22.9085					19.7876	8.34169	38.8736	6.49066	24.8845	35.7141
	55.6895	16.4632	67.6386	7.43456	37.7143	49.0952	12.3849	21.6168					7.9127	13.7622	45.7974	5.42974	35.0418	42.75
	93.9135	18.2651	69.4782	-2.47664	28.914	38.5556	13.0594	20.795					10.4375	18.5059	49.2276	16.3179	15.5977	47.8901
	40.3261	14.7805	40.0372	6.32537	36.1362	31.4943	11.3923	14.0552					11.686	10.7384	51.4302	9.20408	19.6895	32.7366
	55.5118	21.5234	62.5022	8.73414	24.75	31.963	12.8602	25.6316					9.76872	14.0781	50.1521	21.9882	12.9748	16.8364
	58.603	17.654	59.7778	8.04929	16.6548	19.3809	12.0913	25.9582					13.7379	5.97158	42.9643	16.3568	31.1311	31.2085
	56.6232	16.2878	73.3131	1.37148	43.1362	22.5185	10.4133	12.151					24.5109	22.2733	49.7212	21.7592	38.5764	36.3864
	50.9719	11.2618	40.4446	26.6967	36.2473	37.5287	14.219	13.5093					15.0848	44.2796	46.6105	8.59162	17.3192	29.75
	52.5685	20.7121	60.0427	21.0691	30.8731	24.4524	16.1113	21.6113					16.4811	33.9244	49.8377	15.0798	13.9432	38.4568
	55.4882	18.7655	32.5801	10.8541	59.8029	40.8391	18.2319	20.4454					15.5825	28.9205	54.8309	22.5962	26.903	39.3523
	54.0891	22.7576	35.3637	11.5583	51.1362	29.8889	12.8333	18.5362					19.006	27.0356	54.2021	27.5773	10.4506	40.7042
	49.9571	9.09426	59.5808	7.76914	42.25	44.037	13.7352	16.3005					7.65258	29.6123	46.7984	22.8744	37.0088	47.75
	44.7298	8.2197	63.3773	12.7923	31.8929	30.0952	13.1883	18.9608					21.0155	30.3327	58.2544	18.5806	29.0658	31.6346
	68.9134	15.5768	55.482	28.0399	42.3214	40.2963	13.1933	18.5195					24.7066	17.8394	63.7523	28.4717	25.1525	28.0917
	48.2495	25.3561	47.6617	11.5764	26.6177	30.1667	16.7032	14.8256					21.8212	23.7075	47.8718	14.1976	21.831	36.6579
	51.5707	17.0335	41.8432	8.87245	25.4325	34.1111	13.9699	17.8103					19.7532	40.2935	49.5723	9.77823	10.7457	26.979
	68.1673	19.4475	48.9553	7.07663	35.4938	30.0238	11.9283	15.6978					12.0612	38.0793	46.2576	17.7832	20.7569	38.979
	53.0682	21.7736	37.6602	10.8288	41.2869	51.2593	17.8211	21.1623					28.9774	31.6461	75.1166	27.8929	26.5742	31.0741
	44.9785	9.55952	45.6378	12.7945	19.8029	23.5287	14.0417	23.2645					25.1946	33.9164	82.8248	13.6483	20.5764	42.1707
	38.0079	21.0368	33.152	11.5717	27.7288	15.5	11.5913	21.8976					18.2146	30.1038	88.3213	13.9233	13.7273	44.8901
	45.2079	17.8645	40.6186	8.89164	36.644	28.5595	14.7816	22.3692					17.5403	31.9633	67.5647	17.4589	16.7115	39.5673
	58.1673	16.2211	50.6705	5.72856	38.3559	43.977	17.4413	27.2848					17.3495	41.5691	35.5648	25.2018	27.2192	26.8352
	51.3479	12.9141	40.3411	4.85813	31.8029	29.7037	11.7333	18.7462					17.5713	33.7485	103.632	16.5685	27.8068	36.2235
	62.084	16.7894	44.6126	8.68347	24.4643	33.7407	15.1339	20.699					29.4981	42.7539	50.0361	16.3184	21.4057	21.568
	44.8254	30.4713	46.8263	19.5116	27.4938	31.7011	15.5594	24.3721					27.4735	28.702	53.0246	13.132	19.3744	44.1013
	37.0709	13.8287	34.0857	1.28277	26.7085	21.5926	11.3942	16.1878					11.5122	45.1764	47.9031	8.82603	16.3973	33.9568
	42.9374	13.4141	79.5004	25.9337	34.8214	44.7778	15.3545	17.1001					16.2685	18.7371	62.4541	9.78181	24.1591	20.3418
	48.965	18.5454	66.4967	11.1479	35.2473	45.8148	21.3308	18.5976					14.7143	26.9291	85.7715	16.665	12.7614	34.3995
	47.3607	21.0177	64.6362	9.0102	44.2473	31.3704	14.1573	17.223					15.4531	21.7398	54.3356	10.6122	9.56794	17.3612
	43.3454	20.7197	71.9577	11.6427	43.8214	15.3452	14.5135	18.1572					9.96087	18.273	37.5182	31.9845	12.3424	18.4894
	36.6443	7.81977	56.483	34.0545	44.8929	21.3452	12.5349	23.5839					11.6516	16.1605	90.6354	25.0852	35.4535	29.7366
	56.2913	15.5758	76.3137	20.8523	43.3214	21.8452	12.9467	21.1259					12.2819	23.9584	74.6225	22.965	23.375	14.8043
	39.6973	12.3214	69.5749	18.565	31.149	28.1482	21.6089	19.3318					16.6459	25.3796	74.5153	18.7108	29.7386	30.5124
	40.975	15.158	67.9958	13.7278	31.4286	24.0115	18.7282	19.4035					13.1119	32.7705	56.944	18.3544	27.1859	41.6738
	24.5078	18.5453	47.4503	25.5179	30.9881	19.2874	25.016	17.165					9.35136	9.14928	48.898	16.8593	18.0648	30.0568
	30.2873	32.0151	52.1529	22.6575	33.5	34.1149	20.6624	17.4533					18.1836	7.44205	58.7776	16.1548	19.2605	28.6887
	52.0285	16.0119	57.2961	30.1319	42.0111	33.9259	15.478	17.3715					26.844	61.1474	52.586	25.2189	22.7572	34.4557
	52.8189	19	49.3395	15.4256	28.8042	22.6296	16.0523	16.4743					18.5202	26.8208	61.7504	11.9738	16.447	51.5114
	37.1756	25.5217	54.402	15.7237	33.6548	19.5632	15.9699	21.2387					26.4779	36.1027	68.9454	20.1286	12.1531	20.6033
	44.0436	10.014	51.4342	15.1798	45.4325	21.7356	17.2057	18.3444					27.3062	36.0603	66.4379	23.6014	25.7457	27.9977
	43.2126	27.4655	66.0856	10.0252	17.3214	9.77381	17.745	16.1635					21.8659	37.2822	52.7335	16.7054	12.7185	37.1477
	31.4252	14.59	48.8342	12.3174	32.914	24.1111	11.4379	16.9464					17.8107	31.7625	64.3587	19.9326	32.3743	33.1364
	44.1793	19.8294	83.3265	15.0955	22.914	33.7011	10.9933	17.1669					30.3555	26.2762	68.3847	23.3212	29.2727	18.25
	48.0382	12.4429	46.5306	16.284	27.1362	43.2222	13.6141	16.9904					24.1624	45.6107	32.4947	9.61357	22.5183	28.375
	60.3539	11.6016	51.8499	22.4011	35.0357	32.9881	10.579	14.7133					18.4761	47.7159	59.1674	1.59041	21.3099	26.7046
	48.1924	13.4902	55.1271	25.1784	44.0992	24.7024	8.64711	21.243					27.6082	47.0757	38.056	0.391238	39.858	33.6692
	47.9246	17.3532	72.9494	8.50022	21.84	28.7778	13.0964	15.9276					23.1936	18.5707	100.143	6.88515	34.7041	20.7196
	32.0975	17.8917	49.4662	4.8377	16.0251	25.2593	12.0417	21.6729					26.9919	22.8051	82.8132	22.6419	15.2414	16.0403
	29.2532	15.2843	70.8878	1.58974	29.1548	27.3704	19.943	18.4401					28.2019	17.7003	38.3997	14.8612	27.6477	20.9838
	50.8853	14.447	84.5457	6.10073	27.2844	27.8148	16.2783	28.7043					41.5306	13.3002	59.5424	28.8099	34.4872	30.5
	35.4491	19.502	64.8073	-1.58839	28.5973	34.3333	18.9481	16.9772					27.8842	17.9839	37.3669	15.5536	33.4872	20.1748
	35.8557	27.0098	77.2246	-0.35768	36.1429	25.4074	28.1619	24.8001					25.7541	25.5044	43.3843	6.66074	26.9513	14.0281
	26.1804	16.4477	56.7344	6.56835	26.5066	20.0952	15.9178	41.6521					30.5823	22.0648	81.2794	14.413	17.4648	37.6084
	28.8668	21.2539	57.76	-6.82704	22.6918	20.963	21.6358	25.2017					26.6172	33.1583	82.4118	11.2743	27.9546	34.8377
	19.8048	14.9802	71.3469	-12.9149	30.3214	31.3704	14.5801	26.3071					20.497	25.3559	63.1992	5.4657	34.3104	52.6804
	38.6308	40.9626	72.013	2.0573	29.6763	24.6296	14.5143	26.4849					34.5758	28.7767	42.0706	15.9898	23.1023	66.7894
	25.3789	32.9361	65.213	24.1891	27.8387	37.2024	25.2324	40.6623					21.4447	22.5761	67.1437	19.4745	14.4152	46.1591
	74.3038	31.8287	45.1959	9.02591	33.3904	27.6322	20.8614	27.2798					27.3293	22.136	112.949	19.1768	10.5227	70.4013
	44.2699	21.4015	42.9326	21.2306	21.0992	26.1309	16.1445	26.8613					22.7363	14.9319	45.2517	20.3134	5.54449	59.1364
	52.7958	21.4727	44.4922	14.7984	41.8929	26	18.1904	21.449					22.6608	22.7101	57.3821	18.3219	22.1571	88.1013
	34.5004	32.4242	65.3389	16.8388	50.2473	14.5595	22.6871	20.2043					23.3144	17.2539	34.4282	14.2578	47.5615	60.4013
	58.1614	30.9959	57.1993	13.3293	20.3559	20.3704	15.2338	17.8409					21.9418	17.9909	30.5041	21.5473	20.6303	71.5456
	43.0423	31.7969	38.8605	11.6224	30.149	22.8889	15.2399	39.1521					22.3618	16.4294	73.2195	21.7544	10.3412	57.82
	44.6385	20.8839	48.2653	14.2717	45.0622	22.7037	9.82232	32.1977					26.4568	17.4695	53.1161	6.91837	19.3952	74.6402
	41.9606	18.4713	48.0621	12.7145	34.5066	28.1282	16.9583	19.6614					20.6723	17.5526	44.4916	5.65977	18.7998	66.9009
	57.2882	11.6129	58.1348	14.1461	36.6918	27.7356	18.3786	21.3716					27.6759	8.3957	66.7813	-8.4949	42.1722	36.5468
	51.9893	20.4802	27.5078	10.4965	43.2869	27.2593	23.5426	20.9838					22.9544	6.98055	43.0084	5.02593	28.6859	99.1173
	47.8175	13.128	29.1844	3.2348	29.5357	23.1852	27.9282	24.7881					24.8562	12.5221	42.5333	9.58174	27.0338	103.735
	48.1872	18.2309	24.4093	4.41562	22.0992	38.0952	22.1647	24.7723					25.5712	9.05473	44.4709	16.6997	40.7417	142.603
	58.6443	24.1143	60.0551	2.26902	22.7659	19.3563	20.9532	28.8817					23.3583	11.8848	41.2565	14.908	37.3639	57.33
	37.2455	18.1673	26.3068	2.4898	44.1362	17.8095	15.3542	30.5227					29.5968	20.087	37.9514	13.8328	38.9552	50.75
	40.4412	17.5454	41.9689	-1.63958	24.914	42.6296	12.026	33.2792					24.4209	14.0928	44.3888	13.5204	26.6707	75.625
	57.4431	14.422	23.3584	-0.26531	30.0251	26.0741	18.9178	25.8292					22.1886	6.76131	34.4941	-2.73273	60.0114	119.642
	48.3301	13.2303	27.7866	6.53674	30.3955	16.8518	13.6617	19.0002					32.2427	20.1175	39.6497	15.605	25.4778	50.7011
	63.0534	22.498	34.9016	2.87113	29.877	24.8391	12.6267	30.9054					14.974	7.58651	18.5721	11.7086	17.8836	14.1298
	55.4174	25.4318	29.5446	6.55743	31.0558	44.1111	16.4752	26.4072					14.5519	18.1028	18.0362	0.994764	30.2848	29.1546
	53.1475	18.2803	45.4599	8.34235	32.3955	28.4444	19.5322	34.9276					29.4894	17.4225	33.3496	22.9771	45.2533	102.739
	60.5827	18.0516	44.2214	13.5428	20.4938	32.9425	16.011	21.9582					21.7275	2	35.7437	9.46969	47.5684	99.1411
	86.972	30.0198	55.9489	3.45918	37.2844	39.8518	17.8869	21.6541					26.3097	2.675	26.3579	13.2634	35.898	86.0143
	57.5354	23.8373	40.7202	-5.51886	36.0251	26.9425	18.9094	20.3178					22.1525	3.98874	42.367	6.13776	42.0703	39.208
	56.9136	21.0492	35.9395	6.80183	27.7659	55.1111	22.0754	23.9926					27.4976	5	34.3471	17.7691	40.8187	30.3425
	62.7537	24.1454	36.64	4.79506	35.3214	12.7024	15.5247	24.1208					23.4201	21.301	39.9064	11.2485	61.1059	41.2679
	77.4488	33.553	40.0311	4.37541	26.1733	18.8148	17.4277	17.1079					17.2007	9.21708	42.023	8.92806	54.1707	33.9679
	45.8358	44.286	41.2156	5.61911	22.9881	9.66667	15.3	26.0348					20.496	15.4611	35.5544	19.0884	48.8942	37.7273
	59.3842	23.803	59.4515	9.45361	35.5357	16	11.7645	20.9893					18.5319	20.8499	52.2257	10.6236	62.1593	84.1545
	60.2825	37.0413	59.0867	-5.6124	43.1733	22.4444	14.953	22.5721					33.1254	9.12759	61.7597	17.4581	34.957	94.0063
	67.114	7.78247	48.8757	1.34913	28.3915	19.2618	13.3104	19.3577							59.4643	17.4184	46.1799	2.57416
	64.673	9.62495	31.89	-0.17152	30.9471	34.7869	16.698	13.5042					21.9796	23.7355	66.3619	14.1541	48.0571	5.62049
	83.5909	8.67641	32.2865	0.105597	41.2143	19.1877	18.9125	26.8188					28.0943	13.7227	42.9976	18.6796	47.2275	10.9026
	88.2045	5.9747	34.6347	-1.53092	42.873	23.3793	14.1436	16.2593					20.1208	18.0769	38.8894	5.69064	31.3753	7.91585
	97.2003	15.5325	41.6813	1.9301	39.3915	21.3584	15.7246	29.7671					23.6204	11.0661	38.7458	25.2302	50.9993	8.82597
	87.3256	11.127	43.561	6.14286	26.873	21	19.4937	29.2069					19.482	17.8616	35.1983	18.565	42.3975	12.7964
	77.3182	15.7647	53.2768	0.492845	28.601	20.3729	18.8869	16.8664					23.784	13.8303	35.5292	29.9616	34.6778	14.1853
	65.0545	11.6587	40.7678	21.6147	30.0952	22.1441	31.682	24.8005					22.4215	22.822	63.6891	18.6293	36.7336	15.9947
	78.1641	14.3263	44.5962	-3.39455	27.6878	28.8174	40.8036	41.8715					17.6866	15.6651	39.1223	13.6569	36.2024	7.2085
	97.356	18.7893	33.0331	-3.92159	36.0952	14.2869	19.6871	39.397					35.2964	9.59016	38.2393	16.7058	32.6401	13.8773
	66.8442	12.0463	62.8635	-4.32901	29.2434	13.1084	18.0961	29.7933					27.0832	14.7061	50.0761	8.71597	21.8612	5.10686
	90.9746	17.3341	56.7983	0.510574	31.7619	26.9655	23.635	24.8001					33.4493	13.9041	49.6063	27.0007	34.9102	12.1843
	92.7737	22.5097	60.9592	-1.24634	34.2804	19.0396	24.0502	21.5159					26.3719	5.94364	43.0476	28.1429	37.3333	16.977
	58.0489	21.3419	70.4524	0.682474	38.4286	29.4483	25.6088	18.8409					20.8021	13.4677	47.141	20.4503	31.3821	9.63044
	87.2879	13.5451	22.2526	-0.68922	29.6878	36.4138	23.6624	34.605					31.9529	16.8516	55.4966	11.0601	41.2698	5.72687
	69.0134	8.34127	35.507	0.479592	40.6355	21.2347	23.4795	38.8562					40.6157	12.649	44.8334	24.9991	25.0684	7.0092
	73.9151	17.2439	28.0064	1.67539	27.5665	16.1379	24.546	21.1388					27.5196	25.2439	43.4245	5	58.3556	8.28948
	66.2851	9.93978	49.7141	0.869792	35.873	20.2248	17.3153	26.3453					36.445	17.7762	30.3304	18.6071	41.3372	22.7085
	74.3485	14.42	31.8862	4.42726	27.873	14.6429	14.8916	23.5263					31.3566	19.8016	36.9079	15.0315	49.1633	15.8683
	64.1976	14.3885	32.6294	5.9713	20.7143	14.0396	18.4796	23.7929					32.0411	15.4525	46.0551	20.1451	48.0556	11.1967
	84.7805	12.7219	48.664	3.44879	25.1071	23.5581	18.1711	18.5106					42.7705	15.5073	48.3121	4.05318	27.5732	15.8221
	64.5833	12.6541	36.0111	3.2531	25.0148	23.8621	17.9322	19.7936					44.0165	21.9045	38.8316	6.16417	35.4205	16.5338
	70.8687	10.8492	41.6546	3.87582	35.9286	19.9655	16.0607	21.9926					28.9358	12.2832	61.8254	30.7825	31.9664	8.12049
	106.262	14.4044	37.9745	4.66565	38.3929	27.931	10.8741	23.2145					28.1392	18.8099	64.8074	34.2984	52.7529	10.0354
	50.7576	13.0958	28.9957	3.98469	36.6878	10.1507	25.2108	27.0006					31.4256	19.3887	45.0607	43.7737	35.9093	10.0141
	68.2814	18.2956	49.6174	3.13471	30.4975	23.7803	24.4992	33.2899					15.4638	22.7928	46.5154	63.2264	32.4608	8.07316
	42.2966	32.2619	35.43	-15.9989	31.1323	15.0012	23.2966	37.6772					28.2149	11.4013	45.629	61.6362	20.9444	9.34282
	76.71	16.4243	24.2253	-15.976	26.0148	13.6207	15.6777	35.9556					37.0487	18.0713	51.2217	40.45	26.3111	11.9358
	62.5405	16.2375	26.1305	-22.25	42.4656	19.5211	17.5541	35.9556					30.8688	27.0468	59.3937	15.3002	34.2957	17.1012
	91.1951	9.65368	34.6595	0.977786	36.532	19.3359	15.1699	29.608					28.3078	16.6036	57.9459	-7.74413	42.0343	14.7248
	65.1941	13.881	23.5216	6.36451	36.5767	19.447	23.7137	24.7672					40.6221	23.0526	60.8829	16.3326	38.0451	9.40168
	110.9	13.2749	26.0461	4.11518	45.3516	21.4298	27.0349	25.0468					39.3105	8.65289	73.847	10.2908	42.1332	5.38776
	95.3499	11.6132	37.1275	-0.58224	24.3915	13.3117	26.8155	30.7491					37.2653	17.1546	82.1379	11.3171	28.5215	13.1186
	77.7653	14.9356	44.8113	2.22973	18.9471	16.5517	21.1545	28.3205					28.0628	25.3566	80.1897	21.5464	31.9556	12.8297
	74.5	17.9282	68.0745	1.27438	29.7044	25.1379	18.1539	24.7746					21.0484	17.0744	32.5354	21.3192	29.5912	7.2056
	72.3561	13.7929	49.3006	2.83208	29.0582	10.2988	18.6039	37.5279					27.4034	20.4959	24.0467	29.6147	39.7048	4.95874
	45.075	13.5703	50.7971	-0.9541	29.5026	17.4655	16.7631	22.5598					23.9515	25.2936	39.7151	33.5987	45.4833	17.5741
	69.3528	14.1622	45.408	-4.37612	28.4656	19.2618	17.8211	23.8656					33.8235	15.3554	38.9436	36.7558	31.708	11.3439
	78.7576	16.9365	57.3301	-6.58673	39.9113	18.9285	18.5228	19.6722					34.2106	17.7107	70.6576	53.353	31.8111	12.7361
	83.6248	15.6716	40.9189	-4.1615	34.6071	17.1963	13.9156	23.7843					26.4017	16.7219	65.3118	67.4622	35.6778	6.06522
	84.587	22.754	36.0675	-6.36532	38.4656	29.5809	26.5191	22.2593					37.0262	25.8865	63.883	56.0408	49.5541	19.3724
	79.7045	21.0876	44.413	-22.357	41.0582	16.7241	16.3083	30.1712					23.9918	21.609	60.485	44.6317	26.8951	15.1293
	74.8636	12.2363	43.9081	-20.1939	29.9803	19.8966	13.5168	32.3954					31.9836	19.3726	53.0061	45.3532	34.5571	12.8727
	75.7258	10.9037	34.6339	-8.62873	30.2804	15.9655	14.7083	31.3567					24.7698	15.4006	55.2968	32.3409	35.828	8.33509
	76.6005	25.1537	46.0897	-3.01026	24.0357	13.7512	17.5247	35.5183					36.1722	27.4012	48.7452	29.0201	31.1821	14.3653
	32.1439	17.5552	40.11	-2.34544	35.0582	23.1137	10.3114	36.1572					25.3228	17.4672	50.2715	32.3015	18.9084	14.3519
	104.221	8.2744	44.8858	-0.74443	32.4656	17.3359	18.4745	35.3543					21.7231	21.2333	48.0134	43.4115	17.7754	7.8335
	91.4111	16.2859	47.8358	-6.89191	27.0952	12.4817	27.6934	22.2338					22.7686	14.2552	40.2042	42.8021	40.4207	1.76304
	53.6623	24.314	33.357	-4.62679	27.7619	18.0025	14.2929	33.2848					23.9784	13.9895	61.6927	39.1743	76.4357	5.87091
	102.258	29.8975	26.7928	-5.0099	27.5026	19.4138	12.4745	32.4888					21.5457	19.0963	51.3522	27.6028	43.3597	13.4017
	78.8947	16.9383	31.1568	-3.15696	27.7734	28.41	9.0594	31.1912					22.1182	9.7364	45.0476	29.4403	19.5527	4.4517
	58.5686	16.8189	53.1266	-6.77708	31.9471	22.2069	15.3019	22.1082					30.1984	23.1	46.5969	17.2039	24.2	13.3152
	54.8409	35.8254	46.7323	3.91002	32.6786	15.3103	8.25238	19.7256					25.4989	33.5832	26.7377	22.5376	35.9573	25.5153
	88.7418	24.3929	46.5133	-21.2166	26.0582	30.7803	13.6104	21.6175					27.854	44.2067	18.4925	33.6939	44.2306	29.399
	64.6237	32.4826	33.5389	-8.64028	27.7989	20.1877	8.28047	27.1284					38.7167	57.6942	41.555	39.5911	32.1867	18.1975
	57.8925	15.2983	45.3661	1.4478	28.5357	9.13793	10.9328	28.7542					28.8029	41.6371	43.9942	43.9055	35.4889	19.2312
	53.0935	22.2936	37.0446	10.4271	21.836	15.7869	14.318	30.5618					28.5939	29.6114	55.2272	46.4247	36.2889	21.75
	81.3002	21	40.3284	-0.57666	18.5026	24.8227	11.3681	30.6572					30.459	53.7438	43.5362	30.401	22.6025	16.9457
	83.6667	18.409	36.1085	3.99154	21.1693	15.8544	12.666	31.1215					32.8987	31.4941	38.5551	13.1881	27.9995	24.0494
	72.1684	16.5011	26.3824	1.84949	27.6508	24.8544	9.19524	34.5195					34.5862	36.6662	47.3522	21.9219	24.0215	20.5853
	84.2149	23.145	46.0153	12.6221	23.8571	22.9285	14.567	40.9085					33.6041	39.2122	40.8179	26.5931	35.6125	20.195
	72.3182	14.8966	34.8904	-14.5263	20.6138	15.8914	16.3155	35.4285					39.7438	24.3471	31.8714	20.5771	44.9776	23.3335
	64.0988	19.7735	62.1941	14.4512	24.6355	20.2618	11.1267	30.6738					30.1801	22.0109	31.5561	10.2133	21.0836	16.9503
	59.3481	19.8106	86.927	28.5143	29.2363	18.0766	12.6726	35.3208					36.0063	38.7418	28.6196	20.5139	31.3222	25.463
	70.8636	21.8344	83.455	-11.6905	33.3571	27.287	9.47756	32.7593					44.2479	27.371	20.5898	26.2892	45.2361	17.611
	66.4915	15.3333	63.7127	17.5123	27.91	21.0025	12.4583	18.3064					25.0892	40.6446	25.2846	15.3778	38.1302	19.8449
	92.9972	21.1405	36.9132	20.0012	21.532	21.8544	12.9634	21.8656					25.7629	45.9274	34.987	24.62	62.574	18.2754
	54.5371	20.795	35.1669	11.204	28.873	12.8544	14.7338	32.3772					23.7438	39.1193	32.0552	31.7811	29.7868	36.3428
	48.6288	11.7283	68.6269	14.6937	23.9841	17.7512	15.4634	29.2848					31.794	35.0579	28.5516	37.1489	36.3912	36.4327
	78.9451	21.5266	91.811	15.8361	26.6878	17.8227	20.3871	34.2385					44.4108	34.7377	62.9519	17.4396	42.3845	40.4339
	55.4318	16.7392	71.9271	23.0988	32.8516	29.9655	22.9596	43.7418					27.6555	18.7503	27.389	44.6649	41.6743	46.1855
	59.9871	32.5173	50.6024	17.6699	20.75	24.0727	14.4151	35.8256					24.7838	30.178	32.2287	38.9518	36.2585	18.9878
	100.43	17.3052	72.9754	16.5285	37.9643	38.9655	13.3261	25.3289					32.4374	26.0928	37.8463	26.0202	32.9019	13.2529
	36.1515	24.9264	29.9545	22.2692	23.2906	22.9655	14.0024	38.8511					29.4959	29.7275	31.7486	29.1008	54.3337	20.3587
	96.4553	27.3084	31.0379	20.808	30.8769	26.8914	17.4827	33.045					21.96	31.9868	38.8491	24.25	25.2473	20.3929
	42.6013	17.509	35.6472	24.5051	20.3941	23.7063	13.5349	33.5067					23.5967	23.4366	45.5855	33.0573	41.5866	10.4929
	58.7121	24.6569	54.4263	30.4248	23.5767	26.0809	13.0591	36.11					28.9011	25.0948	26.0969	40.1543	28.6518	33.9358
	53.5	20.4391	51.3665	8.30441	16.7249	24.484	9.22874	36.11					24.0445	31.9056	32.2711	18.1752	49.9429	19.2047
	90.9639	15.1959	60.7143	-11.2961	23.1071	21.2618	11.502	32.3116					41.8501	24.4892	19.1765	22.858	23.3085	33.5563
	77.9763	20.4512	77.5222	15.3009	16.1323	21.7433	12.6828	16.9311					18.6986	26.141	34.9404	18.3092	36.8541	42.6026
	95.666	21.0397	60.0364	19.7491	21.9841	20.5952	7.83787	18.9735					29.1701	31.5822	31.0622	24.2069	37.8625	24.3589
	63.7418	20.9903	34.8438	19.0138	12.75	23.2248	8.84609	22.4284					26.2893	27.495	38.2358	25.3019	35.5956	17.9471
	93.6275	18.2619	53.8466	18.4589	19.6786	20.447	11.9175	27.0246					30.6869	38.3333	37.5368	27.2983	39.1125	22.1062
	50.0036	19.3771	53.6619	10.6166	18.0493	17.3359	8.7921	32.7287					32.6759	38.8182	34.0798	18.648	26.5819	25.413
	37.6894	23.1764	62.7821	16.6517	18.5026	26.484	13.574	27.9174					35.3124	34.4205	51.4478	27.3928	39.2606	18.1176
	32.2458	22.8095	91.4391	3.84759	14.7249	19.2512	10.2402	34.4163					37.6838	50.4347	44.1161	21.2725	46.708	12.8408
	82.3157	25.0552	76.9304	-19.956	18.0212	21.3793	14.0451	36.9504					26.7779	59.5179	26.7018	30.7309	31.4889	18.2192
	60.0677	15.6429	66.53	-16.3106	15.6355	20.484	20.0607	50.337					22.711	34.626	23.6967	41.7683	35.3076	15.3449
	56.7576	22.8117	31.8363	14.0083	21.6138	20.2248	9.60524	39.7965					36.6474	58.6506	29.3003	40.5502	46.6518	17.333
	68.2121	16.6587	65.9774	23.8759	23.7619	28.7155	11.7333	34.4614					26.4072	42.3673	52.5309	42.5306	32.2974	15.837
	58.419	18.6793	59.5571	24.8067	14.9471	28.8174	12.2878	32.5158					29.0571	27.4297	62.2101	23.4729	33.5521	29.0835
	44.6861	15.2825	68.6485	34.0014	29.0952	20.41	11.186	34.7413					33.6295	12.6082	40.9799	29.0223	21.8706	21.208
	59.956	16.9946	29.5755	13.0714	14.7734	29.3359	9.12885	31.6369					24.8755	35.3884	50.8939	28.724	49.8145	29.1403
	62.0592	14.609	40.3366	-6.72083	18.3175	27.6552	8.79081	26.7252					28.8182	42.6165	38.0201	32.666	36.8689	26.194
	56.0802	40.1385	59.9434	2.24838	24.4286	31.2618	9.26448	30.6263					29.2143	26.4711	46.2609	38.9235	28.6253	18.2754
	57.4621	17.1984	74.5035	10.4167	19.7363	21.4483	7.64711	32.987					34.3853	23.5333	64.8906	41.3295	34.2389	18.6176
	42.9084	23.2673	41.1361	-26.1695	19.9458	26.5211	9.72326	36.4986					24.9809	41.0919	43.5419	29.8827	35.0114	18.5721
	45.4242	26.1014	52.8115	-3.79505	14.6878	27.7803	11.9609	29.2849					32.1794	35.968	40.706	22.1786	39.547	13.2408
	64.5758	23.2067	60.8337	31.0615	18.4286	21.2069	9.74042	44.1476					29.507	34.6198	30.881	19.9045	45.2073	24.2788
	77.5758	22.1331	64.244	21.4191	19.2434	24.7241	10.739	40.4185					26.4424	44.1589	45.5746	6.92098	33.7678	16.7853
	74.6776	12.7187	46.0498	25.8127	27.5251	17.0766	10.4787	35.7269					22.4828	57.9026	16.4715	36.1867	42.3298	31.1685
	43.708	6.00335	67.1564	16.8929	46.6733	24.287	9.2755	26.8042					39.0246	42.5519	16.0357	32.3826	41.308	48.1192
	35.3485	5.47799	54.5153	27.612	51.3029	20.7037	14.6498	24.5756					32.5629	23.7979	31.5304	32.3826	70.462	28.8873
	53.3096	11.6827	56.9418	18.2309	49.414	20.151	11.7134	32.4363					30.8651	30.8328	36.6831	37.4547	48.6406	30.2434
	41.185	10.8298	47.0335	37.3428	34.9286	26.6296	11.8461	36.1208					18.7681	37.2765	31.552	22.6123	33.4556	41.3656
	55.7822	17.1237	56.8054	35.4592	47.5357	20.1086	10.0583	36.2805					31.95	43.1148	32.751	28.1201	49.3821	48.9539
	62.413	3.53618	43.3691	29.3458	50.5622	26.0396	11.5889	36.5857					28.345	41.0083	32.4602	22.7695	42.7889	43.0152
	53.0729	3.37385	53.9766	9.73057	70.0283	26.3598	9.03294	32.7305					38.7494	35.5498	41.3072	32.9898	25.6157	35.1494
	45.0198	5.86157	50.5814	29.5953	58.5456	32.6157	9.67262	29.0012					28.3622	22.3884	48.0794	29.3256	28.582	44.2095
	25.1962	11.6435	49.3844	30.4344	55.3214	28.4491	7.86256	32.5839					30.3869	13.5128	53.2234	32.258	40.1544	39.6412
	32.1113	7.18034	50.3824	20.3683	42.4988	23.037	12.8759	38.8675					35.2353	20.0403	38.8324	21.5628	32.2041	31.5056
	78.0888	3.44094	65.645	22.4975	52.9325	29.6296	14.3523	25.0209					27.7903	49.8919	48.2356	36.7876	29.9528	31.8757
	47.595	5.60257	69.8752	17.4009	48.6362	30.4815	16.5859	35.5603					34.2516	51.3001	50.6347	21.2088	26.4029	21.5056
	52.3469	5.81652	45.1623	19.9052	46.8214	12.7169	11.569	27.7305					21.3842	38.7106	30.5484	27.955	37.9695	36.0926
	49.4086	7.85183	80.377	17.4905	65.34	26.7407	15.7672	24.5682					36.7003	33.6893	26.0428	21.8884	23.1438	21.5551
	67.0446	5.24104	70.0973	28.8678	42.0436	24.3154	23.3257	31.397					25.664	39.9093	37.7938	27.4502	40.0532	30.1721
	61.6007	7.67759	57.0693	34.3269	42.9048	20.1812	18.4787	38.7133					34.7718	41.7824	28.3473	19.2308	35.4709	31.5561
	65.1841	11.9092	73.2128	22.7562	53.5251	26.7884	16.6417	28.3836					25.8192	43.8659	31.9865	17.4968	36.5143	38.205
	33.1071	15.6082	59.1814	30.5828	51.0973	21.8818	11.8235	38.4644					26.0415	40.9832	43.0353	26.2646	16.0851	41.8195
	80.5033	8.0185	26.477	23.9156	52.1676	24.4587	10.3283	34.0831					33.5802	30.7541	43.7422	27.2165	31.4247	40.0112
	63.5127	5.84401	34.1312	28.4632	38.5956	18.4444	19.091	44.4429					27.1594	30.2149	52.0374	18.2115	42.7955	33.0449
	39.1883	6.20789	47.9154	52.3849	30.1548	17.3704	10.1837	18.9614					32.8721	46.3825	66.2372	26.5225	50.3002	28.8114
	40.0595	5.60822	39.4128	10.5754	38.2288	15.0741	5.94663	14.1875					25.6536	43.846	54.559	20.891	52.0876	23.5653
	61.3839	8.76447	40.5051	-11.5744	32.5622	16.5556	6.73574	17.2133					18.8981	37.5649	37.403	26.7234	55.5932	25.2135
	53.7659	9.20241	61.1469	-20.2496	33.414	17.3598	18.7874	16.9818					30.2214	38.0888	41.3946	34.0966	41.6684	23.5653
	43.4394	3.01752	81.7258	-4.81248	28.1918	23.2664	6.13737	16.631					16.0285	48.2231	31.6118	20.1921	53.0319	30.5812
	20.8712	3.6683	57.8308	3.07124	41.0357	24.037	2.11655	15.6729					33.8057	31.4591	45.6553	36.8036	48.0293	18.8322
	21.8289	2.85696	65.4686	-4.16804	46.1548	9.93614	3.13283	14.2493					30.32	26.3281	48.4452	30.0407	35.8513	29.031
	47.9621	6.13971	47.6797	13.743	40.0066	25.2593	2.20539	13.8836					23.8043	36.9187	50.7637	53.7459	45.773	26.7156
	67.4394	12.4503	84.1501	13.1121	28.0066	24.4444	6.41818	16.8541					27.402	38.3388	42.5672	52.501	27.6404	33.2984
	66.957	7.02229	55.4386	-10.1615	31.1177	34.9259	6.47959	19.545					29.8759	39.0504	30.0997	49.7906	39.9575	28.5169
	39.3409	12.0633	39.1238	9.16521	25.3731	11.5568	5.43367	18.4976					33.3471	43.8992	44.2704	28.3402	31.0796	29.2247
	58.7207	5.4414	77.7045	-31.8569	36.8585	13.3704	10.1934	23.2746					39.5623	41.9951	34.8402	33.7754	30.2887	30.3066
	52.7988	6.0185	74.6716	25.4398	36.4666	10.6258	17.6888	16.672					25.086	30.3985	53.7308	31.7536	32.7759	31.155
	59.5026	7.78663	44.3622	25.8878	54.1548	14.037	21.8274	18.3743					30.6883	27.9256	30.3327	32.2858	33.0109	30.1183
	56.8727	6.11554	50.4483	12.9453	36.4286	13.2593	16.2755	18.3337					32.4637	31.6859	30.9915	40.6812	40.5827	29.1798
	53.7444	5.33333	73.9773	2.30859	32.5992	15.8241	19.0408	18.4687					45.0833	39.8952	30.5931	24.676	39.9995	28.9551
	68.1354	32.6632	60.6656	6.3316	29.2697	13.2963	11.1397	18.7699					50.6612	31.719	47.8061	28.2485	46.7505	25.1199
	79.1439	8.79296	36.1992	13.002	26.5714	28.1895	11.3291	18.4397					37.5289	34.8618	59.172	28.4062	39.3573	35.5698
	39.1865	5.63141	68.2823	4.69898	33.2288	23.1111	10.6658	19.2698					30.4032	24.429	43.9968	31.6584	28.3807	27.5682
	64.4567	2.63971	27.4872	2.53625	33.8585	16.7293	9.81972	16.3664					31.1479	28.672	21.9226	38.453	28.3798	16.4903
	41.3159	3.21078	22.8667	1.59751	30.1318	19.0741	9.69791	17.1896					37.215	53.076	27.0711	55.839	46.3518	42.6499
	26.6304	4.54123	29.6097	5.98768	42.7869	15.143	10.7661	14.3947					38.6281	40.2299	11.3314	6.59661	26.7382	31.4329
	58.504	3.12456	20.5279	14.8798	31.5251	15.2963	6.01551	21.722					43.6694	53.3551	23.0234	12.7584	21.6325	47.6815
	38.4167	1.76744	16.614	19.2626	34.5992	15.1481	10.6491	16.1164					34.6478	36.8814	36.575	9.58034	29.3504	22.3312
	51.4167	5.54411	30.5969	13.2712	35.4881	21.6603	20.9056	11.8582					30.4546	40.0974	36.7105	7.18217	27.6795	27.6721
	43.9293	18.5182	19.4302	16.617	30.6145	14.5926	12.8528	17.3205					46.6318	26.5489	31.6327	17.8669	18.6045	43.4238
	47.9663	5.51703	21.8847	16.1086	21.5251	21.8148	17.2828	19.2272					45.2349	39.483	21.3542	26.9901	30.6359	47.7744
	53.4394	3.6276	41.787	7.79199	27.4881	14.6455	12.3384	15.6274					36.9124	27.8729	23.6837	33.2367	29.196	38.6854
	26.7395	2.8546	23.6545	-6.15073	24.8585	16.1852	9.75332	16.4798					22.4417	39.7993	37.6922	29.733	31.1101	42.088
	44.7316	2.59426	26.2147	12.8724	40.6429	25.5741	6.92134	15.5243					40.1952	43.4355	22.9975	13.9591	26.8404	34.5667
	33.4701	3.2988	22.5027	7.67384	35.4881	17.0051	8.85566	16.6368					32.0083	26.7887	27.5816	31.7011	31.2337	25.2584
	34.3776	1.69691	16.0561	10.4188	37.1177	18.7407	6.54733	15.6672					24.07	20.9506	25.602	8.1364	30.9738	27.0698
	30.3598	4.59084	22.558	-2.56916	34.5251	19.4312	5.28094	15.2891					20.5639	17.9735	26.423	20.6146	19.9264	30.3984
	33.6609	8.51092	16.3577	-0.87536	58.7103	13.8519	11.2918	15.4507					34.4917	14.9456	28.2533	21.2601	44.9404	37.7582
	23.9564	6.07166	28.856	8.17898	38.2143	13.4444	7.33591	15.1743					32.3885	16.5129	24.1002	25.5038	28.4491	30.8748
	34.8409	5.82729	26.6134	8.12565	28.0066	21.3704	2.12899	16.1846					26.5487	23.5655	28.9683	32.1326	26.3972	23.3984
	28.5198	3.43517	23.6268	12.3942	32.0973	13.0741	3.84902	14.4284					33.2975	19.8099	25.703	12.4432	30.5716	43.013
	40.004	4.93469	34.9175	17.8039	30.1786	29.7778	3.76245	16.0746					33.4622	19.9835	26.8987	15.1776	37.2312	38.0337
	33.7687	4.35941	30.7659	7.45932	24.0807	21.037	3.16266	14.7518					37.1647	22.0977	26.4976	18.2185	39.0109	49.4335
	43.4904	4.74419	24.2499	10.8476	26.6071	14.1098	4.07582	14.4632					42.9696	15.2562	26.6318	5.04889	28.4681	42.9761
	47.4403	3.79808	47.6398	17.3296	26.1918	8.7037	-0.20021	16.6893					35.3232	15.1333	23.8478	14.7193	34.9528	43.785
	41.3373	6.5824	28.6864	9.20843	47.6786	18.5185	4.00667	16.6175					20.9543	10.3223	21.6984	22.4057	27.3738	40.3797
	36.0247	9.95374	17.3468	2.20679	23.4643	14.0418	2.50068	32.7167					39.3059	16.6942	28.7872	13.6509	32.2088	47.3317
	26.362	5.20836	40.356	6.41326	49.6362	20.6603	12.0214	20.2338					44.7355	21.2385	26.3187	14.2163	33.3028	41.2148
	19.9283	4.02515	38.3017	7.58915	36.6362	21.7778	21.0532	15.0727					36.3636	22.484	25.8187	22.7626	26.9303	47.7062
	39.9008	4.69847	24.0262	7.48292	22.3029	35.1852	11.1292	15.3737					42.1405	19.4	19.5449	33.5782	28.6489	40.0292
	32.5724	4.77427	20.67	11.263	21.9696	25.4972	11.6538	19.9947					46.139	24.9446	17.3117	15.6702	25.0243	30.4209
	38.4545	7.46547	47.6366	6.22104	39.6145	30.3333	12.1274	19.4082					39.2001	25.9849	18.6173	23.666	18.5182	44.4237
	25.9757	9.23062	39.3324	13.6875	31.4421	31.8672	8.37926	21.8572					31.1369	22.9504	23.7847	26.6032	24.2495	30.439
	23.9713	9.77427	18.7062	11.0448	27.9696	36.6296	7.82114	16.2697					35.6855	20.9917	14.057	19.5204	32.773	37.6093
	29.0675	3.20979	23.7152	25.8626	25.8214	21.1086	8.67769	20.2969					45.625	18.536	19.4728	19.2451	17.1489	47.37
	35.6957	4.08117	33.925	18.2541	38.4881	27.2222	8.3963	12.5131					35.1108	17.5124	19.7178	23.3539	24.2404	38.1654
	35.4849	4.9372	33.432	8.07295	31.7103	29.1111	11.9872	19.0195					27.1488	25.0496	25.1532	23.7746	28.3404	41.4045
	32.9318	4.13129	40.8141	11.4436	36.7857	27.1455	14.8555	18.9757					30.483	18.7245	24.045	22.6573	47.3565	44.9438
	29.6212	6.48587	45.8154	1.91326	37.5251	35.2963	14.4258	16.3239					36.7383	24.0322	13.8302	44.2293	22.0427	35.9149
	32.7424	13.552	51.9582	7.9928	44.3042	28.2593	10.2915	18.503					28.5251	11.9917	23.3691	45.5048	38.3631	30.573
	35.2349	7.57697	41.8099	2.52294	36.4511	28.6258	8.59702	23.2899					39.5703	26.6627	25.3881	42.0374	40.7381	49.8764
	30.2487	5.39926	26.845	7.95299	29.0973	39.7037	5.66292	22.2394					37.8725	14.655	23.6476	15.1787	48.6359	39.3722
	25.1805	4.56589	21.4465	-24.3518	32.1548	25.4074	4.81368	22.1413					35.6639	23.1954	22.1845	11.4804	27.8517	34.1712
	39.9409	5.70729	45.6996	8.59642	23.0283	14.5741	5.3821	17.8563					24.9508	17.9165	20.1119	10.8897	20.8404	56.2981
	25.8542	3.54073	20.8762	6.49795	25	34.8672	12.3117	17.1867					32.7438	16.5928	29.7385	22.6309	31.0588	39.9934
	36.1253	5.22362	23.403	20.7229	24.6362	16.6603	4.90592	15.7462					31.3362	6.91842	31.531	16.9439	38.2495	60.1124
	28.5978	10.9013	23.4456	22.8319	24.75	26.963	5.41837	14.3944					27.1735	3.81557	34.7185	17.7835	41.651	70.6411
	29.0727	5.03365	27.973	14.3736	26.3029	19.0396	5.64891	16.4276					32.2727	25.1934	29.5403	22.958	39.8092	47.0977
	45.5054	4.21078	22.8833	14.1339	25.34	17.5223	5.74667	19.3875					25.5183	24.5353	15.3846	27.6761	26.4137	45.1798
	25.25	4.72209	23.3075	23.3254	35.1918	9.81481	7.57431	19.855					37.1883	16.6784	6.49768	39.7506	18.6517	41.7523
	29.7555	7.24813	29.2551	11.5667	17.9249	19.2279	11.9815	19.8677					36.7887	34.0213	12.2618	21.6939	24.4987	24.5045
	41.8151	7.39729	32.2961	20.1385	28.8214	20.3048	4.68159	19.8771					28.1224	22.9112	15.824	25.0969	28.1893	59.6255
	56.1726	4.17001	18.0646	21.2522	24.5622	27.0051	3.99595	15.049					55.678	21.2661	12.7219	29.8	23.4932	60.3378
	44.8734	11.8821	30.2905	16.3398	26.1177	12.3844	9.66754	10.2082					39.7831	21.7969	16.6319	31.1746	21.139	36.0597
	25.1944	4.72304	20.0298	12.9606	17.8214	26.3704	6.00856	18.9435					43.843	31.4005	17.089	24.6015	24.7865	36.5409
	25.1468	4.97373	33.592	12.2281	27.75	18.4074	10.2897	13.6952					45.9892	16.9551	24.0594	15.9058	21.0538	50.3704
	38.132	5.39522	20.3138	23.3542	32.9938	12.1455	7.67388	17.565					38.0103	21.2286	20.8425	38.775	18.2514	44.5087
	32.6529	3.27632	21.1456	16.9592	24.4766	21.9017	6.95577	16.4849					44.6415	12.9221	45.5885	37.5014	17.7534	43.4262
	25.0601	6.71078	27.1489	14.7851	46.7892	14.212	9.19674	17.7699					54.58	33.7583	27.8941	16.5786	21.4772	37.4382
	27.0967	4.23459	18.4011	9.98134	24.1177	15.963	16.7398	16.2805					44.4322	25.5375	29.1792	15.1811	25.9497	50.6719
	32.6199	5.23062	24.2347	18.5048	21.8214	18.4189	12.8837	15.5093					41.9679	19.9196	28.8998	15.6378	15.9497	35.9151
	36.5679	3.65548	13.1365	16.6339	22.3731	13.0051	12.2765	20.9105					47.7358	22.8347	26.6837	8.15708	21.3511	53.4045
	20.5606	4.23459	20.5282	30.9073	25.4286	18.9706	12.6146	14.5807					45.8405	18.6197	23.2983	9.06419	23.7288	37.984
	29.9449	27.6191	18.1721	28.9012	35.5854	12.5815	21.8131	13.9123					33.0357	16.2713	25.6876	10.7336	27.4511	22.6742
	37.6851	35.8167	15.7761	16.8063	43.9498	10.8756	83.7497	41.9259					59.4339	8.88843	31.6384	9.35232	33.8976	48.4849
	35.1537	36.4426	23.9833	17.8746	46.548	14.2295	60.2736	40.5185					45.1103	13.8843	22.5129	6.82143	16.2407	60.6772
	37.8604	39.6779	16.317	18.0525	46.135	16.5346	59.8518	44.4444					57.2956	23.8723	36.9629	6.82143	21.7368	52.3483
	52.462	31.9515	22.6825	7.87679	49.3238	13.1412	56.6296	50.5185					47.0661	18.8099	34.3657	6.14843	13.182	39.0409
	32.3814	59.3075	17.3709	-3.56219	61.3115	20.1475	87.5847	41.8578					65.8393	17.2637	29.4388	4.13663	14.3247	28.9357
	31.2782	66.5631	18.3351	-1.75705	85.1803	17.2533	91.4473	62.1482					44.1735	13.8414	22.5694	11.2911	38.9177	42.9386
	31.8184	61.1463	17.7109	11.1712	61.6591	18.8584	85.9418	61.4815					50.4837	18.6597	21.0102	19.8733	7.01596	33.6489
	32.6043	22.034	27.686	3.65246	60.2787	17.7903	84.5847	53.4815					40.4959	22.124	8.07571	10.2885	18.3757	35.4697
	22.4232	19.5154	21.926	19.6694	64.5771	19.6742	85.3333	52.0447					42.5384	9.95041	18.7755	12.8725	13.735	44.9775
	35.382	15.3035	20.054	15.5903	74.3607	12.6201	74.4048	50					63.4628	18.8166	14.3496	20.8821	31.3034	53.8643
	33.0701	22.4191	13.4235	11.0906	86.6512	21.8525	57.1111	46.041					47.1804	21.7516	13.8375	21.0132	24.8	51.1772
	33.8633	14.8869	16.8323	8.55827	43.7869	14.6066	73.9088	75.4339					49.7836	27.1451	17.5423	17.7846	26.8228	49.1219
	30.5491	23.8761	14.5382	16.9368	46.4342	14.7074	74.2324	58.7778					46.3355	11.6832	20.8397	15.5381	11.1296	42.7945
	33.8676	34.0414	20.1074	18.2624	65.3369	14.5559	90.5185	53.4339					76.171	25.5189	29.5197	12.0481	34.7019	68.6431
	21.9613	34.1883	13.566	24.5177	53.9029	19.8361	71.963	44.5926					54.2649	16.556	22.7989	12.1205	41.9844	57.4782
	16.1638	16.0924	5.94493	17.1386	58.4029	14.9282	62.8889	33.6667					62.2231	19.1904	35.5602	19.4882	25.9466	44.5364
	21.9836	32.6934	10.0459	24.264	54.3668	13.3342	63.1204	51.4815					43.8669	13.3825	34.2916	25.2495	21.6405	40.1545
	26.31	11.9155	24.5556	15.7704	77.4029	9.58146	86.4738	50.1159					59.8275	23.0433	29.4689	28.7078	11.2546	35.469
	14.1347	29.2284	11.7126	17.6162	56.1761	11.7846	79.9418	44.2171					44.5406	22.4755	21.6158	29.6278	29.0728	51.5281
	7.58491	28.284	67.25	22.5684	46.6721	15.3407	98.9566	53.1482					41.7965	20.2727	19.252	24.9005	29.0794	44.7795
	22.8779	22.5566	49.7854	19.706	71.3956	15.7722	104.156	59.0741					44.7156	14.2974	18.822	15.0873	22.6629	53.8363
	15.1934	22.4388	29.2021	-13.4707	47.4931	20.6149	72.9911	77.037					44.6694	24.0954	32.76	43.8814	20.2622	31.6156
	12.7999	22.8372	38.1513	17.0904	43.277	22.8667	88.7632	59.7196					54.9608	18.7143	38.0785	39.2551	14.5257	57.2934
	9.60138	18.1541	44.105	18.1026	48.1842	27.0971	72.4444	45.3206					59.2269	21.1743	16.5037	42.03	34.5747	51.8601
	30.5345	15.7489	50.6567	19.4229	69.429	24.3929	88.5556	61.5556					68.8182	9.91539	22.1592	35.3071	25.1461	37.8823
	24.3035	34.1174	36.5867	15.6443	71.0382	9.06529	75.9911	51.6667					41.3972	23.2862	19.9365	34.413	23.889	40.1086
	20.5805	36.71	37.9282	19.7755	59.5605	6.97964	94.037	52.493					44.4233	24.9368	17.2241	28.6738	31.7546	31.8413
	22.2499	17.1768	36.8243	24.5022	62.9186	9.47455	75	49.6296					41.5249	18.4719	22.0282	23.8338	14.8263	30.2909
	24.4944	24.9583	44.8163	21.7165	50.9654	10.9013	80.5926	56.4444					53.7938	23.0893	24.5864	23.5951	17.6978	33.2681
	29.5863	22.5899	46.0811	3.39611	57.2259	10.5798	98.06	40.2593					63.0074	25.4876	24.6101	44.0032	24.2737	38.4505
	21.5488	32.8512	41.308	24.4374	45.3561	7.48771	80.7989	45.0447					35.1661	10.405	31.4172	47.1897	18.2773	51.359
	20.9657	35.876	37.5042	23.6992	81.4956	9.79225	71.7632	48.3333					56.5352	15.084	25.6162	39.0616	27.2551	62.9775
	16.9719	36.1175	37.8207	8.84375	82.7869	8.54098	30.0489	42.2963					30.3363	16.3978	28.0381	48.0638	21.382	26.234
	25.2765	20.8013	42.7116	3.45951	54.1714	11.768	39.7152	45.7037					34.9267	20.6378	33.9134	43.7353	18.5273	44.1659
	19.2226	27.3518	40.3661	9.2549	52.1171	15.8605	78.7275	63.7037					39.9436	19.3058	30.0489	31.5745	26.3483	54.3483
	15.0499	24.6956	82.1823	6.81111	64.6352	22.3198	64.2632	46.1482					63.1638	21.1242	42.5969	44.1637	16.516	56.9954
	13.0312	11.8774	46.1808	11.6122	62.6956	12.371	65.9088	52.8518					51.7438	14.5469	29.0988	26.848	15.1274	80.0952
	17.9724	32.3406	39.2576	14.3332	73.7009	12.5472	77.5083	57.5556					54.8182	24.7302	45.2477	43.7709	12.9325	38.755
	21.9344	39.1435	38.1615	14.7188	55.3123	18.771	78.0132	48.8723					61.2523	14.0083	34.6468	27.8025	10.764	54.9551
	18.489	39.5922	42.7356	-4.36515	50.3549	12.5013	85.8889	38.8518					42.6367	19.5618	24.0415	17.8429	22.9438	39.325
	16.0387	19.8668	42.545	20.2347	51.0315	10.0024	64.2632	47.2772					45.6333	14.0667	28.2946	24.6944	9.49323	31.8067
	11.6383	11.0571	43.4626	-1.34558	61.4123	14.7377	74.5847	50.7553					44.5868	15.5936	18.7296	25.8392	12.9844	45.1124
	5.98626	17.9469	68.4251	14.2724	40.7123	14.3412	57.8704	44.5185					40.0078	21.69	12.1033	39.7766	32.1955	42.4823
	2.95536	17.561	30.5923	-2.76531	51.7535	13.171	66.4444	43.7037					57.4755	16.6033	30.7344	52.5722	29.2551	38.8427
	7.6368	12.2069	52.0446	11.0155	87.1475	8.93125	84.8518	35.6296					42.7594	22.4215	35.9427	42.8608	31.5169	38.2556
	2.32076	29.7232	45.6946	17.1358	47.383	14.4096	85.5773	58.7778					55.9945	8.91736	19.4428	34.2139	34.3745	38.734
	1.5771	15.4048	27.2521	-35.845	60.7711	20.3646	76.5556	47.6654					57.3195	17.9471	23.2308	41.2628	15.3258	43.4462
	0.546464	20.4762	35.8754	34.2743	44.9672	15.7741	76.5317	42.7344					64.045	25.8583	21.2962	46.7109	37.6607	69.4386
	6.69459	25.5058	37.8683	11.4986	53.0869	15.0146	84.037	59.291					43.2353	15.0262	39.3119	35.3163	16.6607	46.4157
	5.7875	32.5908	29.7604	7.94056	51.0436	14.221	69.8889	40.8889					28.2904	31.9845	28.2904	31.9845	28.1009	33.5282
	7.14186	28.5894	20.3397	17.8513	93.5504	7.32232	85.6462	50.3333					52.0594	39.8981	34.304	29.8629	32.7079	61.3595
	13.8102	43.7423	31.6856	51.9406	56.3325	10.8104	77.7778	79.6296					61.2678	33.9061	40.2685	46.6649	37.3862	42.5999
	14.6239	44.3706	27.7273	27.7897	74.1998	9.75383	79.2222	39.7037					58.7007	37.8745	34.3965	46.3706	32.891	38.7343
	20.1382	43.902	36.8139	14.3801	62.6623	17.4436	85.6667	57.2861					25.1989	38.7554	25.8966	43.6916	27	27.8934
	25.3817	40.9292	34.3621	15.2364	56.9896	11.3158	72.2593	58.4444					56.1433	43.5825	41.8342	45.6174	18.7783	41.3034
	9.98233	28.8416	31.2618	32.7539	79.1956	22.2123	94.6204	54.4696					70.8692	40.5552	30.0386	43.4726	34.6274	25.9101
	23.178	26.5125	39.7423	9.15156	56.0401	24.3599	79.2632	61.4815					48.3246	35.5169	19.7776	41.96	31.8652	46.8315
	10.0954	53.1403	33.4892	19.4628	67.4236	26.1487	59.0741	49.9339					67.8642	37.1153	21.6144	43.6935	22.191	37.2681
	18.068	56.3482	43.9144	-4.49121	60.8813	16.3393	62.9221	53.2171					53.5395	47.7467	22.3904	38.6936	6.51551	34.5393
	8.82458	47.0387	38.8424	23.9024	49.5739	25.643	83.4349	54.5053					70.6965	31.292	23.1343	8.64607	13.9359	42.5156
	4.2619	52.424	51.9472	30.2908	48.1902	21.5498	85.8148	50.7037					64.1027	35.9062	12.032	8.34125	16.5046	54.0156
	12.1805	50.0249	39.8535	19.4331	46.8958	25.2403	73.5185	53.963					74.6678	33.0831	21.6479	12.6607	22.1011	43.764
	7.02714	29.6668	41.1466	20.1479	62.2791	17.7252	82.5185	44.4815					50.4985	25.0796	21.8085	8.40478	51.3933	47.7795
	4.7054	23.9381	23.7249	-28.7651	56.0535	27.813	72.6667	49.8518					65.1307	39.5898	12.551	21.1868	16.0849	40.0322
	10.7976	34.8886	32.7463	-10.6817	58.0044	27.8911	81.037	47.4444					31.2525	30.419	24.1497	14.5906	20.7546	58.2236
	13.5817	54.7633	40.2447	12.2761	55.2291	23.7805	72.7275	53.6839					54.2392	25.2493	13.6498	22.2356	10.4146	26.6962
	20.8156	21.8251	35.7928	17.9045	56.0265	23.4392	73.4738	35.1482					43.9607	44.1176	29.8501	23.8827	18.2546	49.4505
	27.1828	26.4704	23.4415	-7.57231	72.1078	25.1989	59.2324	57.7344					37.7687	28.4369	24.7364	26.9031	18.3	51.7378
	27.1078	48.5556	28.6803	-32.7501	57.0791	27.3393	81.6296	53.8518					25.7641	42.4126	24.0173	21.209	11.2309	51.4823
	26.5849	37.9796	46.8385	-17.2887	55.7612	14.3543	64.9259	55.3333					42.2118	31.1888	33.648	10.5823	25.8955	45.8088
	20.7099	40.3284	37.3028	-40.0823	86.7094	17.041	83.5083	55.8033					42.6733	6.22563	24.5973	19.9718	30.5955	52
	16.2113	25.0255	38.5939	-42.7645	68.4996	19.3226	77.06	68.0741					34.8541	24.6188	19.9041	19.9863	25.9955	32.3818
	10.6328	45.9428	51.0118	4.64736	56.5044	25.8123	88.6204	64.1866					44.297	33.3939	23.8858	21.9082	7.33114	36.1447
	17.2522	39.1263	31.4366	9.42408	67.2367	25.4496	60.1918	34.5619					61.3388	27.5221	35.2422	23.0319	6.05704	22.257
	25.8157	28.4458	35.288	1.34694	51.2958	23.0764	57.7497	63.2593					36.6254	18.4742	20.9592	19.7099	14.6222	29.3111
	16.0417	29.3184	44.4482	15.5493	56.9276	24.0479	61.7407	68.1111					32.0327	7.91248	28.8226	33.6217	16.115	23.7923
	12.7183	33.3999	40.4068	2.55102	58.7276	22.9358	74.4815	58.6654					48.8868	22.1042	39.1683	19.8198	29.6287	34.1556
	9.60551	33.4282	37.1349	-14.0189	63.4073	12.9273	65.3347	53.6309					23.2626	18.3613	30.6914	30.5049	19.9689	27.5953
	21.165	22.2887	45.6686	-7.61202	48.2163	19.8669	69.9418	53.8889					45.6829	53.3781	33.6837	30.0497	27.9901	24.1889
	34.6176	25.2064	40.7592	2.1135	60.7934	26.6581	59.6918	65.7778					43.2525	57.5805	29.5187	22.2296	15.9621	38.6222
	29.7289	43.8293	41.3556	7.48745	66.0408	23.5202	43.1905	70.1111					59.0899	20.2782	33.5393	18.7631	17.5483	46.7222
	50.2635	20.0658	53.9984	8.06466	69.6346	22.4482	46.5468	67.5926					30.9898	15.9555	18.8112	30.3313	30.2193	37.1222
	81.9762	17.5978	52.6911	13.2583	51.4507	24.6718	48.5468	71.6948					44.4285	18.2596	15.8616	29.4044	12.8689	29.1559
	84.1415	17.0158	49.4115	9.76991	70.0003	24.7578	45.2645	96.1455					58.8295	11.5076	31.4224	20.1141	29.6076	41.0323
	54.5515	35.3325	40.8505	26.1833	32.4015	19.6877	47.746	61.5556					55.5509	13.8893	29.898	24.4503	21.9515	33.947
	82.2751	31.2489	36.5412	10.51	52.3851	18.8774	40.4127	56.8518					41.3169	23.1827	34.1118	17.0422	20.2379	38.8578
	63.7951	17.1106	49.6708	10.7912	56.2219	20.129	43.3214	77.2169					37.5842	33.95	25.1806	15.7296	27.115	39.9177
	47.7583	24.9912	25.1562	11.963	50.0185	14.3149	44.1164	44.4444					35.1994	21.4422	23.6022	27.1827	27.1189	39.0773
	60.7211	29.7927	50.7398	19.7762	65.1651	15.9617	31.5346	58.4879					37.9282	33.2296	28.8606	31.8585	20.2767	29.02
	29.2104	28.8401	39.2187	22.6442	72.0003	19.3305	39.9951	62.8241					50.6675	38.2523	27.8922	22.6939	24.0744	27.341
	27.8097	29.8839	45	25.9671	54.7752	16.041	62.3016	65.4879					76.7779	-5.49541	26.3395	29.078	52.3285	31.1109
	32.3405	20.5494	50.352	30.4964	68.9738	23.6375	66.6349	61.1455					71.5147	-5.85999	27.4859	21.474	43.1985	25.0099
	35.2857	9.65849	41.6479	33.24	66.6651	14.7615	45.3757	75.6895					69.6783	6.51927	22.0714	25.6318	17.0433	22.3245
	51.1219	14.8495	22.9489	16.8575	69.2381	18.3138	34.8227	73.2593					58.4319	23.1459	14.4982	37.675	24.8837	32.179
	27.8413	11.6647	32.2875	20.199	63.4535	22.6118	49.3571	128.407					72.2462	2.87686	23.0357	27.5627	26.9007	23.0323
	29.5793	14.0595	40.7311	9.13984	98.8425	21.8961	40.2275	101.037					68.806	13.6577	25.925	18.6046	38.115	42.8234
	22.4516	24.2336	27.2355	17.7931	65.1291	23.5546	37.75	87.9017					63.9531	70.8034	16.9811	5.31781	25.6977	34.3245
	42.4092	38.4987	54.0241	25.1367	93.4624	17.3305	35.25	85.8955					97.8092	11.0437	23.8469	33.7935	8.82348	44.7889
	53.0881	20.6583	27.7795	7.84742	74.895	17.8638	47.746	78.8148					35.5943	6.4189	49.5453	20.6649	13.5757	36.0013
	67.5582	36.8668	15.8706	10.5129	100.904	25.6531	56.5979	83.2963							49.8932	27.9948	26.3536	27.4705
	43.298	18.3014	29.1811	8.04255	99.4124	19.3387	40.672	69.3154							52.9047	20.7398	27.9152	31.9177
	63.6845	17.0509	32.7692	9.48733	73.5712	27.6123	41.8201	63					66.5989	20.5991	81.2838	33.8049	26.2609	15.5768
	64.7193	19.4546	39.005	5.308	100.277	25.4434	50.9951	65.3499					81.0953	63.4837	53.7912	24.99	8.73441	32.3222
	48.112	13.2094	17.5495	3.83567	86.6441	21.4868	44.9725	93.0741					100.297	31.2085	71.2296	48.2351	26.5384	38.9383
	52.5357	17.1934	27.4847	-5.75	99.8665	19.7458	64.4127	77.7279					116.333	14.6099	65.1975	21.9949	39.3065	33.1567
	36.2088	44.7366	17.3231	15.2047	90.7458	19.2305	65.9286	73.3955					90.709	15.3448	90.3112	28.6826	36.0227	34.3222
	48.446	17.5224	42.3505	4.17442	76.254	21.637	50.7537	81.4074					123.146	7.53535	51.9961	16.2365	25.3258	32.3381
	35.5058	25.0369	47.0769	17.4178	68.6813	31.9972	49.9312	66.5224					61.5504	56.6802	42.7187	26.9296	52.7655	57.8413
	42.753	21.891	49.2093	12.2358	90.4124	17.2567	43.9643	93.2527					88.8439	35.7152	41.5582	34.2966	42.44	44.5042
	41.3637	14.311	29.102	29.4456	93.1902	21.0509	38.1534	59.7407					83.8826	48.6682	72.1586	35.0314	42.3399	45.5155
	64.3434	14.5573	23.3686	29.8979	85.2296	12.6305	33	111.556					88.4792	13.9733	84.1835	28.5192	40.3113	35.5427
	70.878	38.3533	29.1516	18.2986	83.315	21.6812	28.672	85.7778					70.1452	-5.81436	69.1136	28.0406	35.6146	39.2009
	62.5419	39.0217	20.8868	21.6447	57.8124	15.776	32.0053	75.8889					55.9417	23.6186	58.1004	23.0415	43.6189	24.4418
	12.8958	33.2797	30.3335	16.022	70.1768	22.5022	32.3016	77.2963					90.4085	19.3152	75.732	23.4968	40.9634	22.216
	21.5625	14.5818	18.2291	17.6755	77.8003	22.7157	32.4089	58.8889					89.9535	52.323	61.6211	36.0433	49.6533	29.0099
	21.3422	28.5605	27.9222	13.2704	76.9958	24.0395	33.7831	71.1482					101.372	53.5307	49.2126	33.9449	49.822	26.0086
	25.6481	21.4095	20.2404	4.60524	68.9333	33.6842	60.2645	64.4669					88.7814	29.9168	34.5251	37.5174	55.058	25.2835
	42.2264	9.79376	35.1582	13.2766	77.3611	46.4083	40.5238	38.6296					81.5465	35.2863	65.7199	41.5452	25.4817	26.1532
	60.2121	4.48318	54.3257	12.6103	36.3487	40.0675	42.0794	80.8518					93.2142	40.9483	88.6422	27.543	15.5636	43.5768
	65.0863	5.65974	40.5944	9.80388	75.6321	43.9009	47.3386	61.5568					113.196	33.0527	84.682	17.7755	40.8335	43.5086
	62.8314	-9.97268	27.7241	10.2165	45.0146	51.4655	43.8201	70.1111					89.3252	71.135	59.0419	19.1798	34.691	30.2778
	41.6294	-16.672	26.4474	10.2048	46.3321	31.7187	30.672	59.1111					92.4549	50.0217	78.3974	32.2837	46.1816	20.6732
	47.607	-16.9567	39.4168	11.2726	63.5968	25.3751	41.1534	89.2593					66.3727	41.1646	73.2661	44.4783	43.4328	28.2586
	23.2251	-9.01749	32.3566	-1.31343	69.5992	60.4675	37.746	77.7037					88.0952	62.1873	49.8474	39.6955	43.9889	34.8667
	51.9634	-24.0244	28.2496	-1.58129	48.8305	59.4842	60.5238	76.4534					60.078	79.1591	75.1982	31.9694	32.0314	36.8097
	58.9702	-2.82715	26.9184	15.9654	60.7685	49.5175	44.5609	65.1775					68.2757	31.3785	71.5658	16.9376	49.4175	35.7964
	73.0625	9.08221	31.1532	24.4527	40.9082	36.6683	43.4868	108.852					71.3753	10.9578	58.2351	24.6572	46.5909	31.1922
	51.8975	19.0905	42.513	19.7694	37.1478	43.5519	38.2033	82.4879					80.3284	30.2413	69.9843	21.9418	36.4288	27.3622
	61.9145	28.2531	28.2885	14.2849	46.679	36.3333	24.3016	80.651					59.1863	20.5464	80.205	24.8899	50.3523	28.2027
	50.8081	35.4906	24.6664	22.2809	36.1689	32.4009	31.3757	82.6296					66.0181	31.5967	81.65	28.0526	33.5227	40.2009
	53.5569	19.7465	30.9128	19.551	38.6082	30.4842	43.672	91.6296					32.1684	28.8115	42.0838	31.5819	33.1174	41.6166
	54.2179	32.2974	34.4091	22.7154	59.8536	24.91	49.9261	85.2593					32.4058	26.0937	77.2929	28.5601	32.7965	35.5881
	44.8843	14.9648	32.8869	21.3912	48.9603	34.9655	37.7033	63.6296					29.4003	43.449	80.5613	22.1938	32.8153	32.6054
	47.9562	32.6669	20.2726	24.6921	40.5218	40.9675	44.8571	104.185					69.1423	40.9204	53.7907	26.2866	31.0702	14.8396
	49.1573	14.662	36.5771	23.6756	45.4082	48.8566	32.8571	77.0396					29.0785	38.5512	51.1223	18.7757	28.2433	34.5728
	55.5192	7.72314	30.5967	30.4898	42.6227	41.0509	33.3571	67					36.5256	56.3524	43.763	37.7202	21.6165	22.5027
	36.239	9.75812	43.9913	-19.7954	44.4743	38.1569	26.9606	77.6667					65.6376	33.5081	49.5072	9.67242	24.5524	16.1896
	36.7414	12.1814	24.3394	-14.4421	46.1582	50.0478	45.5	82.963					44.633	34.5521	59.9791	20.7771	52.9231	38.2018
	46.3524	17.2263	19.1327	5.0312	45.2082	43.7611	55.4089	86.9312					44.5871	51.4375	36.7371	62.0472	30.5801	43.1538
	59.5714	22.3293	28.7955	19.998	41.5792	25.5789	42.5979	79.7407					62.9291	29.3813	56.1131	8.79592	29.2727	38.5717
	46.9024	17.964	29.2056	-21.479	39.4053	32.2583	32.4868	75.4815					64.0971	47.8055	63.8236	19.9014	36.1818	38.9728
	35.7137	12.9627	18.6653	-14.0663	44.2501	33.6842	63.7857	97					64.5058	50.0235	41.7837	33.2326	37.348	38.1222
	54.48	1.79534	24.2664	-10.3673	73.3363	36.8132	58.1905	69.7279					67.8975	32.6253	50.802	28.3197	41.5636	41.3563
	58.8152	14.2401	32.7707	-21.1656	40.6188	43.9195	61.2645	54.4444					47.7495	35.2953	48.7747	17.2354	33.7569	26.305
	67	7.21765	17.8314	2.046	45.661	44.6675	52.7143	63.1812					49.7526	36.2245	43.0838	21.4464	33.729	29.8669
	63.0263	26.9536	30.1005	6.951	39.0471	47.7487	47.6429	65.2527					45.7485	37.1342	57.8163	24.68	48.44	27.4972
	39.8157	17.9375	29.1169	32.7347	51.3191	30.3933	46.4725	68.2963					40.1836	38.5658	65.7116	22.6943	45.2129	33.7065
	35.263	16.9136	28.844	38.544	36.6397	34.2983	52.4127	56.5926					44.9161	46.4384	42.5258	13.0093	43.5411	42.335
	41.5571	25.5109	33.7486	19.323	57.2915	40.9428	51.9725	93.3704					36.5734	41.2121	45.8969	16.0057	32.7568	46.0995
	37.1365	15.0476	41.3386	12.2704	40.3274	53.5088	41.3929	76.1482					42.9858	41.1682	39.5548	25.7609	47.2146	46.493
	61.0178	9.30584	13.1338	27.9235	45.9915	31.1206	18.5238	77.4074					39.6429	41.0113	57.0324	14.3871	57.9318	32.1559
	31.3911	9.42217	8.02732	30.6784	41.3461	35.3509	36.8571	60.143					29.2011	35.6322	55.9247	26.8578	27.248	39.8188
	37.0113	8.78158	15.792	9.60805	61.0188	42.1432	39.2364	72.1852					35.8231	21.3361	109.117	35.1324	30.1591	46.5797
	60.1399	16.2504	17.9624	20.61	50.4249	43.3342	44.9682	57.4074					32.9372	38.1432	103.706	19.6837	32.875	33.6165
	33.8107	13.7373	15.9954	8.47903	59.6279	36.7887	58.0495	78.9128					52.9641	34.9209	94.632	22.5807	32.2855	34.6615
	49.4699	17.1978	34.7857	15.7176	49.8599	32.7181	60.4434	72.6296					43.4169	29.0258	84.2403	16.5357	62.8445	41.9649
	66.1439	25.6256	14.5801	26.63	72.4446	21.5039	59.0507	67					43.4612	26.5121	80.3186	15.3582	39.0846	39.7627
	31.4102	18.5875	36.4553	23.5431	52.3298	39.9206	62.1534	63.1852					41.4021	49.4496	95.0672	25.9054	36.7045	32.1222
	33.819	18.0771	23.1378	15.6546	57.6367	19.7342	49.9606	45.9934					51.5075	49.6823	81.666	23.5156	67.7035	41.9087
	25.5793	15.8479	31.0327	27.1815	41.0945	27.866	47.9312	44.2963					22.0373	46.6778	62.7009	22.286	37.9275	33.6395
	49.3496	14.0718	30.0767	33.782	53.2249	26.466	42.7857	48.7434					56.6895	32.6019	51.3351	24.5333	44.2035	35.3434
	51.0974	14.9834	36.685	-12.8091	69.1461	38.0009	36.8916	45.5648					43.4006	35.3376	59.8753	11.3439	36.1936	29.729
	38.3333	23.8786	36.8244	-0.07989	48.7415	23.5175	45.8942	38.2342					45.0975	36.5914	56.3727	17.3134	37.9591	42.4368
	68.9048	21.4405	33.8878	14.983	64.0178	23.0713	43.8571	68.8518					37.0228	39.4394	49.8425	22.5375	42.7434	30.069
	76.8535	13.2588	31.3026	5.80257	47.2284	20.7719	57.5238	44.4074					48.1634	38.5159	32.6735	22.8042	45.3182	27.9201
	69.9122	11.9747	35.0209	18.1604	24.9082	24.7933	49.672	43.1852					30.0611	43.4646	48.6469	16.3237	43.2644	36.3588
	28.9799	16.7314	37.7695	16.5183	40.929	23.2903	74.0053	43.2077					55.2943	60.835	64.4967	11.0408	45.7798	43.5042
	31.7379	11.3689	34.0296	7.06122	39.8019	56.8009	62.3054	35.3148					44.0534	44.4375	78.1735	14.9012	43.6537	35.8076
	39.3565	19.2767	24.7849	16.6586	67.5684	26.4509	48.2364	50.3665					50.1628	40.5989	55.983	37.7118	43.111	28.0222
	57.3118	18.3377	28.1966	9.24409	45.1974	22.0702	52.1164	39.4074					60.0752	4.45127	116.124	19.5953	33.1369	24.3097
	30.0387	18.9073	39.148	14.9151	53.8761	31.0519	64.2645	33.8148					35.2396	10.9746	76.8928	21.7033	37.3636	36.1337
	41.4057	24.7589	26.4876	13.2251	49.7037	37.5933	59.0053	59.7803					45.9299	20.5908	65.8333	25.2001	58.7955	30.3643
	50.2649	26.3792	25.4626	38.9439	46.0489	47.2971	62.4868	69.0907					27.4967	12.6467	54.2449	10.4643	41.9456	39.2908
	35.1132	18.4658	27.0644	18.4862	36.5442	36.0592	58.5	46.922					18.5833	14.2285	56.5748	17.6128	44.4144	27.8475
	31.7569	14.8974	16.5986	36.4612	43.3279	39.7877	48.0714	43.2222					38.8998	14.5458	65.3209	14.4666	32.7434	34.7244
	16.2083	22.0507	33.4843	33.209	37.7234	45.2487	49.9261	47					33.9834	14.0486	52.3694	18.3764	24.9634	43.875
	65.3011	24.9776	21.3171	17.0791	34.0354	38.2297	46.3386	39.9872					30.1063	14.7265	65.0112	10.7822	35.013	36.3132
	24.6894	20.6506	7.45387	28.5151	40.957	49.2342	57.6847	54.5926					48.596	6.29486	51.8566	8.70455	26.3801	26.2009
	36.8452	22.5074	8.76201	22.6999	74.9776	44.278	31.0296	39.1941					51.608	7.15339	21.4603	16.3929	34.1591	25.0265
	26.535	23.4622	9.5288	12.5045	59.8776	32.6673	45.1905	43.4687					34.9884	7.45142	33.5357	50.6316	37.7771	32.9649
	26.8384	20.054	15.194	19.1792	55.3163	47.7368	51.8571	49.0648					51.6634	10.6136	34.1538	39.5918	36.2841	34.394
	26.8785	11.5311	10.5393	33.658	38.8806	42.9137	75.3571	54.4815					21.3562	20.553	14.534	39.3232	20.9924	26.9222
	24.6285	10.3034	3.04792	42.0762	44.4459	43.0842	58.5468	52.6362					31.9212	13.8426	22.9231	16.6613	41.8332	20.3586
	25.5	19.3631	15.1825	27.6161	77.3137	40.8421	70.8942	33.963					39.0577	7.20192	34.2007	18.9734	46.0304	23.6313
	29.4638	18.9383	22.9898	30.0214	82.0276	33.5695	55.5357	42.5926					38.8603	13.6322	39.7184	23.1662	74.3389	24.0532
	17.5827	22.7104	18.8649	10.0652	80.2518	17.6525	53.3757	48.7791					44.4307	13.6486	31.8929	45.3888	38.7229	21.8136
	45.9226	24.2897	13.1071	29.2682	54.4923	9.3013	49.6349	38.037					31.5243	10.0514	24.0114	63.5316	20.8108	41.971
	26.2408	13.0858	24.2898	25.8207	61.293	19.0226	40.7738	40.9183					34.1937	36.906	24.0293	39.8332	28.4448	46.8085
	33.8095	8.84813	25.5624	23.3286	83.4049	13.1212	63.7931	48.2222					28.7033	17.855	39.602	29.2066	22.9889	30.2108
	27.932	21.3121	20.1048	43.0968	59.9513	15.9424	67.4581	48.1111					54.3875	10.6328	28.1047	31.4858	39.691	22.6086
	42.9732	14.1179	27.9576	40.0128	55.6315	15.3169	50.3946	47.8493					52.7016	14.965	27.9672	24.4193	38.0991	34.6427
	27.1422	21.9438	28.0816	41.9385	70.2481	8.07669	70.851	69.5185					44.4198	22.3902	23.9791	27.263	37.5892	26.007
	29.5598	20.5601	30.8912	23.5148	62.8586	11.1022	47.4305	60.0907					46.6929	10.8626	22.4846	39.3623	30.7159	31.9381
	26.132	16.543	25.7833	36.4656	71.494	11.8984	57.4627	49.2379					54.1853	26.9175	36.9689	50.7533	30.0355	27.3503
	31.2605	28.4363	29.7578	35.6287	73.837	9.88988	65.3448	55.6362					45.3382	9.01973	36.0876	36.3004	20.925	36.5328
	28.1569	29.7377	28.9378	27.1584	55.9858	10.5264	65.802	50.8838					35.6174	9.3804	6.52382	51.2323	29.0917	33.4507
	24.8563	22.4509	30.8469	48.1596	52.9851	13.2685	52	53.8518					44.6928	2.40077	43.501	46.7597	22.8373	18.3631
	35.2071	15.3482	30.9326	43.1793	54.0299	12.0658	56.4317	45.3704					44.2288	7.69353	46.7054	34.8367	34.4764	28.3813
	24.555	17.3991	32.2645	26.9058	35.9685	15.3833	55.4828	47.47					37.73	12.8955	25.7458	35.0213	71.1578	97.5596
	58.3742	10.8994	21.7308	37.6878	64.7071	16.9764	86.5296	51.6858					59.952	13.3535	49.0521	28.1457	75.9585	85.0673
	46.3548	22.0113	27.0004	32.6873	50.9162	18.3669	76.0653	45.8505					44.4401	11.096	46.9597	49.836	53.4667	73.5
	42.7791	14.4061	35.4581	46.5849	55.1497	16.6724	63.5296	65.9259					29.8561	23.8714	30.9888	29.3816	83.6205	88.154
	25.8958	3.17037	22.3397	38.0105	50.7901	7.94695	61.1367	49.4074					24.1498	10.962	41.196	42.417	74.4354	84.0854
	49.0001	6.52142	16.3996	43.8453	44.5534	16.0471	55.2094	60.1941					46.9052	8.72855	26.53	31.8014	72.0281	82.0267
	32.6303	16.2865	15.287	37.4323	66.6845	13.4025	69.5862	61.1482					46.0881	15.2275	48.7487	46.1869	87.5135	88.248
	46.5353	6.24567	21.109	54.9215	66.4601	13.5507	81.3206	52.8889					35.0728	12.4499	38.4375	28.7203	77.2121	68.9833
	36.7025	11.8755	14.9012	20.321	58.86	17.9493	80.9655	55.1994					71.6412	8.46829	49.6998	16.1944	76.0568	69.8964
	26.8818	9.57296	16.9648	19.0574	65.2943	11.7431	61.6169	51.0648					28.3633	15.1075	32.3201	39.6076	59.221	69.0284
	34.6279	20.0775	17.1837	32.9727	83.871	14.7632	59.5798	53.4074					12.8781	2.5816	31.9601	27.5332	91.1333	108.492
	42.0704	3.47013	15.8327	19.4242	59.8413	19.3177	39.8867	37.922					43.498	6.93666	76.5892	24.7741	64.4022	88.7739
	35.7291	3.22985	15.1156	28.2131	53.8209	15.7069	70.1354	48.4815					30.842	15.3087	59.5023	21.8108	80.5833	92.6208
	22.8274	9.40618	27.2846	24.5507	79.3261	18.5098	51.2796	54.2379					62.8653	15.915	19.4213	11.3227	73.1552	92.8344
	21.5149	13.5183	13.2144	24.1675	56.2671	17.0021	59.9655	41.8148					58.6215	12.0504	20.8705	24.1257	85.2372	60.1936
	25.4911	18.401	26.4275	23.6519	54.8776	12.7632	82.3103	40.6424					56.4867	20.4433	17.4023	25.0098	73.0879	82.4267
	13.8059	14.2791	35.1457	17.9255	63.7071	13.7775	72.6909	48.7778					54.9918	15.7432	19.4791	14.8068	82.7167	84.7306
	36.5107	10.6757	25.8582	22.8039	46.4629	9.02748	73.5428	44.2593					48.2196	25.7631	10.9354	19.9694	83.2561	86.3237
	32.5939	12.1572	21.1679	47.8607	63.3629	9.68784	52.851	50.7778					53.3495	17.6837	17.9552	35.1801	75.9212	88.7747
	26.6042	11.7589	37.7779	13.8644	64.8776	12.6079	56.9872	70.5185					49.4438	16.0892	18.9981	11.8063	82.188	80.1526
	27.3557	11.3796	27.9191	40.8143	46.8776	15.7376	86.3576	60.5734					60.568	22.471	37.5741	16.0275	82.7123	94.2465
	43.3226	6.41286	6.51972	34.6013	53.5411	12.4402	56.5862	90.8518					31.3419	22.809	27.0768	22.575	79.3191	81.6179
	40.1754	17.5893	25.0641	33.9579	44.1541	13.7405	52.9581	73.47					34.8267	14.2988	30.301	14.984	88.4322	84.4745
	28.7812	10.3028	33.0454	31.9547	57.5245	8.48802	55.5186	59.4444					46.1587	11.2423	38.1211	22.5677	81.5874	82.9972
	29.8667	3.67952	26.387	54.7182	58.4468	15.931	78.1724	45.5734					45.6771	15.1422	40.0504	26.089	80.2167	85.1653
	44.5913	13.2552	-0.72139	50.9047	58.1228	15.0239	48.0296	39.1362					39.1584	29.346	35.1923	33.0795	82.2409	75.8956
	30.4248	13.3839	15.5915	53.6161	71.5638	13.4431	50.0345	42.9934					39.4552	12.8536	54.5758	50.289	88.5604	65.7268
	47.0317	4.78551	34.1326	50.398	56.8547	13.0431	64.2835	50.4934					50.6256	20.3101	19.5143	30.994	78.5681	66.7903
	30.5875	11.1997	35.993	46.7629	54.655	14.3013	54.6169	78.8148					1.30203	21.9292	37.3282	14.801	77.5936	92.408
	23.665	13.9185	18.3992	70.3619	53.2195	9.80873	71.8391	34.1941					26.7053	9.87832	32.3752	22.0425	82.2485	82.8459
	10.9663	8.42701	22.0698	66.7786	68.2231	18.7759	71.6539	45					29.8883	16.7041	43.3745	43.3725	69.3088	63.4972
	18.338	4.04571	39.5174	61.9866	56.4776	18.2375	61.9132	37.8889					11.0617	21.2205	53.9728	37.2959	75.3576	61.3166
	12.2575	3.0489	7.38613	50.2912	70.6315	16.3669	63.0345	36.5185					30.5866	21.8264	52.8539	29.5522	77.6229	69.1237
	14.3104	11.4699	22.6794	21.8785	42.1047	16.7637	82.3576	47.3533					22.1039	-8.90544	36.8316	63.2133	67.106	77.7419
	24.7768	10.7292	28.9702	42.5718	47.7017	8.86583	84.9872	59.422					29.2095	25.4912	28.7579	37.8067	81.1218	74.5403
	51.6018	11.6517	18.0338	28.0812	53.2645	13.8372	64.4687	37.4074					25.0008	59.2708	55.7412	30.4575	77.2208	82.7739
	35.1531	1.87202	49.3262	43.0019	37.4074	12.5028	59.5172	34.6079					22.3667	18.6131	47.3602	25.5674	52.4011	67.9051
	40.9861	13.0452	21.0586	25.617	48.6609	19.5834	84.802	68.2593					32.0164	16.2936	31.4066	38.2759	47.0701	81.954
	18.8876	16.6155	34.809	65.3942	49.788	13.3448	47.2094	58.2593					30.4671	17.8847	45.0072	26.3776	66.6218	60.0844
	12.038	14.4656	33.8975	28.6023	61.6651	12.9264	53.3576	78.5045					42.3069	35.9756	19.4594	33.699	70.9891	65.9403
	29.3563	16.4696	25.3831	28.1335	28.5833	15.6035	49.9132	68.8148					34.0255	18.1747	32.6763	35.7278	71.6667	109.687
	16.7155	13.3924	31.1482	28.4991	19.8061	12.6098	76.4416	59.3333					36.9621	16.8444	27.9976	25.6098	70.4316	117.352
	19.5515	2.55874	22.0663	36.9702	23.8782	17.5764	49.5798	65.2963					24.7226	7.36108	41.8352	29.0846	64.5833	101.036
	27.831	0.990135	38.2259	32.1885	20.9833	12.7782	46.6909	72.1852					28.9222	21.0169	21.8876	53.9898	62.6756	93.0673
	37.095	10.2589	17.9362	30.2076	31.9456	11.0764	61.7208	40.2593					43.6829	22.7299	20.1153	31.9831	50.7608	97.7747
	28.1339	22.9031	37.8364	41.6453	23.0825	12.7111	73.9872	50					32.1678	14.6719	19.4989	9.31093	77.576	111.242
	38.8499	21.8873	21.4901	59.6972	31.597	10.4202	83.5172	58.4815					34.492	17.1438	29.2459	31.7948	86.8435	81.878
	38.7615	14.6667	20.6437	26.2243	18.394	19.7931	53.1379	59.037					27.4949	27.3232	26.0197	38.0919	80.1333	73.1903
	33.4509	9.43917	17.7351	50.8929	33.0879	11.5028	57.0243	50.1852					31.3584	17.5246	62.212	35.526	79.5114	84.8841
	22.4841	12.8632	13.7982	29.75	35.6804	12.931	79.1724	53.3704					34.4389	14.677	23.8304	48.3738	76.9505	109.478
	27.0633	10.0231	19.4092	63.7582	29.9807	27.6601	33.4627	71.8518					35.1731	27.1492	41.7194	24.9988	83.7649	97.5737
	23.2723	8.18057	18.972	50.887	43.0684	31.854	48.2081	42.0907					45.5762	24.8925	24.4429	32.6623	90.3167	94.4737
	25.4495	-3.46967	18.8418	27.7835	29.394	27.4095	65.2465	39.1482					65.1535	10.8559	72.0445	18.5026	90.0222	106.274
	28.4544	-0.62369	32.301	21.3225	36.8667	24.503	56.1402	41.4687							21.6613	31.7402	65.2425	56.2237
	33.9	13.5081	42.8607	40.6989	29.0817	27.2505	48.1354	53.7778							39.8584	41.1455	66.8476	94.9396
	34.8095	26.1678	37.486	55.3546	26.0646	31.5167	47.6552	48.8148							19.2027	33.5204	79.45	94.9844
	26.5268	24.9923	28.7653	29.1434	27.6333	23.0667	46.802	61.3862							13.1474	20.5046	77.1833	114.883
	45.0439	26.4631	20.915	30.9587	27.5079	35.1417	50.4483	53.4302							20.6885	27.6977	62.1218	117.372
	38.5457	33.3113	29.0077	45.1698	29.7108	30.4229	56.6169	44.4815							31.8467	24.0904	83.7167	92.707
	40.9261	10.0503	36.8147	47.028	33.135	28.3273	52.1724	56.963							28.244	14.5423	98.5727	97.2558
	38.4363	13.5476	43.5998	20.0536	46.0167	32.365	52.3793	58.6424							43.5998	15.9571	93.5356	81.1774
	41.8653	9.96215	24.8959	30.0697	28.5667	17.6974	48.9132	59.963									96.3088	89.457
	38.6177	9.88739	29.2728	30.367	28.6667	27.8807	55.3263	53.5185									87.6854	88.9543
	31.6242	15.0245	27.9208	25.2028	38.3788	32.6351	59.8761	59.401									78.8729	113.647
	38.2441	19.4402	17.6218	25.0694	28.6563	21.8184	56.8391	86.6897									87.7545	86.5403
	49.9372	8.78531	33.0659	24.0887	37.3032	21.0513	46.6897	76.9719									89.7945	111.007
	45.6906	13.799	27.6987	30.7998	29.7348	26.9509	46.7586	75.3793									90.1616	118.972
	40.7388	11.5799	56.2901	25.8202	34.4988	27.4854	43.3206	95.1034									75.9754	115.325
	38.2647	19.0943	67.6874	31.2503	23.4719	28.4607	60.4224	92.7126									72.7253	122.857
	27.4219	16.4868	36.3929	28.4821	28.5177	18.4841	64.3448	60.3793									60.1833	114.204
	34.7394	17.4619	50.9409	26.7103	24.8146	29.6765	66.3103	50.9507									82.6229	108.803
	31.1641	16.9434	49.7566	18.3969	22.4667	22.251	70.9502	36.5172									84.277	114.193
	21.6548	10.1021	54.1552	25.2051	24.674	26.1758	50.9938	82.2759									82.2444	87.4757
	19.9652	12.7062	50.7718	15.6568	25.5907	24.252	62.2094	80.8621									94.7123	92.8477
	22.3368	17.8115	60.0145	19.8405	27.5242	28.7394	50.6539	79.083									83.2545	93.5645
	21.2655	19.0127	63.5629	18.1847	33.4596	36.0444	96.2835	69.7019									98.565	119.199
	18.7131	16.375	39.9475	15.2632	38.2833	29	45.4938	54.0222									86.3376	102.372
	23.7736	37.4527	40.4734	17.7723	27.2303	21.687	72.4483	70.7931									68.8849	105.825
	25.8423	21.5393	18.7643	15.8415	36.1912	29.8604	74.2069	68.665									72.5936	92.447
	19.6044	13.6369	30.7759	24.3477	35.3061	30.4333	67.4138	55.5275									68.6391	99.8647
	26.8405	14.4376	39.2802	23.9359	36.1946	24.4458	59.765	94.1201									88.3729	108.138
	26.8405	14.4376	26.5076	26.0372	32.1912	23.7212	51.1035	56.4164									61.7812	102.899
	26.7826	32.304	34.6262	27.2098	59.8228	30.1683	48.4317	79.3793									68.2928	82.6848
	10.9548	14.6864	29.4138	25.0702	69.2591	26.8448	39.9581	84.3793									71.4688	114.755
	20.7909	15.5612	23.3114	28.2794	55.7303	23.8359	66.8966	67.069									88.9985	73.4548
	12.7978	18.8304	28.0552	24.3202	47.3349	22.6573	105.435	64.0579									66.4106	62.81
	9.81637	20.6908	49.5896	23.6036	56.0035	19.577	84.8621	76.069									76.3243	61.8251
	13.2213	12.1678	42.139	20.5708	47.0825	20.4833	78.6133	73.8238									68.8676	67.6683
	21.7952	11.8317	35.1552	33.2011	63.5704	22.9167	68.8646	91.8978									50.1406	103.895
	16.973	8.17441	50.0255	36.0228	53.8092	23.6926	83.4138	76.4534									91.8416	97.2787
	12.4111	6.93713	34.9718	39.3214	54.705	32.2	71.1379	83.5517									33.4005	99.648
	15.7694	7.19409	49.8885	30.5223	52.8404	24.1667	79.7586	73.5862									67.3538	81.8466
	6.60081	31.2104	21.5568	23.5702	51.2741	21.4333	59.0868	89.2759									95.1002	97.5082
	20.0263	14.2587	31.7489	34.0059	51.2741	19.3407	93.0419	64.6386									72.9821	97.5585
	7.8985	18.5476	51.2145	37.2599	42.5979	17.8333	87.7919	90.165									76.8933	80.7705
	4.95213	26.8708	42.6213	31.0869	45	26.3895	83.9757	78.7497									76.3243	73.0357
	12.5393	26.8708	40.0202	35.2855	48.8026	27.2322	96.198	78.4904									78.6628	57.0191
	9.35227	11.648	36.9364	29.599	32.3667	29.6765	86.7165	58.9719									70.4698	69.7251
	13.8465	29.2196	61.9097	27.0536	24.401	26.15	90.943	57.0936									76.3146	54.4418
	13.9298	20.286	29.2581	31.5263	25.048	17.0667	81.0776	80.2759									94.2313	56.147
	10.3903	21.9678	63.5097	42.6899	36.5656	33.0035	82.4572	60.7497									84.9531	70.4585
	11.0213	20.5357	20.6716		49.15	28.3634	81.5683	54.5275									78.1783	94.4762
					86.921	25.214											84.605	98.8251
					77.4923	34.2494											95.3295	86.0241
					63.3132	35.1576												111.758
					72.4413	38.6151												109.975
					79.7254	32.4167												104.728
					76.5784	29.8974												103.575
					68.6993	21.2814												62.8197
					64.9221	29.9												53.8085
					68.0525	19.0668												72.0632
					40.0585	28.459												107.037
					69.2284	25.0877												112.142
					58.3284	28.1897												96.2948
					52.6565	16.91												79.8427
					53.2695	21.4593												88.176
					58.344	21.614												73.523
					59.5321	35.0272												107.331
					44.3445	31.3333												99.044
					60.313	37.0178												114.612
					63.6732	31.7366												86.9085
					54.5465	26.8772												105.089
					55.4161	32.8296												95.8594
					69.771	29.8939												91.755
					73.087	26.0411												104.44
					73.7842	26.9105												104.906
					65.381	24.5742												106.918
					54.9248	13.0272												111.913
					51.8514	21.0707												109.299
					73.0597	19.1272												112.552
					55.0315	17.732												110.71
					70.6387	29.7834												104.32
					57.4663	23.3996												113.93
					59.518	24.0939												98.8194
					60.6617	23.9649												95.51
					72.8011	25.401												97.81
					18.9784	33.6836												106.527
					24.4712	16.4424												107.302
					22.036	21.2982												100.808
					16.3284	21.0605												112.603
					30.3578	16.3944												111.562
					21.2077	13.4213												117.384
					21.4735	23.451												108.159
					26.4298	18.4045												95.5366
					18.5743	29.8921												106.775
					25.299	17.1681												114.936
					22.8578	20.3772												100.216
					15.6348	19.451												101.508
					41.2193	23.0575												100.742
					34.1829	22.4439												98.7251
					32.4862	25.3518
					25.7971	17.4979
					24.4574	20.9327
					24.1617	21.4018
					22.769	16.7296
					18.2582	17.5863
					32.4284	24.5151
					26.8371	16.7257											Table Analyzed	HJURP		Table Analyzed	HJURP			Table Analyzed	HJURP
					36.9221	13.6149
					36.2961	24.7772											Column B	Set1A siRNA		Column D	SET1A DEL SET siRNA			Column E	FL SET1A
					37.245	19.9634											vs.	vs.		vs.	vs.			vs.	vs.
					30.6207	22.9772											Column A	U2OS		Column C	SET1A DEL SET			Column F	FL SET1A SIRNA
					28.7617	22.5491
					25.7591	18.039											Mann Whitney test			Mann Whitney test				Mann Whitney test
					28.3459	21.4462											P value	< 0.0001		P value	< 0.0001			P value	< 0.0001
					25.9166	23.5317											Exact or approximate P value?	Approximate		Exact or approximate P value?	Approximate			Exact or approximate P value?	Approximate
																	P value summary	****		P value summary	****			P value summary	****
																	Significantly different? (P < 0.05)	Yes		Significantly different? (P < 0.05)	Yes			Significantly different? (P < 0.05)	Yes
	Table Analyzed	HJURP			Table Analyzed	HJURP			Table Analyzed	HJURP		Table Analyzed	HJURP				One- or two-tailed P value?	Two-tailed		One- or two-tailed P value?	Two-tailed			One- or two-tailed P value?	Two-tailed
																	Sum of ranks in column A,B	372106 , 231246		Sum of ranks in column C,D	397051 , 230709			Sum of ranks in column E,F	347555 , 436823
	Column B	MLL1 SI RNA			Column D	MLL DEL TAD SI RNA			Column E	MLL1 DEL SET		Column G	FL MLL1				Mann-Whitney U	80271		Mann-Whitney U	73629			Mann-Whitney U	165449
	vs.	vs.			vs.	vs.			vs.	vs.		vs.	vs.
	Column A	LUCIFERASE			Column C	MLL1 DEL TAD			Column F	MLL1 DEL SET SI RNA		Column H	FL MLL1 SI RNA				Difference between medians			Difference between medians				Difference between medians
																	Median of column A	34.39, n=549		Median of column C	38.10, n=560			Median of column E	33.55, n=603
	Mann Whitney test				Mann Whitney test				Mann Whitney test			Mann Whitney test					Median of column B	22.71, n=549		Median of column D	23.41, n=560			Median of column F	38.46, n=649
	P value	< 0.0001			P value	< 0.0001			P value	< 0.0001		P value	< 0.0001				Difference: Actual	-11.68		Difference: Actual	-14.69			Difference: Actual	-4.905
	Exact or approximate P value?	Approximate			Exact or approximate P value?	Approximate			Exact or approximate P value?	Approximate		Exact or approximate P value?	Approximate				Difference: Hodges-Lehmann	-11.75		Difference: Hodges-Lehmann	-14.2			Difference: Hodges-Lehmann	-5.221
	P value summary	****			P value summary	****			P value summary	****		P value summary	****
	Significantly different? (P < 0.05)	Yes			Significantly different? (P < 0.05)	Yes			Significantly different? (P < 0.05)	Yes		Significantly different? (P < 0.05)	Yes
	One- or two-tailed P value?	Two-tailed			One- or two-tailed P value?	Two-tailed			One- or two-tailed P value?	Two-tailed		One- or two-tailed P value?	Two-tailed
	Sum of ranks in column A,B	493256 , 229747			Sum of ranks in column C,D	491418 , 230383			Sum of ranks in column E,F	597094 , 288021		Sum of ranks in column G,H	328331 , 394673
	Mann-Whitney U	48846			Mann-Whitney U	50083			Mann-Whitney U	66576		Mann-Whitney U	147430
	Difference between medians				Difference between medians				Difference between medians			Difference between medians
	Median of column A	40.93, n=601			Median of column C	36.59, n=601			Median of column E	39.91, n=665		Median of column G	27.93, n=601
	Median of column B	16.47, n=601			Median of column D	14.57, n=600			Median of column F	21.90, n=665		Median of column H	38.46, n=601
	Difference: Actual	-24.46			Difference: Actual	-22.01			Difference: Actual	18.01		Difference: Actual	-10.54
	Difference: Hodges-Lehmann	-23.82			Difference: Hodges-Lehmann	-22.7			Difference: Hodges-Lehmann	17.43		Difference: Hodges-Lehmann	-6.468
	Figure 6 E																Figure 6 F
	U2OS	MLL1 SI RNA	MLL1 DEL TAD	MLL DEL TAD SI RNA	MLL1 DEL SET	MLL1 DEL SET SI RNA	FL MLL1	FL MLL1 SI RNA									U2OS	Set1A siRNA	SET1A DEL SET	SET1A DEL SET siRNA	FL SET1A	FL SET1A SIRNA
	49.8682	14.0318	42.3422	24.3978	57.9446	43.6138	49.0663	28.2932									32.5829	85.3592	44.086	46.9692	37.0606	51.4627
	34.4194	19.4394	55.5348	23.5102	57.6429	38.0472	37.0612	30.9077									23.8246	74.944	44.4044	51.656	47.8448	36.918
	64.1746	11.904	60.3802	28.3089	55.541	40.9259	42.2139	32.4647									20.5736	45.3853	43.9463	37.2136	51.2182	43.4762
	40.464	30.2857	44.4821	23.8214	51.1336	45.0817	53.273	51.6607									34.2966	55.6964	43.3231	39.094	39.7778	42.0484
	47.7059	23.8976	59.356	29.0157	50.3239	45.5185	31.605	48.576									30.2562	47.0247	46.2021	40.5078	40.3684	42.5556
	74.688	10.4848	47.4225	36.9058	43.3558	40.8889	39.6613	35.9337									31.6479	65.4101	49.6735	64.3854	49.6316	31.5
	64.8655	8.12598	44.5781	23.5722	69.2447	41.8638	50.7138	47.9044									30.1082	61.8101	47.2835	46.754	36.0667	50.5345
	47.3577	24.5197	36.2704	43.1542	66.6786	48.7407	41.8674	46.3054									28.2151	58.4113	51.3667	47.8307	45.5345	48
	44.624	26.9849	30.8672	40.8617	61.7632	39.4266	42.1934	37.3975									24.3421	60.5468	61.5208	37.6001	59.7719	57.3968
	61.0391	26.9849	46.8325	43.089	49.6687	50.7778	42.522	44.1531									37.5507	55.8437	42.0714	38.7561	33.9403	35.7895
	38.3571	19.1074	38.4378	35.8061	65.6521	48.6335	41.9231	36.6839									18.9753	33.4807	32.6054	41.7037	39.3333	49.7544
	57.5271	23.874	47.2438	42.6866	51.9446	42.4266	55.4359	47.1648									26.6146	31.4262	49.801	36.993	41.1739	33.5968
	49.2273	25.1371	50.2147	51.4826	48.6891	49.599	61.8895	68.5841									27.1353	42.1635	61.2882	34.5488	37.4375	43.9692
	39.2121	21.2424	42.9502	41.1378	45.2143	40.8148	38.2195	46.0539									29.4378	35.4478	42.852	33.3716	43.5469	61.0781
	82.1163	17.7521	44.0996	31.0154	51.3571	41.1111	40.676	34.5127									36.2172	36.6431	39.1692	47.2491	31.1719	58.8235
	34.376	17.8217	50.6051	25.3532	64.1429	48.1852	35.5294	105.183									22.4899	36.3431	41.9062	45.9704	39.1791	39.9841
	57.5122	21.1667	58.7225	34.5371	59.8743	72.1852	41.1266	32.1752									27.2407	36.2207	45.1399	46.1425	37.6615	49.2182
	54.2651	12.8473	38.6837	31.3324	61.3929	51.599	34.6925	28.1071									20.2699	29.8492	55.4492	36.8469	33.1667	60.6379
	48.5118	20.6641	39.8163	41.7861	54.1429	48.2963	37.5072	30.7549									29.5465	39.0491	67.2421	69.5118	26.629	42.7222
	58.1936	22.808	53.4898	27.5672	30.1336	35.4352	44.3175	26.5558									24.9469	51.0437	57.6633	39.2935	42.1176	32.5312
	57.4885	28.2185	54.8557	39.3782	57.2818	57.6296	39.0102	39.7703									33.9278	32.3888	52.6378	47.8325	50.0938	40.661
	41.6172	23.5197	33.8085	38.4796	61.9114	56.6679	48.0714	27.8934									25.1037	57.6447	43.27	48.5288	37.6094	47
	57.553	42.3182	49.4415	22.5266	60.186	56.7923	39.4341	35.8377									27.1655	45.8924	46.9581	30.6387	40.7719	34.9104
	54.4409	20.8527	32.7214	24.8557	59.0225	44.4611	48.6142	34.2572									21.8887	35.351	64.6689	64.3355	49.7167	45.1176
	58.2188	16.3712	39.3927	53.1337	61.0225	61.5926	40.7692	38.8316									48.6651	28.4075	49.9468	44.7052	47.4483	43.3333
	50.2936	16.3115	48.4847	46.3368	56.5357	38.7778	34.8554	49.7155									30.6103	38.9851	55.6165	38.0574	43.0351	37.1324
	70.4531	14.0152	44.6702	34.352	50.7857	42.4709	45.8501	36.119									42.3382	38.1771	69.3723	29.9082	42.377	43.4
	78.744	24.126	46.0733	60.0815	66.3584	48.1482	29.9737	34.4515									30.9519	46.1456	80.9603	39.5226	32.3443	40.9682
	50.848	31.5303	36.3617	32.8182	56.8003	45.1083	38.3355	32.0541									32.5948	26.5443	74.5503	43.0169	46.5846	30.9375
	52.4597	14.9449	36.682	26.9796	43.8003	48.2963	43.7278	31.4611									33.372	29.199	42.8528	33.8564	34.7206	33.55
	47.3438	21.479	40.4503	18.9592	80.117	40.6495	40.2386	41.4643									27.1934	42.4637	50.0948	41.5862	48	26.25
	42.3492	21.9134	39.0619	26.6806	78.8411	61.8889	40.373	46.2506									43.5127	25.3052	43.1571	40.9439	49.2923	40.85
	41.4228	18.2381	45.0102	42.2935	48.6151	60.9438	33.809	40.5064									57.2668	37.3907	55.8053	39.5609	60.2459	41.7119
	49.8583	24.3643	43.1071	44.3368	48.1706	37.2268	39.5754	74.5947									48.9255	30.3294	71.9694	32.35	35.8333	38.8923
	46.7364	17.1221	41.1582	24.5124	70.8445	51.0066	46.6298	44.7625									42.4838	41.2404	62.9797	30.0626	44.5938	45.0656
	40.2812	23.405	42.1077	20.3673	66.8067	69.9783	74.9095	69.622									34.0915	43.7822	45.8705	40.3112	39.9841	45.9355
	35.7769	22.1406	33.4876	57.9286	62.1336	48.0741	54.0244	35.5954									38.9722	31.4402	48.1677	37.7959	53.8276	45.3443
	66.0159	19.9921	49.1571	40.395	44.9286	62.8518	86.9646	27.6122									49.298	38.7225	44.8243	33.9353	43.5091	49.2069
	42.296	15.2705	42.6582	25.4322	61.3929	35.8748	74.1796	29.8955									36.8648	21.8891	44.3782	31.5536	51.0741	36.3594
	50.2835	19.1575	41.3351	24.4315	36.7799	42.3704	86.7592	52.7344									59.8648	35.4594	30.5102	30.8309	54.0615	51.9672
	60.832	24.7099	49.8462	52.4847	60.2143	65.4815	58.5656	25.0757									46.3477	31.8989	40.0408	43.5894	32.5645	35.4839
	54.4603	26.947	65.6995	30.2359	59.0225	57.5926	33.9445	21.8622									37.7333	36.9514	88.1964	31.4007	26	42.2167
	37.5935	35.1024	61.2902	34.7296	67.9484	63.7407	52.5683	23.9439									28.9757	32.1871	58.2797	33.7347	53.9833	49.1475
	40.536	17.9015	57.1765	46.4012	72.8929	49.578	39.899	24.8888									37.3189	33.094	27.455	33.3875	42.0667	50.0645
	36.0682	15.5892	54.359	26.3367	46.0357	31.0066	40.0589	20.3874									31.1576	28.4632	54.9696	37.6857	47.7681	44.1875
	53.4567	21.9394	58.0419	23.9637	49.541	38.078	54.939	32.0038									37.3755	31.758	50.5612	36.9948	47.9385	59
	46.4167	16.6905	43.035	32.0102	61.0825	41.2222	34.3897	23.0414									55.3636	26.6513	47.7194	50.8175	36.6035	40
	51.9672	19.984	54.8396	38.9005	56.75	44.8059	33.7886	20.6775									28.4017	40.003	47.5736	41.2123	51.4364	48.55
	41.9262	19.1417	41.3874	31.9846	52.9855	45.0128	60.6677	27.0207									21.4082	27.6833	53.2391	35.2633	38.8125	44.1452
	33.4046	24.0985	36.0963	36.0612	67.3214	42.7024	67.3327	25.1327									32.1546	23.2727	51.13	38.713	40.8103	48.8333
	55.2222	24.4286	59.6543	40.32	33.1515	28.8518	42.8872	33.5124									62.3053	82.4009	41.8703	38.6257	46.3276	62.4737
	49.9843	24.4297	42.7278	34.682	55.8066	41.9259	44.2693	25.1248									59.4153	64.3961	53.3669	43.7696	40.2983	73.8095
	45.5161	32.3071	45.3041	54.2199	56.0966	47.2542	54.6611	21.1462									51.6042	60.4067	68.5118	34.9685	33.4912	66.2295
	45.5691	22.928	39.4847	44.5233	78.1706	52.7369	35.165	38.3737									48.1388	110.055	41.9388	37.3874	33.2459	44.0182
	71.2284	20.8618	53.0535	25.7114	45.4299	40.4352	45.2657	29.7828									41.9004	75.6342	56.1345	27.607	39.4127	49.95
	39.2598	27.544	45.4145	34.3881	42.2818	46.7407	39.6537	25.1354									63.1264	55.6878	42.8965	42.4922	40.7414	66.7794
	54.7936	26.7222	76.8265	47.8462	47.504	35.9438	34.1885	19.9384									62.0524	61.4519	35.8923	34.1526	53.375	45.8308
	46.8788	21.4488	36.3367	49.2908	63.8373	38.5556	37.9216	21.893									52.5055	93.1608	40.0264	23.9474	46.2931	46.9333
	63.0952	24.8438	36.3192	37.7041	42.4643	67.7209	55.083	19.8408									26.3606	89.4761	54.6972	26.0877	31.7241	41.5397
	43	24.5276	47.6862	31.4897	58.0595	44.328	45.7291	35.0846									52.9155	62.6207	39.6315	23.8814	50.4828	38.5333
	50.447	16.8095	47.2888	56.0567	43.6891	37.5185	60.2561	21.6296									21.2784	36.2897	64.7387	33.9678	41.1774	38.1692
	43.648	22.1181	54.8075	31.8639	44.7262	42.5185	34.4776	26.0153									43.4363	27.7711	58.8418	46.1744	45.9385	54.25
	31.6172	22.8473	53.7653	31.1641	39.2679	45.1852	44.5175	17.2639									57.9948	35.6317	40.5612	33.6112	47.9167	44.4531
	55.7097	17.1288	68.6529	20.7063	47.7632	50.5185	32.0155	21.4225									63.8758	28.5215	51.4744	32.5874	36.6615	45.4091
	44.6746	24.816	48.875	32.9125	38.8066	48.4074	30.4259	22.3702									44.9424	29.5101	51.5796	55.4119	40.1129	40.7869
	35.2645	20.5591	68.6203	50.8606	49.1786	43.0741	62.5314	26.9401									45.3839	37.1999	47.5663	37.2769	34.4706	29.5862
	37.8702	15.3954	59.5236	57.6624	36.7262	38.2923	56.3532	20.4701									44.8126	36.5262	37.8706	30.7447	39.431	43.8276
	42.2481	13.6434	58.8677	68.1646	47.7262	46.7407	49.2413	29.2173									50.1435	52.2726	43.7811	32.5928	31.6552	85.1636
	35.6512	24.373	73.051	51.5459	51.5653	50.5556	36.6731	26.6148									50.1299	38.0243	55.9041	33.0154	38.1273	37.8667
	57.0984	17.8504	44.4475	33.1534	37.8767	50.8889	38.9567	21.6209									38.3214	49.4271	38.1851	34.3418	27.7705	39.4844
	40.4962	36.2868	51.3886	25.0448	42.2894	51.828	56.7296	27.4369									30.3904	23.7186	50.6628	36.7831	56.1311	39.9667
	66.9512	21.4016	50.2763	32.7772	49.9446	41.9093	45.9836	20.9346									36.4469	25.525	78.4439	37.99	55.7969	42.05
	51.5039	28.3864	44.3454	40.3623	41.3188	36.2566	45.7657	21.3454									31.6226	21.6451	62.4188	49.3245	47.017	53.5636
	52.2727	25.7311	39.1466	35.3874	48.4643	64.5926	42.9235	20.237									45.2725	29.5749	39.8756	39.9747	64.1833	50.9825
	46.5537	24.9924	46.644	36.2526	61.3558	43.1495	39	24.6023									28.5859	25.0671	31.234	30.8298	69.5231	41.3454
	70.9922	25.2787	42.8549	19.1882	42.7032	48.037	39.0386	19.4346									30.5673	32.0437	40.3443	27.1691	46.0441	47.8833
	31.5156	33.7109	39.2447	21.3949	60.8066	48.4444	36.6825	28.8978									25.436	18.152	48.0484	33.7395	71.7333	56.4
	50.3511	24.4016	44.6837	33.2513	43.6891	38.4074	48.7315	24.5255									41.4112	23.9047	52.6269	35.1071	70.4853	48.6618
	60.9213	24.9262	40.0212	31.597	47.7632	35.5698	35.6416	24.8973									42.6158	24.3769	39.0976	35.1071	66.9815	34.2281
	36.9545	20.5	44.9647	21.3582	38.578	53.0128	34.8422	28.6351									35.8421	19.5922	70.7723	37.0652	54.3548	30.1897
	36.4454	21.9762	26.1917	21.069	51.3239	49.5926	22.6994	26.9871									31.4072	13.1075	19.6327	31.3475	57.9655	41.9375
	54.016	27.5748	25.0615	29.4235	51.5357	48.1111	50.0047	19.4791									45.5218	23.4447	21.1001	30.1566	35.2769	34.2456
	39.5476	18.0611	34.6269	41.204	41.4669	35.328	26.0792	25.428									37.1431	2.81094	26.3048	41.7039	60.2131	43.5273
	54.0227	31.6279	48.6837	28.1728	41.6891	50.1852	30.7201	20.2486									20.9796	29.3827	27.9716	37.7159	62.6182	34.5345
	47.0738	26.0945	34.8377	26.8163	48.2447	52.2209	26.8386	27.226									41.6729	11.1163	26.6181	37.2853	57.0182	42.7454
	44.0714	31.2046	34.2002	31.4681	53.2077	39.037	30.59	31.0713									19.1683	32.7087	24.2331	36.4694	50.2836	42.3276
	58.6471	23.912	22.6466	20.0408	45.2447	53.4444	36.2343	35.652									23.6963	20.2399	23.7691	37.1275	54.2388	41.4098
	51.4206	18.2441	16.979	41.8706	58.8003	37.6667	41.9736	41.1118									38.5682	21.2288	33.1521	29.9899	53.6885	37.5556
	45.9167	26.9842	37.5233	29.1497	72.1706	31.4266	27.3665	23.9042									22.0751	25.0919	20.079	30.8885	61.1562	44.6296
	55.4921	21.1667	17.7432	27.5103	47.9589	54.1852	33.4142	34.8359									47.2822	26.5666	20.207	34.7173	40.15	53.6364
	53.7936	20.9849	34.165	21.59	50.1336	46.1852	46.3242	41.8385									70.1555	34.5966	17.5595	28.6874	72.5667	38.15
	56.3701	21.8651	37.9468	26.999	50.5653	43.9783	29.6684	40.5773									61.6038	30.6135	22.5388	59.0543	50.3333	35.623
	69.4609	27.0159	45.5671	29.801	46.1706	46.9259	43.7296	25.6307									41.1417	33.2872	22.8451	30.0348	44.2951	46.6833
	56.0787	25.2222	30.9896	34.7826	59.541	33.53	24.9363	23.7309									43.0555	23.1203	33.3345	26.3367	55.629	49.1273
	47.0756	22.2205	32.4663	39.8316	62.6891	43.8889	30.0218	44.2092									60.7233	21.6983	26.4791	32.644	53.6557	34.6833
	46.9016	23.2791	37.8432	50.3613	53.6891	33.578	32.8665	27.4206									54.8831	34.1594	27.2876	29.6753	60.6333	47.6667
	61.7323	23.053	31.1755	30.6684	53.9114	59.5556	33.486	26.1826									42.9571	40.5593	32.4597	59.4177	54.0167	37.2381
	53.5426	23.072	43.3141	20.7546	45.0595	47.2542	42.6071	31.1172									51.6638	42.414	22.0692	44.8609	61.4	36.9677
	48.1429	22.6515	54.1277	21.0206	44.75	35.9259	33.2447	47.2144									63.1388	37.898	22.4866	46.252	49.4833	41.6833
	71.0238	34.9055	58.1393	37.2245	59.6521	41.6296	25.9506	46.9716									33.4148	38.4554	47.1054	37.5466	52.7193	37.6066
	54.3485	27.9924	46.9534	35.7644	35.8188	23.0281	27.0027	39.7624									27.2818	30.5944	41.7908	37.5916	55.3548	38.2031
	50.093	38.56	26.5916	32.1385	24.2262	23.6921	29.2849	19.0491									26.9403	38.5583	55.3989	27.9948	57.2667	42.25
	85.373	33.7424	44.1622	21.2338	31.0357	23.2503	44.5081	35.815									22.1688	24.4731	23.2621	46.395	59.2182	38.0781
	91.2197	34.7344	21.8458	23.1244	38.5595	30.3448	45.4508	23.9919									24.8052	17.9855	42.2293	25.576	79.4262	37.1897
	71.0534	40.2349	46.2564	24.945	27.2632	25.2635	23.3709	37.5374									23.7357	31.5146	37.3909	36.1045	44.1515	41.4167
	77.656	35.2936	26.2287	31.9694	30.9669	22.2069	26.0393	31.3926									25.8881	28.6542	29.5325	32.8316	49.2923	49.1636
	76.7045	34.0233	46.9439	36.6308	27.9618	23.2133	19.0188	41.0117									22.2834	27.2409	25.2391	37.725	58.6418	52.1406
	62.6562	35.6746	40.4456	40.5027	35.2632	30.5493	30.0777	25.0601									37.9594	25.3022	24.5227	30.1466	41.1	62.9531
	63.0325	40.9328	34.4084	29.9001	40.1521	29.7318	21.4369	27.1173									19.7729	32.2423	20.0948	34.1243	57.7719	28.5
	79.1732	41.3588	36.759	28.2064	49.8929	23.5135	27.6515	43.0645									27.8334	30.9935	20.3891	34.3571	74.0364	45.2131
	56.3071	51.1575	57.3826	43.2042	29.6706	20.085	34.365	45.8601									25.5795	27.4503	22.8923	25.898	45.4833	43.6984
	61.9225	33.1797	39.3906	19.0371	29.3743	17.6207	29.1459	40.0932									44.3379	32.2458	24.4083	35.8161	51.6909	49.2542
	79.629	34.5833	49.7908	38.9353	29.5966	25.3985	28.8382	32.1827									29.3312	29.772	14.6559	35.8316	67.5968	38.7727
	54.2362	60.5	48.0933	17.5773	36.1509	38.0345	26.9433	25.4643									25.0995	30.2977	36.1786	37.1294	50.4677	25.0923
	61.1364	57.6412	23.8138	22.8557	40.4114	27.3103	29.7195	18.5236									22.2092	41.6178	40.1147	48.6806	37	39.6724
	47.876	27.4127	26.9482	21.75	29.7204	32.0822	37.1198	26.3035									27.8939	23.8854	35.9151	28.1443	51.8507	38.9516
	62.8583	58.5161	21.7512	25.0547	31.3756	17.7931	42.3934	23.1316									22.035	36.2638	24.6523	33.7173	43.5172	39.9194
	59.7717	29.8992	43.7826	26.401	27.4855	29.0281	27.4732	44.5743									16.7341	24.7474	17.8107	35.0418	51.1552	48.1403
	80.3788	43.3594	19.0363	21.865	40.6336	31.1691	43.7327	27.8625									18.1077	31.5583	16.862	40.5	79.082	37.5088
	59.16	45.4773	36.4918	28.4031	26	25.954	28.0521	38.5255									18.9082	15.6846	34.1577	24.3	57.1053	36.9
	71.0305	42.2424	44.1669	26.3112	28.3214	34.6948	23.2203	27.5215									22.7198	11.5369	29.2749	50.4662	44.8525	34.4783
	60.5076	39.7983	26.6497	30.0102	32.9273	36.5172	22.2012	29.5561									20.586	30.5511	21.558	63.3008	45.5088	28.5441
	69.7698	46.4048	34.601	28.9231	26.3544	49.6948	22.1686	38.3163									22.7281	23.422	29.9691	57.0524	56.0303	37.8197
	91.479	59.2969	25.4293	37.1487	38.3571	21.4828	30.88	29.7896									29.6715	30.3598	33.773	67.6126	48.8308	44.4242
	40.4122	33.9008	25.5492	17.0816	38.9669	14.8059	37.6579	27.2716									22.1631	22.8522	17.1261	51.7047	61.8448	40.2787
	49.1587	51.7398	42.3878	33.1503	32.7549	29.7688	58.6104	40.9374									26.3514	21.1844	23.8801	44.7906	54.6	39.0645
	50.3203	51.0318	33.2397	56.8012	31.1892	26.9064	31.842	39.3354									19.0048	26.1805	27.1747	44.7906	50.0526	52.6035
	60.7143	35.2362	25.9784	41.5723	29.4101	19.4828	49.8432	38.5778									1.16837	30.4359	42.8796	45.3436	66.4737	26.6515
	75.4651	56.0155	21.623	25.4359	36.4855	16.5836	27.7875	46.8658									18.9122	30.2383	44.2346	38.7499	62.9839	36.7705
	74.0391	19.1136	23.5	32.2642	30.548	25.3244	39.3038	42.6211									28.9713	44.3007	29.9264	32.3402	64.85	32.7586
	56.9127	41.5078	21.0102	38.5816	33.5966	25.1022	28.6111	31.9403									12.5999	25.9538	36.8392	31.4628	64.541	34.6546
	92.7302	37.9242	24.6243	26.822	32.8159	30.5493	28.7971	48.3327									21.5341	21.5047	40.089	46.2398	53.1406	38.7581
	67.4846	43.0079	34.9082	43.7876	29.7817	22.4668	26.2886	42.1391									21.2735	18.8865	52.6512	40.0531	67.7167	28.2353
	76.8372	53.6953	33.9949	44.8051	30.078	29.1724	23.2236	23.8699									31.0699	28.7785	53.2906	42.4277	60.0625	43.4483
	68.1667	59.1102	52.5714	40.2439	27.4101	32.7586	27.6327	36.1815									20.7691	24.5975	25.7428	40.2411	51.0448	44.2667
	89.803	36.68	44.6582	22.8997	28.5595	21.6577	21.0052	35.5077									24.9413	31.4416	19.896	39.4453	60	35.75
	44.9286	51.0151	41.9787	11.2786	34.3373	21.1564	28.7141	53.0348									23.8036	28.96	23.6735	27.293	61.3125	46.2333
	51.4682	59	29.8408	33.4307	32.1891	29.5096	24.6754	50.7497									22.3675	28.809	21.2359	72.8323	55.7931	36.7667
	63.7419	41.4048	49.6122	23.8469	28.7549	38.88	30.5214	43.3015									19.3523	35.5058	41.0051	49.0612	58.8	38.4815
	70.5391	70.3256	26.8601	26.5407	27.1786	22.6592	22.0053	45.4378									38.0787	39.47	25.2935	78.1129	47.1053	29.9552
	81.6512	65.4048	23.7647	16.8101	29.2632	33.7361	26.3298	49.8551									35.9329	13.241	48.5051	87.3775	50	35.807
	69.6061	49.1983	35.5916	28.8619	37.5225	28.3448	30.0199	26.0142									31.071	20.6269	52.634	53.2662	61.8088	40.25
	56.1894	22.157	26.1554	24.398	30.3756	31.4483	40.9603	29.9592									35.8909	13.4212	24.7436	48.5871	68.5909	42.1
	80.4286	26.1061	23.9323	27.326	25.078	22.6564	47.2466	38.3093									30.9635	16.9855	29.9948	60.4872	57.9062	29.7241
	81.8182	24.5	42.4308	28.8513	29.6786	28.5135	33.5678	35.2936									30.6256	19.433	26.99	48.602	56.1791	46.3333
	60.947	16.9697	25.1293	18.9184	45.3743	24.5096	47.1274	37.5941									28.1579	23.1671	35.3085	92.8569	50.193	36.7368
	102.764	29.5738	35.4715	24.1744	35.1151	21.3614	26.5626	33.4541									25.4938	24.0736	23.8622	38.3826	51.7636	34.7812
	74.9685	14.3223	41.2724	43.6943	41.4114	20.6852	33.1983	31.6019									35.2642	18.7419	32.7592	57.1019	62.3273	48.9167
	53.0794	34.9134	32.5521	37.9231	38.3003	19.5836	28.428	34.55									33.0264	28.2568	49.8063	62.1728	53.5167	42.1639
	63.7197	73.7769	23.2872	21.4844	34.6706	23.1379	26.6275	55.9095									32.0163	27.7456	31.3979	24.6571	59.1818	41.6035
	80.0645	55.9016	24.4432	19.4662	30.4446	22.1392	25.4043	62.6784									24.1615	22.9988	24.2567	38.5386	42.3387	52.7273
	64.0945	41.5814	40.7602	20.5419	26.6336	25.7241	29.0156	50.8291									35.2889	23.3891	52.398	31.3881	64.3684	47.3768
	51.7045	36.9762	51.5699	16.8667	26.6786	27.3103	33.0887	27.7784									42.9249	19.4448	41.4661	19.0838	36.4615	46.9649
	64.2047	33.44	32.3298	18.1122	33.1521	32.6207	29.9286	23.7443									41.4424	22.1353	40.3532	26.9133	50.069	31.254
	68.0315	35.7073	22.1144	23.0258	32.041	24.0651	32.2428	20.8171									46.661	20.9345	33.0733	66.9205	51.1231	36.6949
	53.627	48.9606	47.5855	24.3075	23.75	25.7586	29.1633	23.3542									33.5654	18.3658	38.658	46.6466	50.5672	37.4364
	71.8438	46.1984	26.7874	36.1592	23.2262	18.5493	27.7022	18.867									26.9209	25.3737	29.4022	72.3946	43.0667	45.1406
	73.3023	36.0079	32.0816	28.8159	33.7447	19.9421	27.0483	53.7704									32.8525	15.7637	17.1838	43.0314	53.2131	46.8281
	73.0076	36.64	32.2775	30.1529	22.8929	18.88	31.7796	4.27889									31.9902	13.7498	23.5897	27.6366	57.9444	47.8772
	64.6822	33.2248	26.0198	16.0324	34.041	22.3244	38.7749	14.0827									37.3381	18.6035	24.1837	11.8615	46.069	30.8197
	74.4651	49.12	43.2908	23.785	25.1429	20.5096	29.6066	13.7941									22.5036	18.9044	73.7806	44.0316	51.0526	25.9849
	56.697	37.1562	44.7629	36.2806	26.1151	20.1392	23.0628	14.9161									30.731	15.5029	78.8506	28.1144	53.7333	42.3636
	65.0318	46.4132	50.9204	17.299	30.3756	27.2133	20.5744	22.2287									18.7379	20.4825	50.5905	32.5189	41.7586	27.3091
	41.1496	41.6641	48.4894	34.1487	39.0082	23.3985	17.3196	19.1493									30.435	10.9353	51.7751	32.0707	51.7097	20.9508
	70.7879	59.1008	61.1117	28.8672	36.3214	27.2635	30.9769	23.9447									51.2129	33.2651	39.0347	28.2651	53.5938	41.85
	63.3468	41.4921	60.4974	38.801	34.1521	22.3244	13.8592	23.8752									42.0396	33.4027	49.4036	37.1858	41.3684	26.597
	66.6942	34.9847	34.718	55.7539	35.7894	29.6577	26.4379	23.3908									36.376	12.0517	77.0244	40.9596	46.4219	34.2105
	50.6772	22.25	33.6174	27.9055	39.3003	23.5836	26.2114	16.8886									35.1869	20.2077	104.281	37.0348	39.1618	26.8387
	46.2045	36.1756	59.1243	22.2151	31.1521	22.6207	22.9681	20.3524									31.5642	25.4863	68.4435	34.126	37.3091	32.0294
	60.7031	30.3779	78.1094	38.7711	51.2262	27.2635	31.7755	25.1173									34.1992	26.4718	110.225	22.8836	55.9815	21.2414
	64.4318	43.5906	68.3641	46.4103	34.3544	33.4138	22.2102	35.0587									43.7225	18.9224	76.5245	31.712	55.4839	35.7667
	63.6885	42.6515	38.1277	36.5025	32.5357	30.2278	30.459	32.2374									33.0053	21.9564	94.3923	33.0883	58.9365	24.8852
	71.7983	41.3333	60.8316	37.6495	23.5714	28.6564	23.2938	36.2285									19.9569	27.8115	78.9324	50.9385	38.9839	27.4627
	52.2349	55.0682	45.5408	32.8883	23.7204	13.3103	32.787	39.6888									31.8005	23.4823	94.0043	40.2999	50.7759	33.7377
	77.814	58.2137	53.5401	47.2606	41.3411	28.5466	35.1072	22.9864									30.3305	17.7579	61.2807	12.3367	49.3448	28.3833
	58.4922	47.0331	33.5135	57.4898	23.2377	19.1762	26.301	14.3403									30.3266	15.5958	77.2922	31.5891	38.7	19.6029
	65.4318	32.6	53.9016	64.9052	28.4114	28.313	27.5941	20.6353									32.6621	17.3489	60.5816	39.0554	38.4928	23.8033
	54.6061	26.7364	57.2827	65.3814	24.9299	25.2133	24.3336	14.5259									21.5572	17.5077	59.1533	42.928	37.4127	24.55
	61.5238	37.937	56.3298	63.736	22.5714	25.2874	23.6526	29.7368									24.7394	13.3359	44.016	35.1303	43.7759	24.7812
	74.7109	48.2727	70.1275	24.8717	29.5966	21.3244	21.9128	27.1961									29.2273	29.1858	70.6249	29.0034	33.8361	20.7213
	70.1908	68.1746	64.7553	45.0532	25.1151	21.0281	26.3565	28.4461									31.6316	32.672	61.8225	26.1661	48.5091	28.1613
	66.5276	48.9688	30.9948	55.2713	26.25	31.1762	29.0485	19.4592									23.6247	27.7959	72.6755	28.5149	48.3438	31.3833
	69.5447	50.0952	43.0108	37.4974	25.4643	32.2874	25.8708	24.1733									27.99	27.101	52.8278	41.3127	62	37.1
	54.8889	22.3876	46.7749	22.3316	26.548	27.5466	19.7515	31.9694									34.9233	36.7846	57.3573	41.2653	34.1719	32.5636
	68.0152	41.7349	57.1837	44.0262	29.1521	31.6948	24.7528	28.0948									22.3214	30.2559	105.394	27.7946	45.4839	29.9265
	27.6693	48.9841	68.051	62.8468	23.8929	34.7636	29.0867	34.5855									23.9433	38.7908	49.9282	24.3983	50.1613	27.5273
	60.7519	48.5606	57.1414	28.809	28.2262	29.931	20.2752	30.1327									25.2523	26.6124	58.9177	25.1371	43.1482	28.2344
	52.8682	34.0318	67.0681	37.9022	22.5825	22.0281	32.4891	18.1761									27.8481	30.4464	61.1067	40.6911	49.3651	24.4461
	54.6061	26.8154	41.7173	54.6965	25.5595	28.2503	24.1791	18.6597									25.2608	35.5869	71.7314	69.2755	51.9333	29.2586
	62.7424	31.4127	77.3146	29.6891	27.8929	26.1921	20.7512	18.4918									35.86	20.954	93.8906	57.4592	43.4074	28.1091
	59.4567	50.4706	55.7642	33.9681	23.004	32.1392	29.4391	26.6444									36.2729	40.948	58.7711	25.823	46.2131	23.0606
	63.4603	44.7244	68.8603	53.6735	29.9669	27.5096	20.1682	27.7781									33.0952	45.1477	50.117	25.7329	37.0161	21.2586
	46.0476	33.697	45.4742	37.0612	26.0308	32.1022	14.5948	17.1626									35.17	42.801	56.0357	50.9126	40.5	25.5789
	57.254	33.536	53.6512	50.0785	27.1892	33.8276	19.0995	24.7853									23.888	29.4592	55.1099	39.0788	52.9667	25.8548
	60.0081	50.6818	47.618	36.3744	30.3743	28.5836	17.2422	29.7701									23.0829	30.9802	80.7697	53.1275	47.2667	24.7612
	52.8106	63.6429	59.1247	68.3669	29.739	23.7241	37.1236	16.2421									27.1303	28.9407	118.856	43.1835	51.8788	19.6
	61.9921	31.9091	51.5026	35.132	22.617	26.8429	29.6363	13.8142									24.8552	28.5269	57.2511	44.5108	54.2188	18.6552
	42.3409	46.2126	44.1257	43.4024	26.8558	22.9911	16.7263	35.133									27.473	33.5027	64.3487	31.0816	54.0896	33.6897
	59.4711	65.9697	70.2984	49.2154	26.1429	23.8276	20.1253	15.8562									23.2342	23.6425	69.0311	42.7336	72	42.2
	60.1515	68.6218	69.8159	37.9731	25.7077	25.7241	17.9324	19.5856									43.2004	30.7082	90.6507	25.9011	49.7931	27.6406
	60.2	65.4206	31.2975	39.2246	39.0066	21.8429	16.8084	20.6786									42.55	46.3851	52.8509	47.9897	52.3788	32.7812
	61.0496	38.3258	45.2308	37.9949	35.34	21.2278	28.7151	24.5033									29.7401	29.4285	59.7449	36.6667	49.6316	24.9167
	47.4697	41.2126	71.4439	37.197	44.7844	43.963	18.1434	26.0731									22.524	27.6762	74.8796	36.6667	72.7273	23.8182
	43.344	45.9843	39.148	32.1489	47.7844	47.5983	15.4502	19.7922									19.8246	30.8102	73.467	28.7344	54.1148	28.85
	66.0645	61.5556	53.0162	48.425	32.4643	42.4815	33.0676	25.1636									23.4182	37.061	68.627	29.4623	41.6557	28.8621
	48.6475	30.9921	70.2888	50.9259	48.3929	37.7548	17.546	19.5284									20.9061	41.4189	53.1228	30.5589	40.2727	19.0909
	67.1849	48.9444	56.8041	50.6649	42.3029	48.7893	18.026	18.5408									21.539	22.0221	63.45	35.4462	46	30.5167
	36.3203	29.8906	44.9592	40.6425	49.6145	51.873	18.3368	22.2347									19.6038	35.2185	96.5159	36.1735	53.5667	31.4167
	43.2619	45.7857	42.266	42.8429	31.3731	49.4444	18.2213	31.5461									19.005	34.2839	61.499	41.0405	42.8361	24.3281
	38.5118	32.7099	57.1343	39.5497	34.7143	54.6528	17.4729	33.2548									18.968	33.8726	82.1755	34.5494	42.2794	26.3485
	40.3893	59	54.8167	41.3403	42.2085	28.1111	19.6494	24.648									46.0515	24.8843	59.6934	33.7072	61.5185	24.4561
	60.6148	47.7857	50.0918	41.1047	32.9696	36.4074	23.4186	34.381									20.2179	27.4786	83.5969	43.715	69.5833	28.6667
	61.4109	39.6992	69.8187	37.2449	34.6362	45.1852	25.3051	23.4343									21.1035	30.0342	109.006	54.3316	56.541	39.6716
	51.876	44.1923	61.0209	31.6667	39.7844	58.5516	16.9231	39.7892									20.8587	26.2727	61.8725	46	63.082	33.9828
	56.9516	60.7879	70.1728	48.8061	31.414	49.1482	17.6109	44.4742									27.0859	27.7745	73.6171	32.3005	54.5538	28.9483
	55.8915	34.3984	68.5485	51.5916	39.9696	30.2031	28.1051	26.1479									28.0197	44.6709	53.0412	53.6728	55.5574	29.5075
	56.832	39.6439	44.4293	63.4583	33.0714	44.6944	18.3601	27.6209									23.9468	39.6487	82.1429	49.3181	49.2778	34.5625
	60.7752	30.873	90.6383	35.1152	36.4881	31.373	25.8743	27.0704									29.0589	30.0697	50.5759	49.2571	48.8909	24.4127
	50.1429	37.3906	65.597	45.42	39.9938	43.9444	17.7113	21.3057									23.5861	48.2938	63.8061	32.21	56.3226	40.4839
	87.1575	47.0758	31.4332	51.601	37.5137	43.0983	14.9856	17.6792									28.0526	29.4937	74.449	39.9402	62.2546	20.4833
	63.816	27.5164	33.6492	37.3163	42.5956	36.8889	32.374	20.2704									30.1909	21.8751	67.9843	18.7843	66.55	30.7188
	43.0551	50.1061	44.4826	86.5102	34.9696	39.4444	19.0408	25.6528									38.4843	23.3087	91.519	34.0192	63.6912	26.9118
	44.4603	34.1797	35.72	34.914	25.0066	29.4444	21.5564	19.1749									34.3959	30.2721	76.6963	29.445	53.1875	44.9524
	53.6967	40.8828	42.1837	47.2023	30.7844	37.7407	22.946	26.785									34.3215	30.6156	59.5179	51.555	65.1454	70.5333
	46.9682	58.7244	50.9072	47.4191	32.6733	44.9444	20.7554	19.5937									38.0912	33.2682	84.2142	30.3547	65.5556	65.2545
	31.9924	37.2366	90.0737	31.4723	44.1548	42.7521	26.9934	18.8067									41.1894	27.1376	61.3214	34.3961	54.4531	46.6897
	34.7197	35.6135	73.345	28.6181	37.0714	36.4444	27.182	30.9254									21.7082	30.1891	86.7133	37.3301	54.6316	51.2581
	40.7634	42.6694	87.0928	31.1114	52.0436	50.6858	26.7907	20.6595									29.4985	22.3566	86.7907	27.9788	56.8	75.8182
	45.6136	44.8939	53.8811	31.0155	37.5622	29.8148	22.932	19.8378									34.7324	25.0053	86.7959	42.75	50.1094	60.5345
	51.3636	28.8409	58.2462	35.8135	32.4511	32.4074	27.4662	24.2796									35.8384	30.9642	64.9304	31.7231	59.0545	62.4182
	59.8306	29.0078	52.6968	28.775	34.5992	29.2963	29.9178	21.6734									50.7449	28.6809	55.791	37.7227	60.3509	58.431
	44.5985	30.8244	50.695	63.4949	35.9249	36.1686	24.1614	30.9123									34.0903	26.4024	53.0765	56.7749	74.9231	80.5625
	36.76	28.1765	67.2667	44.3231	44.377	22.1482	22.0406	35.8374									27.7412	26.9961	66.8892	32.1016	58.1228	76.9524
	44.252	43.2349	65.1405	69.1309	38.0795	44.0651	20.4052	20.453									40.7193	23.8943	138.79	37.6489	67.2414	54.7742
	47.5625	55.9426	36.8265	65.3265	36.6733	40.1852	20.1463	22.8792									30.9487	30.4503	91.6402	30.6822	57.0448	44.7612
	66.272	49.246	70.0559	21.7114	38.5357	35.6667	21.9273	32.4965									21.6584	35.6655	59.1451	30.8032	46.6557	66.623
	52.2185	35.2946	76.4139	36.427	40.0436	37.1944	20.1323	32.0534									37.3332	19.5869	57.2289	22.3184	54.0877	65.2833
	41.3125	46.8333	67.974	45.5814	32.3732	36.0741	16.3801	20.6086									29.5809	25.8163	64.4235	35.1049	51.1562	54.5075
	46.5606	48.1732	44.1071	42.3385	46.4643	44.2521	16.3218	27.0604									35.9671	28.21	59.8421	38.1448	61.4444	43.4603
	55.4444	20.4444	53.0199	13.7194	39.377	53.6296	20.8016	25.135									55.1254	23.9243	58.8743	32.3037	54.7188	57.7544
	52.448	33.8864	31.8557	13.8622	38.4511	38.7548	20.5231	43.1924									55.4033	33.89	27.494	47.5845	60.3965	58.75
	42.8295	33.373	37.8404	9.92905	45.1318	31.5983	28.4337	30.6181									29.9802	37.7805	31.4446	54.3141	64.7846	41.7143
	42.4962	31.1894	35.9333	13.6684	27.0283	38.5479	27.2144	49.0334									35.206	46.4943	31.4599	37.1094	60.5455	68.193
	62.8492	45.6439	40.0904	16.1958	33.4511	40.5556	28.0954	27.3389									30.1765	29.5437	28.7376	34.0476	47.5636	51.9048
	56.5197	32.8605	25.7997	16.4776	38.1548	34.7037	28.3095	22.387									48.8019	31.8584	32.58	35.5393	44.7619	34.6471
	50.4062	38.2619	33.7592	20.0765	29.414	37.1341	31.4801	59.2704									39.3924	24.0523	25.2096	26.9949	93.2982	52.5902
	24.7059	34.9516	21.7692	16.3831	30.2352	30.4815	26.763	43.5026									25.7856	23.079	25.2347	30.76	60.2273	48.2388
	50.2748	47.6135	29.5079	22.6907	40.4881	34.8518	30.082	32.3068									45.0964	27.1887	44.0531	46.8685	52.4561	61.9455
	33.6591	44.6142	23.9119	10.0602	32.2659	43.123	29.6746	31.1179									38.6237	41.9493	31.8112	41.7516	59.3818	47.9649
	33.5906	41.7317	37.1309	23.8212	45.6733	23.7778	29.8262	34.5068									56.4477	32.2391	36.5766	34.7347	52	56.9455
	32.0787	55.2879	23.9427	27.6418	25.1429	37.3016	40.3845	26.1795									42.9842	36.7831	35.6495	57.6335	51.6833	55.9032
	44.145	34.7576	30.9537	17.4628	37.3029	38.9617	27.0642	42.4747									31.6969	22.7154	44.4089	37.385	61.4355	49.75
	39.1406	40.1832	31.886	9.42697	34.5622	30.8148	38.4633	32.529									31.3948	29.1689	28.7907	28.408	63.2333	49.1406
	27.9675	40.1532	40.7749	13.5822	33.9325	33.3016	20.7663	31.3045									36.097	37.0846	27.5225	34.7371	47.8209	71.4167
	36.4809	35.3636	22.8508	11.0576	45.7103	36.8518	24.6378	24.253									35.9606	24.355	37.5244	56.3282	48.5938	62.0588
	45.5873	66.9328	48.3367	13.7487	40.3214	17.2963	26.2495	45.8768									24.7815	32.9766	28.313	76.9893	57.4754	63.8
	54.5606	36.304	37.8706	11.0942	34.2288	43.0741	21.9332	39.8501									44.2949	21.522	34.0805	39.5561	43.5636	88.0435
	62.9206	71.1894	34.1692	10.8272	27.5111	37.5185	32.9662	38.7107									25.7827	38.8992	28.7181	24.778	50.1379	67.1364
	70.0397	25.5906	27.5236	20.03	39.5	39.6296	39.556	43.7536									37.0885	21.3645	23.2042	33.2414	45.983	72.7636
	44.224	48.947	28.7959	14.179	37.34	21.0741	59.3394	52.3264									25.5225	24.1194	21.9564	30.7553	55.3115	87.4138
	43.0246	41.1783	38.3383	11.4308	26.9286	33.373	35.5764	61.0509									20.9375	17.0403	29.6368	32.1522	52.9672	61.7636
	94.7716	38.2222	48.2304	15.6258	36.5251	34.5926	29.823	52.2231									39.2049	25.665	29.5893	56.5507	62.8305	63.2647
	72.2619	52.8168	24.7041	6.81878	34	35.4815	26.7918	60.8954									27.2846	23.8946	30.6372	43.0153	65.459	107.431
	62.256	62.5726	26.5625	18.3411	30.4286	28.3154	23.0464	40.4465									27.2112	18.9199	35.9894	39.0152	55.8793	83.1765
	50.4922	59.9237	39.1204	19.9439	40.1918	31.5134	33.1979	31.7001									26.1646	17.4773	22.2385	24.5801	51.5821	56.6333
	42.7287	45.7176	22.0692	25.0851	31.8955	49.5926	45.0367	38.8351									28.5222	23.1513	51.2045	66.4791	71.1091	57.7333
	37.3333	36.5512	39.6754	23.8177	30.0436	29.1111	37.9708	24.8729									34.2583	26.5695	33.0604	31.2549	57.2281	106.661
	31.5656	18.3333	46.4521	19.6484	29.9696	39.2906	26.1225	39.7104									24.1987	19.4904	27.2858	34.4864	63.3676	121.797
	50.1212	19.447	59.4082	14.2513	43.2352	46.037	30.269	43.0159									24.2233	26.6812	32.156	37.723	63.6	94.0909
	49.315	57.6136	54.0647	15.9552	29.4766	32.6858	41.5784	33.1912									21.8551	32.5237	20.0647	46.3434	58.1	73.9833
	40.6302	39.8889	31.64	11.0262	30.2288	44.7778	23.2017	33.6769									27.5795	18.0001	39.1554	32.8518	52.8182	62
	49.9286	43.4219	53.1943	26.0667	33.5907	35.2031	24.7656	21.7846									25.1686	9.63021	34.9789	36.765	47.931	61.6567
	60.4574	29.0413	36.2289	14.3194	31.0436	46.5185	34.6595	27.3585									21.0774	23.1737	31.282	46.0173	71.541	80.371
	43.5303	58.7899	29.1087	14.005	26.9696	34.5556	28.6736	27.4443									23.7994	25.9294	24.9105	63.1602	54.9474	65.0833
	55.4242	33.424	29.4757	21.1841	30.4643	33.4444	16.5216	23.481									20.1472	19.4139	42.4868	30.8	73.5172	69.5807
	60.1742	33.4016	39.9145	8.84694	35.9696	40.0741	17.368	33.6362									31.6092	26.7634	39.1275	37.3476	51.6552	70.2903
	35.7576	29.1349	45.0765	9.88144	37.0628	46.037	17.1356	31.9796									16.506	29.8851	36.2926	32.2147	56.2909	69.6379
	64.8712	35.3359	29.3048	7.98294	37.7103	37.1341	20.3556	36.116									16.3671	23.8754	33.9524	56.8725	51.9833	64.25
	55.084	25.2441	26.795	8.77608	39.3042	48.1852	25.7126	28.9019									26.519	16.7755	33.2311	37.7857	50.4667	69.4219
	56.189	27.1163	22.2474	24.436	27.2288	47.4815	21.5724	32.9388									15.7432	21.1914	26.2379	69.0561	56	68.6721
	59.0806	41.344	50.8031	15.4876	32.3387	40.2302	22.3555	26.6633									18.1502	21.2385	32.5907	29.2928	57.5574	80.0333
	44.5703	45.6721	20.866	15.1315	25.6786	37.7203	21.816	35.7545									21.4068	25.0788	23.6963	44.6989	67.3276	70.579
	53.315	42.9695	28.6754	18.8921	26.7474	27.7893	18.7225	32.136									24.0766	30.5814	30.4436	52.5867	51.4769	84.5
	61.6772	22.6667	28.6632	25.8622	40.1786	34	19.5821	42.2932									21.8233	35.8334	24.7279	46.6667	50.2419	69.125
	42.688	60.9242	30.415	16.7979	29.3029	31.9617	25.7459	47.229									13.2858	23.8662	40.7231	33.5134	53.5714	68.6852
	58.5968	31.9683	36.7606	20.8856	30.5992	33.3065	21.0969	31.1621									25.9981	25.6926	25.5096	40.6269	62.2609	66.0909
	60.5635	36.6772	45.5425	26.7015	36.9696	40.963	33.7674	41.5073									35.8077	31.136	24.0956	67.9058	59.2203	60.9104
	39.1735	31.1513	28.2296	17.2643	38.4766	42.4444	27.5378	43.0609									32.1069	45.9565	23.4241	56.4643	60.4918	59.8906
	77.7031	34.6667	40.99	23.1675	38.4881	34.5598	27.8809	41.3596									24.2224	33.9989	25.4632	49.8878	60.5082	72.2034
	56.9134	26.5833	30.9843	14.6387	33.0436	41.7893	27.6176	30.1575									22.9306	18.4125	30.703	37.8162	52.4909	62.8667
	51.7717	24.2727	45.3138	17.359	34.0066	39.0651	30.9005	44.985									17.1773	16.848	40.8746	35.0259	57.087	73.069
	34.0873	19.9773	36.8458	14.0374	30.4511	56.8889	34.8778	47.9582									17.0145	31.9113	28.116	39.6326	51.6406	62.3684
	44.7143	29.0248	39.1846	13.2587	34.3214	43.037	43.8208	34.8087									21.5902	22.2549	24.3815	33.0681	51.8197	49.7037
	67.8461	36	23.0308	20.3041	28.649	39.4802	35.4061	64.3723									25.4275	20.9162	24.3979	29.0643	51.871	66.5075
	64.6772	41.9758	30.2296	13.5153	31.2007	37.0651	33.7258	50.139									22.6213	22.786	21.0679	27.8156	56.7846	76.8852
	36.3333	36.3492	21.367	12.0867	35.4021	37.2375	29.5855	28.7804									19.385	19.0094	23.9586	61.6464	47.2097	55.6721
	40.216	35.5318	40.3403	11.7194	29.9696	43.1111	36.9706	58.9395									20.1572	49.2998	46.9256	59.0153	61.6418	49.8361
	74.5854	38.75	39.5816	12.635	25.7844	33.6858	18.3963	53.4686									21.5104	14.6276	24.3333	59.0051	56.4762	55.4035
	61.0252	36.3197	31.2344	14.0692	36.0973	32.7203	17.8518	83.3215									21.294	23.8408	37.4235	59.0102	78.6066	53.931
	53.9773	38.1587	37.87	18.0722	21.1786	33.4444	31.6201	36.9083									20.5681	38.9733	22.8912	29.169	59.7069	66.1364
	26.4461	21.0536	19.8073	19.3721	56.0741	44.0996	21.5272	51.2927									41.3608	35.0446	37.965	16.4509	36.4578	50.8725
	27.5074	25.2679	23.5522	17.9476	50.8276	41.1852	24.0114	35.6587									39.0244	42.2432	43.4561	13.2101	32.0863	40.6417
	24.8457	19.3234	25.0266	15.5897	73.3333	46.1852	19.9191	29.9354									44.4824	42.4524	53.8311	13.4985	30.563	43.0806
	22.1622	19.1023	22.4564	19.8163	44.5862	38.8889	33.4675	36.0059									39.3174	37.1162	36.4025	27.5163	37.2513	46.3123
	36	19.4556	25.5236	18.9521	49.6667	45.4074	38.5823	43.7143									29.7525	36.1986	48.2617	23.7411	30.3604	45.5098
	32.8383	38.3542	22.9895	8.9602	39.5172	44.037	23.6159	34.2417									47.4822	57.4204	54.6742	24.3285	33.7053	37.1032
	26.4214	32.0938	26.534	11.4236	45.7037	40.8889	21.7487	52.8882									51.9268	29.1238	31.7448	22.4226	42.3292	48.0388
	18.4524	40.8006	25.7351	17.9026	49.7857	27.7936	34.8657	54.0662									41.3785	34.7306	34.8711	37.7632	39.4849	42.8681
	17.4196	15.506	47.7892	8.22388	52.1923	29.2222	23.0617	50.7439									53.0137	31.4683	30.4117	33.549	34.7257	32.8881
	33.1239	22.267	43.3351	9.71204	74.5172	28.1852	40.6044	27.3801									55.3887	33.0677	31.7001	42.646	27.2842	37.5699
	44.4478	21.1756	32.6995	31.3632	68.7586	36.5556	50.8373	45.5337									68.1335	36.9708	29.3814	50.3144	43.0561	60.9629
	29.434	27.5621	21.3265	22.5432	56.1429	24.6705	42.8112	44.4242									42.0288	28.914	55.4811	28.3264	36.7022	46.9688
	23.8813	23.3601	25.5638	18.405	50.1852	36.2222	14.2997	50.4105									39.0343	40.3312	35.4978	33.0655	36.0833	56.3948
	23.2768	25.0598	27.7242	13.4158	46.7241	35.5926	32.7192	35.6063									45.5025	27.1007	57.8787	36.1721	30.1519	45.4179
	29.506	35.4586	26.144	16.629	50.8148	38.5185	27.8512	47.8447									44.325	21.2307	46.6118	32.5893	36.4962	33.4355
	17.1726	33.9096	25.4468	18.5867	61.3103	40.1111	26.0335	47.3146									45.1855	38.7101	44.3012	27.039	35.1151	46.9396
	23.5539	22.2815	24.0355	18.3316	55.2069	40.9259	26.7339	36.7578									49.9762	24.7275	39.6806	41.3265	44.9333	48.4555
	16.7821	40.9645	21.0153	14.865	64.7586	30.1852	22.1903	26.7383									39.4894	30.4502	60.1296	35.2507	36.1614	42.0866
	23.4204	22.7124	36.8594	15.2602	50.7778	46.877	29.1488	48.0378									39.298	35.6395	67.135	35.8929	29.9485	49.6845
	13.0858	16.2688	29.25	32.6531	37.2069	43.5556	27.5874	38.515									41.8703	29.646	57.2461	29.287	42.2175	46.4539
	15.3899	28.843	52.8674	27.8	43.6429	59.4074	21.3102	21.8371									60.6182	33.2126	34.0867	36.1327	36.4246	54.8506
	16.0952	24.6726	36.8989	59.249	49.5	54.8518	29.7589	23.6176									35.0703	36.414	69.0781	38.2052	30.7749	47.5584
	19.397	29.2176	22.829	26.227	52.6071	36.7037	31.9524	26.4597									37.2788	57.223	61.7478	47.3858	40.5943	52.026
	12.1114	21.6361	44.4332	29.3	50.7407	36.0741	39.1658	39.0806									39.8137	57.9141	80.3462	34.8338	34.9046	40.2998
	14.5358	10.8304	29.7668	31.7562	47.963	34.0728	31.3278	47.25									37.7079	26.1429	57.7738	34.1458	37.7667	40.3876
	30.7715	22.6138	41.2139	35.3194	50.3214	39.4815	33.5738	48.0497									39.2933	26.0019	50.51	30.5375	39.4118	49.2717
	18.0831	23.3801	31.2398	35.6392	34.8518	45.2341	32.1543	32.9931									29.2429	32.8042	57.988	30.2819	42.5948	41.9985
	20.8482	25.1923	41.9372	39.3112	46.2857	31.3298	27.1166	40.6036									45.5078	43.0523	33.0918	22.2671	35.9044	35.2541
	16.8521	18.4369	43.6711	42.8112	44.9259	55	40.6624	54.3188									38.0003	32.4711	63.7716	21.8314	35.9016	50.9179
	17.2709	22.7024	44.2755	32.5784	46.9286	47.7778	24.9666	48.7225									36.7619	37.0698	38.2299	20.5237	33.0303	50.6255
	33.9703	25.6598	46.1448	40.6326	41.3214	51.6523	41.492	31.5231									44.9992	19.4469	35.59	28.2281	34.6702	38.8515
	19.3546	35.8006	34.265	50.5532	40.5926	53.037	21.7419	29.9794									47.4637	28.4618	45.8311	35.284	33.2485	47.5699
	30.05	35.6098	31.7908	34.1131	59.7143	43.3333	41.2904	30.8611									49.0703	26.5366	44.9295	47.9615	31.6417	38.3032
	23.654	29.7351	39.4133	29.1926	37.4483	39.4444	28.4687	23.0684									39.2601	26.3339	53.3013	34.8423	31.5945	42.8548
	19.9497	19.0389	35.68	39.7659	57.1482	34.4866	26.648	39.3079									34	36.3227	56.2164	22.9466	37.3356	37.5209
	18.451	28.8986	28.46	38.9655	49.3704	36.5556	28.2211	35.2271									38.9888	34.7242	54.6555	29.2072	28.6929	39.5917
	17.2827	31.1062	63.1077	13.2183	53.5926	49.3056	31.9245	41.1379									65.434	36.8896	61.962	28.0268	27.3814	33.559
	16.3442	17.4137	28.5153	28.3418	53.9643	47.4444	39.0244	33.3312									41.0726	34.706	38.662	44.2173	28.077	51.9396
	21.6746	38.1272	28.2513	35.2028	42.8889	41.9259	19.4817	41.572									37.3367	23.7594	38.8483	42.6467	30.6632	33.8591
	23.1869	28.3214	41.465	19.9525	52.5357	36.9349	28.9215	33.4031									35.408	37.5714	33.3013	41.4823	32.804	34.2699
	14.6935	44.6637	30.8462	20.8861	58.7778	46.3943	23.6582	31.6912									47.2468	35.8223	36.0188	21.9792	34.2833	44.0584
	15.1976	31.2849	39.7173	48.6846	53.8276	36.8056	22.1784	33.4266									45.275	31.0513	35.6656	23.0742	29.214	56.5173
	14.3393	18.2065	36.18	43.6468	40.0714	42.1852	22.3035	37.7212									53.5279	27.7641	74.8538	28.2024	28.55	53.1983
	15.5825	16.0179	45.6808	25.6387	41.7778	54.5913	40.0868	27.9647									39.6938	29.2728	69.6049	25.0599	33.3562	49.7648
	15.1726	36.136	24.5082	23.5306	53.8148	42.5185	28.5001	22.0742									43.6597	50.6986	50.4141	21.0506	28.399	55.3563
	27.5827	23.5306	48.4084	30.8919	46	55.1482	29.4179	22.4061									40.7143	54.1644	58.7023	45.95	38.3292	49.1452
	14.42	31.8661	46.6974	33.1128	49.2143	38.1418	28.4907	44.639									48.9762	24.3924	78.6168	39.5664	44.0058	45.1488
	10.7169	27.7798	23.0494	24.8946	35.8518	43.5198	24.6654	36.1004									56.0605	26.7055	32.033	38.0441	35.2	39.934
	18.6673	18.786	55.2408	35.5589	35	46.4815	33.1497	25.8292									45.5304	51.0913	42.6307	29.997	35.2517	45.6063
	21.4569	16.6869	38.6296	27.3438	40.4643	37.7037	31.8433	32.2327									32.7714	33.0979	47.0125	25.979	30.557	51.9032
	14.2086	41.2738	45.984	40.8691	33.5556	46.5913	42.712	28.3929									45.6739	36.6103	28.0748	37.7113	40.4421	39.9366
	15.6332	25.9647	21.9337	38.7744	50.1379	52.6296	31.3219	26.4229									53.344	46.6246	30.5007	39.2337	35.3833	42.1199
	23.077	30.8066	30.746	42.2092	41	61.0171	27.2796	43.6568									51.1534	65.1946	40.2719	27.9194	41.2508	65.9532
	15.1488	25.4371	35.5236	37.359	40.3333	55.1482	53.8422	40.691									56.8578	34.9669	33.3966	31.0566	33.9908	38.8032
	25.9201	25.9703	26.822	45.9026	42.6786	56.1627	29.5979	24.977									58.9888	46.7641	66.2579	47.454	29.0286	42.7092
	26.2396	37.9375	29.2643	30.7986	36.9655	44	27.0464	28.5228									42.3785	47.3942	64.7365	38.8328	43.4	42.4555
	13.3038	3.39881	29.4819	32.7749	37.8276	49.4521	23.3859	28.426									43.9095	39.1711	57.5811	44.5294	33.6167	51.2736
	33.4648	12.9233	41.8346	42.0721	44.3704	42.4444	28.4687	26.1659									59.4405	30.9497	37.8728	12.65	26.0598	57.2913
	30.6063	47.6287	31.8883	31.1808	56.25	39.7778	25.5969	22.5981									43.6984	49.263	36	24.457	46.001	38.1366
	34.7663	44.9881	28.1385	27.7476	41.2593	34.4176	25.2746	22.9889									64.7857	52.4174	28.9561	45.5268	46.6151	44.2308
	25.9912	32.003	34.9468	20.5305	41.2593	46.6667	33.3878	29.785									54.4822	42.289	41.6049	39.3482	50.7494	37.129
	17.7441	45.409	51.7143	38.9082	43.6774	52.59	41.3653	27.3571									60.3853	29.9218	52.7796	20.9444	35.2491	44.5699
	14.509	38.803	34.7474	26.445	45.6207	31.3831	25.6898	21.3274									67.2669	30.4821	34.2358	55.7738	40.251	36.9196
	17.9792	18.4167	43.5183	23.2732	43.5185	48.8148	27.5095	29.5074									42.1835	40.3818	32.4531	25.6047	38.2354	51.3318
	12.3672	21.1382	25.0846	28.1817	40.931	39.9004	26.4004	31.3947									47.318	31.7857	66.2835	25.4018	38.7818	37.2866
	11.131	32.6677	40.7398	46.442	42.25	37.1763	31.9847	42.9998									46.0012	33.623	28.1958	32.4167	35.0208	57.9866
	14.2082	39.4688	56.1514	27.6576	54.4444	32.9349	33.073	31.0765									60.0648	44.1362	33.4576	30.6183	43.3006	53.085
	18.0149	19.3882	30.7538	43.6237	41	52	23.0523	32.9854									33.588	59.3692	50.8796	21.6228	33.6175	65.1274
	23.6149	22.0828	22.9702	49.948	44.7778	30.6627	26.6222	31.2705									51.1028	37.9821	33.3775	25.753	38.9563	60.6866
	20.0449	32.5988	30.8154	37.4693	48.7037	38.8314	22.6426	34.5052									49.2381	40.1101	55.4904	21.4851	27.1167	56.8515
	16.8353	32.2673	32.9415	24.3365	45.1379	31.1039	23.7153	43.6625									41.2468	48.7909	57.0617	22.3066	35.7354	60.1967
	21.8614	28.7505	23.8808	22.8431	53.4643	39.5556	28.7055	44.6858									38.2171	49.6164	37.8007	19.8513	42.9908	60.0198
	15.8095	16.9593	36.9949	23.7344	47.4444	44.5556	33.3947	33.1466									41.7178	50.9571	30.6178	21.7181	33.9333	43.2536
	17.8171	35.5645	54.5078	36.9319	43.7407	41.377	30.227	32.9181									43.413	41.9853	26.8264	43.2515	42.2491	70.7722
	16.0861	25.4204	32.5968	49.0733	43.5	44.3413	26.2266	39.5496									45.4429	33.6498	30.6973	47.247	41.1758	54.3577
	23.2176	41.1965	30.5236	26.1939	41.7778	45.8518	22.0661	36.7367									73.7454	22.9349	30.6228	21.5506	38.8404	52.9972
	26.5357	23.7329	37.6888	33.1641	46.037	41.4074	30.9427	36.4667									46.5595	30.7875	29.0976	21.1518	38.8473	50.1243
	17.2917	35.1837	40.9378	37.0255	45.2222	35.9427	27.2347	38.87									50.0238	36.0407	46.7139	34.287	30.5939	53.538
	17.7173	20.0355	36.5436	29.1476	33.2963	37.0556	23.2175	37.9535									41.687	41.656	34.4222	29.1035	28.5841	44.3034
	26.6261	22.8393	31.9037	41.5145	44.0741	35.6245	26.6033	39.4171									65.0003	52.2914	75.3472	31.8929	31.0253	54.0095
	26.2382	14.6499	44.5497	40.0692	35.2222	48.1852	27.8775	30.9102									29.0967	45.616	53.3234	41.2353	31.6104	62.2752
	27.009	38.0963	39.8808	54.4503	42.5185	46.6245	34.5044	29.0552									55.9888	41.8571	40.7203	32.1	24.35	59.2769
	35.8997	20.6951	45.2199	28.0053	70.9615	42.7407	29.7041	34.2593									37.5049	36.6191	46.9167	36.7083	28.9	68.5985
	42	17.4736	24.3717	32.7278	21.4815	40.2593	25.7571	30.5177									43.0357	31.7275	52.4048	30.8443	25.1875	75.7213
	44.5435	33.6204	34.8021	44.4042	45.4286	25.2963	31.2473	28.8032									54.3715	30.6277	30.2976	34.1488	34.418	45.8509
	39.497	39.4438	33.2786	52.5077	32.5517	32.877	31.272	34.0414									43.3497	33.3831	31.2947	16.7359	25.8966	36.8122
	53.3432	29.1816	31.6702	22.3732	46.4074	45	31.2565	28.3578									52.8496	41.2976	42.7808	23.5161	27.5345	38.9845
	46.6006	18.1111	51.2388	26.0293	38.3214	66.9127	24.8501	44.3241									44.7232	41.8382	54.7976	26.7581	24.8636	34.1772
	24.3441	28	31.8563	36.437	34	36.3056	26.7759	33.8252									46.6953	25.6343	53.628	21.1166	18.3125	58.2139
	37.3858	29.4083	41.8775	28.4643	50.5556	42.1482	32.9005	26.7253									45.4535	39.1742	32.1696	39.2463	31.3966	49.4754
	40.021	21.7596	33.6114	33.0718	41.2222	39.4815	34.7813	30.6422									39.8115	32.3946	53.2611	33.5856	14.7154	50.5026
	36.878	30.4345	32.0204	30.4293	40.037	45.6935	33.6488	26.5783									49.6218	28.8929	52.1339	41.2853	25.2258	46.931
	21.0771	19.5715	45.0867	55.1735	41.25	34.6667	30.9475	40.1892									50.6273	41.6309	74.8152	53.5894	38.7241	49.8033
	14.2768	15.2177	38.3234	59.1592	47.0357	42.0198	54.4868	22.3098									44.6388	40.0485	60.6677	46.9673	27.7951	52.5213
	43.3363	13.6962	26.8308	40.3775	38.1111	39.5556	28.9185	40.8265									49.1835	25.4748	40.6109	43.0508	32.1552	47.377
	22.4529	18.4107	36.5255	45.3731	30.2069	45.4866	42.8766	44.0117									43.6506	27.3325	52.9911	43.365	33.3965	51.3704
	30.8201	11.8601	42.0588	28.0106	36.5	56.7778	29.7981	31.5531									42.7737	28.2748	50.0029	43.1012	28.2193	52.0668
	20.2254	21.9316	35.8163	49.9542	50.0357	35.2107	27.0086	32.7231									31.1667	3.41332	53.9192	36.3876	26.3421	49.4713
	24.5898	17.4307	58.2378	38.3061	39.6154	48.8659	24.9499	35.1262									54.1716	21.0439	37.3512	71.4779	25.7667	41.9213
	49.8929	35.8363	28.0667	18.9602	45.4815	48.0383	26.3768	42.9181									40.588	33.0407	52.1504	77.2493	31.6833	36.3765
	48.0729	31.9705	27.2946	16.7959	37.7857	50.7698	20.898	13.7518									48.918	29.9596	28.7507	35.5731	32.2969	40.1046
	40.3588	15.4384	59.0052	14.6441	43.4444	45.1111	22.0313	16.9949									57.6143	22.0476	33.3923	38.1905	26.6618	56.2213
	52.5952	25.6914	36.2835	24.6112	48.1482	43.2222	23.9935	13.0991									45.0473	28.1944	41.75	49.6875	29.5	57.588
	52.4408	13.3661	37.4378	25.1443	37.3571	37.2222	24.133	16.7242									50.62	43.2748	67.5605	31.3769	31.5702	59.9955
	43.2317	26.3393	32.6787	14.0297	35.1724	48.7037	23.9243	23.913									61.3422	32.2208	76.0833	30.8635	35.9058	64.9213
	43.2202	21.9405	32.352	22	58.5198	52.3333	22.0959	20.2408									63.4815	28.0407	47.753	37.8876	32.1393	60.9972
	39.9	30.355	15.7622	30.5445	40.2963	43.3487	18.4936	17.9797									57.6384	31.8692	46.6135	51.1185	26.0902	64.0668
	60.8012	19.4311	33.8927	28.9184	47.9259	44.1325	17.2349	21.3834									56.6069	41.6242	30.3794	56.8482	30.7727	58.2046
	30.089	28.3839	42.7744	32.4241	40.4074	29.8148	23.9002	27.8411									61.8569	39.6966	31.142	50.6825	31.7581	37.5738
	27.6012	17.8234	26.5663	14.9362	45.7156	37.2963	16.6173	25.3184									55.2616	36.7955	22.7456	42.3413	33.0333	33.4546
	27.7537	20.3798	38.9694	39.9898	38.8227	46.1627	28.4541	23.0708									52.1753	42.4248	36.0291	50.2202	30.1	34.0864
	51.4362	10.5457	27.7652	36.5183	35.3919	50.3297	28.3825	21.985									57.5643	37.9351	31.2751	43.8694	25.7969	55.5759
	50.6786	38.2441	42.712	23.0209	39.1852	53.7407	27.2653	23.093									45.5656	30.7635	38.7262	55.8066	29.291	55.3546
	39.1504	15.3047	24.3134	36.6328	35.3585	54.8413	35.5846	27.8091									49.7021	45.2945	29.4088	38.1	30.7456	48.9486
	20.6488	29.2789	42.8377	38.2177	32.963	36.5185	27.586	20.1861									24.5692	43.7538	45.0208	33.8373	27.6846	45.3003
	17.9821	24.9318	27.1897	22.5111	30.7778	43.3142	34.1378	17.0452									51.8036	42.6508	42.9112	34.9791	21.5317	47.2125
	29.8367	25.6246	34.393	24.5204	54.0013	24.5198	24.5584	22.6148									57.2378	51.242	30.8155	33.929	25.9035	50.5963
	33.4389	35.1632	23.204	16.4718	37.8148	38.3142	30.1745	25.2748									67.1806	42.8652	34.7581	34.1912	28.7586	50.7052
	33.5865	32.712	32.551	46.571	41.2094	32	37.2358	19.9758									61.9759	39.8462	28.9115	53.6968	36.3103	58.0945
	42.7143	22.9024	56.0053	51.1414	44.037	48.5185	24.9016	8.68685									45.7878	67.8849	31.8542	50.3392	23.1567	70.9799
	58.0923	12.764	40.1095	34.8622	36.8646	32.1992	23.4182	6.06626									57.6507	46.6294	40.7899	20.6154	28.1765	52.738
	67.766	14.962	20.403	28.5357	30.6296	42.1647	22.9644	15.9646									66.2195	41.5052	31.0774	19.3041	23.7281	51.4794
	57.117	18.7839	31.7989	15.81	38.4074	37.1746	29.0431	19.7454									48.583	27.5588	55.1042	18.716	27.2193	59.9272
	34.1272	22.3128	22.356	20.9496	36.8063	38.0613	20.6661	26.4642									47.9396	34.6025	36.9852	22.6795	23.8279	54.0722
	25.0625	5.5708	45.9403	25.4279	36.5926	48.246	48.1547	17.6982									52.9055	34.9254	28.2735	35.5284	30.041	61.8937
	50.2971	-6.35795	36.6302	24.2856	27.8112	47.7639	22.9433	22.0625									35.6987	47.3798	36.4586	41.9006	29.3	54.4455
	42.9167	1.31194	35.5492	39.6219	29.5556	58.5926	26.9121	27.8288									54.3483	45.5519	47.3923	25.0556	19.6765	47.7213
	65.1339	19.2905	38.5236	32.3227	50.1799	43.5043	21.6794	38.8918									33.8026	37.97	37.8647	25.9056	28.3833	73.7915
	46.6893	28.3116	50.949	24.2687	35.8148	38.7165	27.9476	25.0684									53.7317	44.4493	38.0536	25.8571	19.7308	56.388
	58.1875	45.0237	35.3725	32.3508	45.7156	49.2222	18.7463	15.8755									45.7589	39.005	47.2203	37.8988	17.5615	60.1691
	45.8571	30.2463	28.18	31.9482	34.4853	39.2963	21.6889	22.0588									43.0244	58.1778	65.8601	25.0552	24.6273	73.885
	52.7321	21.207	45.8377	30.301	33.2513	37.9259	27.8174	31.9616									43.4423	33.2775	36.651	21.7143	27.7593	54.3151
	27.1177	25.7919	57.7968	37.9326	32.7037	38.3333	25.844	26.421									51.6457	44.7206	28.1032	19.2265	29.3167	63.0722
	30.003	19.0816	34.5103	30.6633	36.8585	70.0613	27.5576	24.3932									50.5253	49.2378	63.7602	16.2411	29.3621	68.3075
	46	22.9257	30.6915	36.9032	47.3333	34.4444	17.9047	21.2762									69.7378	41.684	37.5655	22.0833	30.8621	42.0668
	26.6736	29.2671	26.6368	35.2667	44.1482	33.235	19.445	31.3821									51.531	44.0315	52.2819	23.8944	26.8594	69.5395
	63.1353	19.6697	31.6114	31.8929	55	44.1852	26.0117	27.8131									38.5068	42.2025	33.7003	28.816	31.9737	56.9143
	35.7791	24.406	28.2923	33.8847	43.6667	69.9234	21.4852	21.8719									55.8569	42.0478	47.128	44.3225	24.8793	59.3765
	32.6628	24.092	36.5124	22.3665	52.4164	33.6197	35.2275	19.8443									63.0235	42.7269	40.878	25.5282	26.6967	59.338
	43.568	24.9793	31.6688	33.4031	44.6577	67.3717	28.8053	17.7765									43.439	40.4118	51.5163	27.5298	21.3833	55.962
	46.9107	22.994	26.954	48.5022	39.7957	43.3704	18.464	20.3665									61.1826	36.9612	47.0442	30.7243	29.4298	70.5985
	30.372	15.477	37.755	31.4409	51.0727	44.2103	18.5521	16.0348									55.1483	41.7084	41.5341	19.3628	33.8934	72.7521
	36.8328	12.3244	33.199	41.1019	40.7293	41.751	27.1214	17.6047									61.9618	29.063	57.1538	16.8398	38.5	65.9546
	42.8809	23.4881	42.4925	31.2313	40.8942	31.7817	24.4854	16.0714									89.5054	38.8322	49.2143	49.7033	30.7388	58.7213
	52.0567	15.5848	58.9521	33.4768	33.0715	48.8148	20.4356	22.0259									40.7683	44.8179	32.2077	24.0629	29.9483	54.4713
	58.2351	32.7448	33.551	15.9403	39.7778	49.246	26.7092	19.3122									47.4683	50.5555	36.5804	16.2173	29.6167	66.515
	69.5375	41.8646	42.4235	14.6915	35.9259	46.5556	26.2493	30.0604									44.806	61.0459	54.15	16.5306	26.3462	53.5317
	60.3572	24.2768	28.5839	40.5714	54.3333	33.746	29.3804	30.945									39.5	36.5129	57.3038	16.7575	29.9483	72.0761
	46.4839	26.6235	27.8827	42.2551	27.6296	46.0613	33.5326	13.4604									60.9637	48.0228	21.8985	19.6825	28.35	59.8619
	47.4211	20.2255	54.5914	25.5405	45.3704	40.9579	22.6779	19.7539									57.7709	41.544	27.1191	33.5774	21.7034	48.138
	28.4421	15.3482	39.4046	18.5357	48.1405	43.2682	25.3458	18.1654									50.8628	34.7879	36.3583	49.3333	28.2167	40.8667
	58.4125	15.1953	39.1753	23.8571	29.175	40.2593	21.99	11.6963									55.6713	42.623	61.2179	36.8378	31.7174	49.0059
	26.7745	11.8988	29.4968	37.1571	31.7037	29.5926	25.0177	25.4863									49.7317	44.2675	29.9345	23.3264	30.9546	39.9373
	25.5029	11.5207	40.1393	24.7713	53.3063	37.8148	23.4131	24.7999									53.1307	37.5979	46.6647	25.3333	25.0373	45.0059
	53.5119	17.2738	22.2239	36.0514	31.037	39.2963	40.0683	26.2317									43.1457	38.684	27.8631	32.8343	32.9815	44.8865
	32.5414	9.03812	30.0357	32.4386	50.4074	46	32.5224	18.1158									58.9758	39.741	26.1737	35.3214	37.471	53.7351
	58.2441	9.83918	34.9847	29.5124	45.5926	46.6296	25.666	23.0181									52.5503	33.7607	43.1286	30.1121	32.3909	69.2389
	37.2537	13.3263	24.5079	46.5224	47.5556	41.2337	21.7705	27.6827									77.8253	27.9908	50.8195	33.6677	28.2833	53.7894
	39.7339	17.1157	47.7128	31.8163	37.5556	47.7778	24.6255	29.806									72.0135	38.4074	22.1224	33.4866	30.9828	51.3555
	32.0528	16.0682	35.7449	23.4925	37.2593	75	19.6086	23.6236									60.5203	39.1095	39.4029	32.1536	27.8333	55.3598
	28.2976	8.78274	27.7173	40.1128	43.7407	46.5185	22.7164	16.2591									54.2904	37.1061	49.6429	24.2552	28.55	35.9833
	30.8739	13.1633	17.2042	54.5812	30.6577	40.3175	20.175	21.1542									62.8926	32.2275	47.0799	27.8661	46.6023	46.75
	54.9048	17.0659	35.6134	40.5	33.7407	46.4061	27.1173	17.3723									48.7735	44.1161	54.2269	32.2433	43.2254	56.7302
	27.8125	19.3333	38.0638	28.6524	34.5888	43.1389	27.0234	18.3214									39.257	43.6378	37.5582	27.642	52.7567	54.4106
	63.2232	19.4732	50.0408	29.2199	31.1111	48.7854	22.168	17.504									59.0235	29.237	26.5387	51.5727	60.7678	31.7009
	61.0567	8.43155	38.0051	39.7245	36.3819	36.4074	17.8763	24.1883									40.4997	40.4952	61.2086	54.6647	53.5012	37.5951
	36.8184	41.1559	37.9215	35.2054	40.037	30.4061	39.5018	26.2716									49.5701	47.4177	41.9239	21.1258	46.9163	56.5115
	25.9613	15.1573	35.7173	26.0576	38.537	48.3333	22.8209	21.7853									40.1643	41.6631	30.0595	46.2381	62.7345	54.8987
	22.2976	31.6937	26.4179	19.6378	37.7267	30.7407	21.4442	17.4527									56.8486	42.3877	37.5882	16.0833	51.9205	61.6992
	27.9011	20.9018	25.6275	44.5596	32.1661	36.2963	20.721	15.6398									52.4702	33.9254	37.7389	15.7923	59.6436	51.7184
	60.7344	10.6429	27.8827	35.9586	40.9259	43.6296	22.5632	19.0018									56.542	34.1909	62.8452	13.0744	50.0755	45.8667
	-0.58036	14.858	33.398	22.5968	35.6085	42.1852	22.6548	13.801									53.0235	44.4557	61.5359	14.0148	46.5662	57.1096
	38.599	35.3066	44.2836	25	45.908	42.0741	20.5676	36.8497									56.3167	30.7025	70.4107	15.8147	46.9413	51.8708
	39.8423	20.0596	26.2786	35.0204	34.4444	37.5926	24.6327	22.3752									39.5852	38.7144	77.021	10.8909	50.7345	41.324
	5.55419	15.4201	24.0103	36.2086	40.037	30.3333	20.701	17.7098									41.8293	29.4261	68.3294	16.4083	40.8181	41.4409
	34.5239	19.2641	25.985	30.5187	32.6296	44.1303	29.091	20.2287									38.7349	36.2628	52.9732	16.3304	39.4897	47.4377
	20.6042	18.3644	36.9745	58.8905	34.0025	48.3532	27.3425	17.3936									48.6085	43.6099	59.3601	18.2176	47.8361	42.9206
	55.7103	24.6195	31.7853	19.5236	44.7513	44.5556	36.4451	15.6715									56.9035	47.4708	35.6437	26.3601	44.7345	36.5087
	23.0018	23.1799	22.9049	40.4639	34.6499	27.0502	21.5112	18.4949									42.0787	47.44	43.5777	31.7952	45.9225	46.503
	62.5886	38.6667	26.6071	30	36.1482	42.7778	29.398	20.9423									43.5434	29.3555	58.372	17.7329	49.1678	37.2987
	15.006	15.1857	44.4398	24.865	44.3704	31.0958	65.3214	71.4231									58.5833	33.0876	43.2342	14.6618	48.9168	42.8897
	18.8631	22.0267	53.5243	36.1466	61.6667	44.3333	66.4735	76.0741									42.2436	50.8101	45.0923	22.3363	58.4345	46.2944
	24.4882	9.52096	45.733	27.3511	53.3333	37.5185	75.1402	115.481									57.2594	37.7975	39.8095	21.3093	53.2011	54.3379
	10.5786	15.305	42.1275	42.2194	41.1016	43.496	70.7698	80.3929									46.5592	29.4741	34.0605	24.822	39.4757	39.3285
	14.8512	29.6696	53.9791	29.5969	40.5556	39.496	47.7698	105.414									45.7259	41.8652	73.7633	30.4896	50.1552	47.157
	24.155	21.5173	58.6633	44.2296	39.3129	35.751	83.4643	120.357									60.5165	42.2155	63.0147	28.587	53.7764	42.3167
	21.1577	16.2441	61.1174	23.0199	32.7612	49.1389	85.7328	76.2759									39.1996	32.2889	67.5786	12.631	36.1845	38.2654
	36.1458	18.5417	44.8674	34.466	45.1111	35.4815	73.697	91.8214									61.4759	26.4937	59.1429	13.3471	52.1709	47.5
	25.8313	17.4077	69.5395	37.602	49.2439	45.4603	74.4735	95.5185									49.5628	34.0071	44.7173	11.7774	45.9604	51.5781
	34.7857	23.549	56.247	30.1152	50.3585	45.0958	39.9921	110.207									74.7227	37.4708	59.5982	28.2381	38.3845	49.5896
	24.3324	22.1869	41.8482	40.828	40.4853	41.3704	79.6217	127.222									55.852	36.6964	39.8112	34.5059	44.9607	49.0583
	37.2679	18.4641	58.005	39.8125	40.6667	71.6475	69.5847										85.0223	42.0759	43.2381	34.716	36.4251	56.4646
	26.7455	26.5	52.8205	37.1641	31.3333	33	87.3867	120.345									45.3211	31.992	31.7222	42.6232	35.9436	48.2695
	25.3444	25.0938	46.0796	35.9255	40.8227	29.4815	64.2884										42.0842	41.6384	48.1009	36.8304	44.4216	63.6333
	29.7463	16.5252	54.1176	35.1596	46.5185	53.8889	27.5591	92.2308									71.2346	53.544	70.0297	23.7367	41.2163	38.95
	30.4852	26.9167	59.883	46.1559	42.8148	49.8199	69.5936	58.6296									66.7054	39.7447	46.4095	10.5769	44.8951	46.6516
	22.997	25.3691	65.3471	17.1347	49.1111	53.4815	78.7328	78.3929									67.7709	34.94	78.9048	21.125	48.7345	50.8385
	21.2382	30.7982	43.2602	31.8906	41.106	45.0741	62.8809	85.6667									57.5321	28.3749	89.7083	23.219	51.7209	44.9197
	27.2544	21.9286	53.1891	22.2021	37.037	35.7103	78.9066	103.148									45.3407	26.3611	41.2083	15.639	43.9029	51.1521
	18.1586	23.0469	88.2908	37.9474	47.2094	46.037	72.6587	87.5556									61.3854	41.3072	36.5325	13.8623	49.6981	37.7274
	45.3066	23.1543	43.88	33.7264	50.0741	47.7818	77.2857										75.7394	30.8855	41.3988	15.5701	40.1557	45.0896
	33.0539	14.7768	62.801	31.8154	35.2156	38.9923	66.8809	88.3448									71.3532	34.4865	38.8929	27.5875	44.2722	62.7351
	39.9384	14.8635	63.0051	39.4923	40.4656	56.3333	75.1773	71.069									72.744	27.915	96.1775	22.9821	49.3106	63.4903
	25.9532	8.93586	41.6219	33.9162	31.537	45.4074	51.25	86.9643									74.7297	36.5063	66.4239	36.8872	51.1678	45.2167
	32.4083	8.04167	46.475	28.7908	33.1442	43.3027	88.3254	107.556									81.1123	22.9467	44.375	22.117	64.1897	40.9333
	29.3018	18.6979	57.151	37.1623	33.5926	45.037	42.75	93.7037									102.878	26.3038	38.1509	26.5089	42.4689	46.1167
	36.6491	13.494	59.7194	41.3717	39.0013	33.3175	65.2857	115.815									74.2575	24.3833	30.8393	39.8982	39.2931	44.9128
	34.4985	10.3068	38.3483	19.7098	34.287	37.5185	72.7328	100.63									78.3188	29.877	37.6479	30.7994	36.4468	42.0427
	19.1786	10.5833	37.6335	20.3711	31.0741	50.0318	65.8695	95.2069									62.5411	45.365	54.0059	37.7083	45.3766	37.3817
	16.6094	15.5924	40.199	26.866	32.7513	49.5441	82.8439	111.542									81.2081	40.1095	89.8012	41.55	42.9029	37.5087
	38.1786	9.96757	36.0777	30.2338	30.6667	49.0043	74.6786	95.2414									78.5053	24.9131	50.8651	25.9563	41.1474	61.9106
	24.3027	18.8348	52.285	32.2408	41.013	48.2222	81.8439	93.7778									78.3463	35.8652	32.8783	15.5476	60.0667	38.6833
	24.875	12.0089	85.602	38.7016	42.5357	48.8889	89.7857	78									78.9753	47.5615	35.9286	17.1994	43.5862	38.2079
	13.7003	10.0534	35.4555	41.6429	40.6649	29.963	62.6281	83.5594									102.777	33.6903	35.5727	33.3828	41.6552	36.9937
	15.8958	22.7387	51.9184	25.2908	38.9038	26.3027	59.697	70.6468									71.2073	35.5183	28.4231	41.4851	52.3415	36.1742
	13.2594	14.94	51.8639	29.7945	52.6874	25.8889	72.7143	62.037									56.9624	39.0731	45.8659	43.8036	42.236	42.6658
	21.5549	11.3679	54.0692	42.4249	53.9053	40.5556	98.4401	74.9732									71.9854	35.1328	44.4586	14.6213	43.5639	59.8309
	15.6637	16.4829	79.2041	53.1604	43.4789	47.3333	72.3929	81.7778									79.7437	34.7635	57.8101	18.7493	33.7382	43.9756
	14.9881	8.12798	90.5572	29.6387	47.8691	43.2682	65.8695	66.0766									83.2287	30.2978	78.1858	30.4867	50.745	70.2833
	11.1217	9.47906	50.2021	28.0262	37.2316	44.6143	85.955	78.1111									77.0229	27.9394	41.4494	29.3571	53.2119	54.5561
	28.7284	9.41002	35.9592	30.7326	38.9233	25.564	80.1786	73.5556									61.0417	42.0318	32.4554	23.6558	46.7148	46.9214
	22.1235	20.6499	55.1735	50.5821	47.6295	22.0958	79.0661	73.3704									79.4284	40.9775	35.8768	14.2412	48.1151	45.9922
	14.9181	9.01775	34.9388	25.822	33.2043	24.2439	62.8439	80.4074									69.5371	35.9977	40.7318	25.1224	46.4897	41.647
	17.845	14.5935	57.0995	39.3214	37.9346	40.5402	67.697	56.2963									76.2859	44.3367	75.9762	26.8294	43.5345	50.25
	27.3145	9.10059	39.1194	33.5904	48.392	43.6513	97.5	71.963									88.7045	32.6456	42.8187	25.3728	43.4483	39.446
	11.5074	11.0536	43.7527	34.7474	66.8559	37.7995	92.2528	58.0077									83.0295	37.8614	76.6429	17.1756	42.9806	44.7833
	34.1654	14.4084	48.3089	43.5561	52.5149	43.7069	83.2513	68.7778									122.923	50.9747	74.4588	24.1842	49.989	53.3295
	29.5015	10.6815	43.5224	55.456	39.0243	31.5773	56.4557	59.9387									120	31.5399	99.044	24.9343	42.5678	53.4958
	20.1791	11.3947	46.76	58.4898	36.8422	51.1328	85.3297	72.8353									63.5346	24.2144	47.3851	32.5446	47.3448	55.7127
	14.1863	21.7003	64.5079	58.0414	46.7468	56.9106	57.4735	82.963									95.0338	38.2266	59.9408	28.4362	51.4436	37.5194
	12.1406	7.53709	77.7074	52.6845	36.8222	56.5402	75.8917	80.8148									69.4268	37.8779	75.739	7.61243	43.4861	55.4575
	12.279	10.2692	47.46	31.3471	45.1153	51.3855	77.9384	66.037									85.0068	45.1311	47.7917	13.9768	40.6436	49.9436
	14.7923	12.1101	64.0638	25.2449	36.0357	24.8498	69.1032	47.4815									70.4235	40.2731	40.6628	15.6071	49.5643	47.1752
	21.8423	11.5774	46.0249	30.1915	41.3094	30.4212	77.7857	66.5594									89.2713	42.7688	53.6305	14.2597	46.8628	70.571
	36.5119	14.1429	42.8698	27.3682	44.2485	39.1699	57.1498	58.0789									77.464	33.4899	40.0238	12.117	64.6897	60.5472
	26.8701	7.54167	46.1399	43.74	32.6834	30.2069	92.5476	49.3333									66.7969	36.143	64.7088	22.8776	57.6939	67.3347
	34.9678	17.2798	51.2704	28.3418	40.0807	34.7625	63.7698	71.1111									61.6042	46.9202	63.3284	30.8244	39.6138	64.3559
	37.593	7.19822	63.6555	51.5459	42.4121	34.4138	63.8809	87.6825									83.9228	37.4967	67.875	15.5428	39.5169	66.8688
	19.6786	9.72141	68.4167	28.4949	34.1711	46.3682	65.7328	54.8008									47.613	49.4973	67.6488	20.1543	44.0257	48.7377
	23.9823	13.5414	48.5078	23.3483	42.014	56.2783	104.214	53.8968									61.0554	26.8139	30.1746	17.6294	48.0799	50.521
	10.9612	13.6426	26.055	22.2902	46.3905	52.931	62.9921	64.5939									84.7286	49.7698	53.6587	15.3469	50.7312	63.9721
	8.50888	8.89635	54.8954	35.3666	50.5301	47.7783	98.2857	67.4188									77.2789	36.0581	54.5519	27.2679	33.2569	73.2549
	18.4794	10.2617	59.7331	5.32935	43.6852	64.1328	83.1071	53.5939									68.9969	63.9415	45.3264	16.6509	50.533	57.2774
	27.451	10.5417	24.0351	32.7627	58.613	43.5517	70.5847	60.754									78.6757	40.1177	61.7863	24.0564	42.5266	53.671
	16.1667	11.2222	33.0052	43.8418	47.1399	39.6884	76.7143	58.004									94.197	47.1489	62.764	21.6393	45.9736	50.5246
	29.6798	15.634	50.2686	47.1135	43.9468	57.5402	87.4735	59.4444									77.0338	38.9795	39.2768	32.3482	64.5345	53.8852
	42.1841	18.4169	43.2585	29.551	45.1662	42.7586	80.1032	82.0422									101.415	52.2198	42.9415	28.0119	47.6523	74.3022
	34.8816	11.1632	40.356	39.6174	57.6296	40.3855	63.2143	83.3525									68.9777	42.3692	36.9021	35.6071	48.4233	65.871
	18.9499	14.0208	40.0319	35.3487	67.7434	55.9106	82	70.8889									71.2561	34.6682	67.1965	14.3571	62.7433	49.871
	18.6419	13.8635	48	50.995	72.6769	45.2439	77.1773	69.2222									69.6829	58.2573	81.4286	15.911	51.4053	52.2377
	16.8668	7.28048	62.6633	39.6218	51.0562	54.2069	73.3254	75.3254									79.4052	57.4942	39.095	26.5893	40.0892	45.5407
	13.5994	10.9297	45.5612	26.4031	54.8148	38.318	86.766	36.2182									97.1463	72.5912	43.639	38.6607	68.3462	60.8286
	26.7265	11.1701	66.5663	27.3046	61.401	45.9476	94.9835	51.6667									77.9656	44.965	41.4599	16.6136	40.3569	53.4408
	19.7455	12.6331	63.6096	39.2732	71.2631	59.3921	80.7328	56.8148									74.2668	54.7783	41.7775	15.3661	47.9106	61.3922
	18.7262	24.1751	43.3196	45.9425	61.3333	55.0588	91.1402	58.7663									83.8306	66.0971	49.8363	12.0118	51.0902	68.2377
	18.2173	19.6725	43.0714	16.0933	46.9872	45.4483	73.0291	60.4444									69.6283	68.3317	38.8239	25.349	52.1831	53.4392
	31.0179	18.7405	48.705	41.1282	50.9872	46.0588	66.1681	68.5754									80.9581	40.7442	57.1642	9.85757	46.1104	64.459
	25.5265	26.8775	49.8055	24.1081	53.47	41.8736	72.6667	79.6468									71.4596	48.3244	114.964	20.3187	49.6746	50.0552
	34.5179	6.8787	42.2618	58.5282	54.6079	35.7783	59.7011	79.4444									83.4758	43.5207	27.7929	13.5723	50.8921	52.6283
	31.9614	9.30655	74.6111	29.194	58.8493	40.4662	58.307	80.9259									83.6463	38.0299	86.9267	14.9971	62.2586	67.9096
	29.8095	9.32143	62.6324	43.5645	50.0741	42.3498	77.1469	64									76.7104	39.0085	73.0833	11.0944	50.3209	96.7054
	20.277	8.71725	53.3906	34.3134	61.7114	51.6712	58.5582	42.8254									77.3658	41.1915	60.0059	20.1101	53.9692	53.6393
	14.882	14.3041	69.7	43.0149	51.5389	43.4828	66.2222	56.8889									82.2927	45.4024	51.5298	16.196	45.8544	59.325
	24.4434	11.2827	58.125	31.5397	66.0071	35.5517	70.5952	60.0077									70.4993	48.6429	46.7202	21.0566	43.5745	63.1054
	35.828	6.35503	62.5797	39.8947	58.4355	42.2069	49.7331	73.6283									68.8522	75.1987	52.988	22.5976	46.6543	57.0906
	25.2018	6.35119	111.54	42.3134	61.9687	45.7783	48.5262	40.2593									60.194	43.9149	40.503	13.7619	48.069	53.7228
	21.2493	11.8314	66.8548	44.2167	47.5556	38	71.8554	64.037									64.76	63.1493	47.3661	25.4345	50.2372	40.6515
	22.3393	13.8198	77.0328	46.0164	54.7114	47.2069	80.3704	55.2593									80.6106	46.0247	64.4421	18.0898	48.4716	50.1515
	16.4702	10.1935	42.3651	33.7619	68.5926	47.2439	55.1814	73.0726									78.3346	51.1832	29.4704	18.5971	51.0032	55.3667
	27.0614	11.2365	29.3188	41.2836	55.2963	57.1328	77.6667	52.8889									74.6069	49.4942	24.7084	23.7529	65.935	62.8239
	27.3481	14.5119	55.5312	37.1343	51.1482	41.4138	49.7407	67.6296									70.6866	39.1465	28.5061	30.4839	64.6887	62.3646
	19.1071	10.0294	67.6333	35.7424	45.0741	35.4926	71.8439	62.6973									97.7326	32.9149	27.643	36.2493	42.1069	51.5246
	11.8214	8.64392	105.391	47.127	57.5926	53.7783	43.9745	69.963									67.2362	48.0281	19.9289	39.2433	45.5032	58.9544
	12.8155	11.4441	67.4769	36.4918	56.2434	60.318	64.8219	62.387									82.531	52.0148	26.6906	18.176	35.1922	52.3839
	10.0297	10.8383	52.0923	34.6393	60.922	36.7995	56.4444	51.7407									75.1584	40.2618	36.6355	26.9734	45.465	58.7676
	11.7426	11.756	74.5	33.0323	37.5071	42.8365	59.8148	95.5556									92.9321	30.7089	29.5835	17.378	49.9251	45.6377
	7.38393	25.8757	51.5818	44.4062	56.1852	46.2783	73.3439	55.7407									99.0035	64.616	36.0299	32.7105	48.5164	64.7221
	16.5089	10.6399	75.9655	34.5606	64.1482	39.931	70.963	93.9957									73.5816	71.1324	25.7004	13.125	49.035	42.0656
	14.7589	13.1369	70.5781	33.9559	41.1852	47.931	71.8148	66.5249									81.9634	68.6784	25.3364	18.6736	56.4613	45.617
	20.3045	9.97626	44.4098	36.4118	54.6769	49.318	71.3333	78.9682									86.5854	50.2835	52.0346	18.2173	43.7241	49.0658
	20.3045	9.97626	70.5942	39.9672	57.6005	57.4291	44.9259	54									74.9553	58.5116	34.2082	17.6637	43.8607	46.7377
	72.7609	22.9137	43.569	70.25	63.2631	41.7241	55.2503	61.6283									87.7418	44.4973	22.6103	32.142	54.6893	54.871
	52.6629	14.6805	66.8906	51.95	72	46.8365	65.1296	71.3704									83.4452	53.6954	38.3751	19.491	52.5892	43.1275
	55.382	11.378	77.6462	43.1613	54.3148	32.318	64	109.421									93.8933	57.455	29.6569	27.5387	48.1069	48.2983
	43.236	12.1458	42.6066	47.7833	54.5926	44.3921	83	75.8148									133.038	33.6046	24.0743	19.4024	49.5598	45.5343
	40.5889	20.1349	58.6936	42.7833	58.3704	46.6513	81.92	70.3333									90.0723	36.6922	28.8636	9.06509	52.5185	55.3944
	48.0351	9.03881	49.25	42.3448	68.0217	44.9811	98.7676	59.6973									86.1234	52.8903	23.3722	11.7015	54.2902	36.65
	44.2188	7.98813	61.463	68.3115	52.6296	53.2069	75.0779	101.37									81.0895	54.0851	30.2841	17.6806	47.0651	53.8929
	71.3608	4.69851	77	42.6923	57.3505	58.0958	98.7676	67.765									79.5894	49.3692	27.0087	13.4412	67.3069	48.0213
	48.2396	11.2	117.767	55.7143	56.8148	39.6513	94.9259	68.4904									78.9536	33.1966	30.5118	27.9375	64.7725	37.0886
	44.9222	11.4548	43.1967	64.9375	48.963	29.7783	64.4074	30.4215									93.1463	43.6403	40.1677	42.1711	58.318	64.1639
	42.7188	9.24107	97.7969	49.1	42.8862	39.318	76.1111	73.9042									79.3512	30.1832	42.2204	23.7202	53.5139	54.1223
	60.6591	7.68155	69.661	79.5079	53.1111	46.7995	107.457	58.4444									105.158	31.3559	60.1544	10.3824	66.1251	47.4691
	61.4038	10.8512	66.1017	60.4603	61.5185	47.1712	70.2593	45.6825									76.0244	46.0863	60.0918	12.7864	53.9881	52.6908
	44.375	25.7456	53.1111	53.3667	71.7407	35.9655	64.7407	61.1482									80.0599	54.5247	59.0479	15.9094	62.0172	50.9836
	63.3146	25.7456	75.9219	65.942	70.8518	33.7069	62.4153	62.1852									66.251	40.7442	43.5711	17.3531	58.723	44.5442
	56.6136	66.8444	97.8182	41.6364	48.9577	71.2414	51.9259	51.9498									87.9174	50.637	46.8454	14.5634	51.1101	45.1258
	70.0215	73.4157	52.9265	37.4833	54.2593	35.3223	59.1482	81.1111									74.2186	47.757	25.8965	13.0952	47.9377	59.5738
	48.2273	64.9891	107.364	48.8727	55.3333	39.9106	81.3538	59.6667									63.6176	37.4823	57.6251	19.378	46.691	68.6348
	43.3542	49.8889	62.1803	30.6393	47.2593	36.318	57.3538	64.4815									69.1834	30.3304	39.9436	20.6161	40.7902	55.2456
	59.1011	54.3173	69.2308		57.8148	46.0217	79.3796	62.963									53.7078	36.4101	35.1912
	50.4045	63.8764	105.365		62.8838	51.318	65.9745	80.5185									52.2365	30.4717	24.2442
	49.4091	48.5368	64.0678		58.0741	43.564	50.2593	56.7037									56.855	38.267	32.3364
	50.7634	53.6383			65.1005	51.6884	58.7037	79.4074									48.3249	37.6762	49.1778
	59.8667	70.4021			50.6994	44.0998	67.6986	76.7897									61.1626	34.8354	56.6737
	53.9897	73.0341			51.0907	39.2783	85.2593	67.688									52.7448	33.1713	44.9912
	51.785	69.0225			59.5556	35.8276	67.1482	59.0741									62.3368	31.0496	41.5194
	51.0928	71.5208			61.6296	36.1035	59.1111	52.2222									49.0186	27.2903	36.5418
	31.9583	68.2247			66.7077	63.1328	71.5926	58.0766									55.6658	29.2785	36.075
	61.9889	67.6701			92.5185	35.4138	54.0741	63.6628									48.484	31.4432	43.4985
	43.8409	81.8557			97.0291	40.8498	73.9511	49.0754									50.9682	27.9608	47.9261
	30.4375	102.212			42.2077	38.4291	68.0741	68.8254									49.9142	27.8327	39.9536
	29.0753	87.2809			53.6005	63.3448	89.2222	73.1825									47.0101	27.6952	51.1013
	47.6146	49.382			49.6667	45.4483	65.0741	64.2222									46.7715	26.5608	39.1192
	45.8587	78.0938			87.0217	35.9476	78.8796	89.5397									50.5987	34.9035	42.9821
	47.8791	82.5281			58.3704	43.6712	65.1482	77.5754									59.8539	33.0079	49.6273
	40.1333	62			62.8889	46.0958	82.4815	42.7407									55.1642	35.418	46.3643
	41.5955	55.2778			68.1852	30.355	67.963	68.2963									63.2662	41.0134	32.6726
	51.7474	66.0899			73.6535	42.5283	76.6641	61.3704									97.2177	31.0486	35.1574
	43.0928	51.4045			60.5556	49.6513	64.5185	51.4444									58.6685	27.9213	54.1069
	44.6667	63.7841			56.8148	29.7838	81.0225	91.9042									48.494	27.2785	55.6609
	34.5591	69.1798			60.8148	42.4212	78.94	66.1801									53.4496	33.1732	44.8666
	45.0435	49.2708			50.5926	35.7995	83.1124	73.7407									47.7336	34.2432	25.2918
	50.7895	55.3804			56.4444	34.4291	63.6296	61.6296									73.9439	28.4035	41.2323
	47.7234	51.9438			40.2963	46.4926	62.4444	72.5185									59.2048	32.313	55.2405
	62.9663	46.7391			47.401	28.9106	74.5185	61.7182									65.253	35.568	46.111
					52.7037	47.1328	53.6667	70.0143									52.1869	37.9652	38.8048
					51.8518	26.1724	100.091	70.0754									41.9403	30.6399	27.8275
					48.2963	49.13	65	85.7778									63.7715	33.8197	33.644
							89.7407	54.0741									61.0892	29.0486	50.4376
							86.5262	50.037									53.0209	37.5377	40.7918
							55.9511	59.6296									76.6839	29.6713	23.4007
							59.5607	26.1801									55.8681	50.0667	40.0567
							50.2503	48.2222									73.9865	39.9492	46.7397
							62.3393	66.2593									66.063	32.6902	42.279
							84.4074	59.5249									43.3651	54.0811	46.1162
							59.6296	51.1482									50.9403	35.0933	48.3811
							65.2222	47.504									69.7225	32.4667	39.4557
							57.5185	64.8148									52.2892	47.8094	40.653
							64.6641	50.963									53.0546	31.418	54.1162
							70	88.2593									52.594	28.0224	23.2434
							62.9511	77.8419									59.7892	27.1056	47.2968
							84.0143	64.3333									43.4774	30.6952	56.0091
							62.9259	58.4559									70.8822	38.7309	44.4912
							54.1469	78.8148									50.4339	51.739	63.8903
							59.037	122.37
							63.1469	90.6296
							46.8148	69.4074									Table Analyzed	cenp-A		Table Analyzed	cenp-A			Table Analyzed	cenp-A
							49.8439	80.1826
							60.6296	48.4444									Column B	Set1A siRNA		Column C	SET1A DEL SET			Column E	FL SET1A
							66.0741	72.802									vs.	vs.		vs.	vs.			vs.	vs.
							67.2725	79.963									Column A	U2OS		Column D	SET1A DEL SET siRNA			Column F	FL SET1A SIRNA
							78.4074	70.7196
							59.8796	75.2196									Mann Whitney test			Mann Whitney test				Mann Whitney test
							84.2593	71.7778									P value	< 0.0001		P value	< 0.0001			P value	0.0076
							72.4815	93.8982									Exact or approximate P value?	Approximate		Exact or approximate P value?	Approximate			Exact or approximate P value?	Approximate
							63.3333	79.7037									P value summary	****		P value summary	****			P value summary	**
							63.4227	75.1137									Significantly different? (P < 0.05)	Yes		Significantly different? (P < 0.05)	Yes			Significantly different? (P < 0.05)	Yes
							79.7011	90.9259									One- or two-tailed P value?	Two-tailed		One- or two-tailed P value?	Two-tailed			One- or two-tailed P value?	Two-tailed
							57.8889	67.6999									Sum of ranks in column A,B	485142 , 347553		Sum of ranks in column C,D	481035 , 294600			Sum of ranks in column E,F	344270 , 376330
							48.1296	55.9259									Mann-Whitney U	139218		Mann-Whitney U	114300			Mann-Whitney U	163970
							60.7037	60.6667
							68.4444	75.5556									Difference between medians			Difference between medians				Difference between medians
							71.5607	98.041									Median of column A	43.51, n=645		Median of column C	43.13, n=645			Median of column E	46.31, n=600
							79.0741	71.5053									Median of column B	33.49, n=645		Median of column D	33.39, n=600			Median of column F	47.17, n=600
							81.2963	54.7037									Difference: Actual	-10.02		Difference: Actual	9.743			Difference: Actual	-0.8558
							45.4815	53.1482									Difference: Hodges-Lehmann	-9.385		Difference: Hodges-Lehmann	10.79			Difference: Hodges-Lehmann	-2.04
							56.0912	77.2196
							64.5185	75.493
							79.4074	55.037
							50.3193	74.0447
							66.6641	72.5619
							67.6756	56
							88.7241	63.0102
							64.0089	111.037
							51.9178	59.6296
							47.6015	62.2593
							81.1101	76.7037
							79.046	65.2963
							89.4163	87.1826
							46.4904	55.9696
	Table Analyzed	CENP-A			Table Analyzed	CENP-A			Table Analyzed	CENP-A		Table Analyzed	CENP-A
	Column B	MLL1 SI RNA			Column D	MLL DEL TAD SI RNA			Column E	MLL1 DEL SET		Column G	FL MLL1
	vs.	vs.			vs.	vs.			vs.	vs.		vs.	vs.
	Column A	LUCIFERASE			Column C	MLL1 DEL TAD			Column F	MLL1 DEL SET SI RNA		Column H	FL MLL1 SI RNA
	Mann Whitney test				Mann Whitney test				Mann Whitney test			Mann Whitney test
	P value	< 0.0001			P value	< 0.0001			P value	< 0.0001		P value	0.8797				Figure 6 H
	Exact or approximate P value?	Approximate			Exact or approximate P value?	Approximate			Exact or approximate P value?	Approximate		Exact or approximate P value?	Approximate				control	MLLsiRNA	SET1A siRNA	MLL+SETD1A siRNA
	P value summary	****			P value summary	****			P value summary	****		P value summary	ns				45.0112	19.8569	33.3165	35.0308
	Significantly different? (P < 0.05)	Yes			Significantly different? (P < 0.05)	Yes			Significantly different? (P < 0.05)	Yes		Significantly different? (P < 0.05)	No				32.1959	28.4442	40.4748	34.6136
	One- or two-tailed P value?	Two-tailed			One- or two-tailed P value?	Two-tailed			One- or two-tailed P value?	Two-tailed		One- or two-tailed P value?	Two-tailed				23.1613	23.4458	45.1136	28.2986
	Sum of ranks in column A,B	474348 , 310031			Sum of ranks in column C,D	435729 , 288478			Sum of ranks in column E,F	422779 , 369133		Sum of ranks in column G,H	461985 , 462135				31.7172	25.7735	39.6296	26.4016
	Mann-Whitney U	113780			Mann-Whitney U	108178			Mann-Whitney U	170998		Mann-Whitney U	229764				51.326	25.7208	30.0104	29.1881
																	36.5768	25.6965	29.3475	35.7593
	Difference between medians				Difference between medians				Difference between medians			Difference between medians					29.1889	28.2294	53.1161	44.5578
	Median of column A	43.34, n=626			Median of column C	42.06, n=603			Median of column E	41.41, n=629		Median of column G	33.57, n=681				36.2689	41.8095	44.1173	28.1993
	Median of column B	25.68, n=626			Median of column D	32.07, n=600			Median of column F	40.26, n=629		Median of column H	35.63, n=678				50.5992	16.5988	49.6593	34.8557
	Difference: Actual	-17.66			Difference: Actual	-9.985			Difference: Actual	1.152		Difference: Actual	-2.055				40.3556	24.3971	44.8558	32.4498
	Difference: Hodges-Lehmann	-13.96			Difference: Hodges-Lehmann	-9.812			Difference: Hodges-Lehmann	2.702		Difference: Hodges-Lehmann	-0.1294				34.7778	21.7527	43.2482	24.3881
																	33.3262	22.0481	40.5341	24.2106
																	44.3444	29.355	31.41	35.5386
																	35.015	26.9809	33.9482	36.2555
																	38.7604	26.1766	59.7929	22.872
																	42.5688	41.6277	74.2242	25.1795
																	37.7349	42.1459	42.5341	31.5909
																	31.5688	30.5617	42.3636	35.5615
																	36.5333	39.4156	62.7915	26.8439
																	53.8391	26.7527	41.4896	27.8996
																	38.0599	31.7839	30.7884	26.2229
																	34.1889	23.8436	44.5927	25.1993
																	36.0623	31.3734	36.3659	37.2386
																	33.6454	29.7987	32.1705	39.2604
																	35.5739	27.7633	50.7787	27.2497
																	48.8156	30.5612	41.1816	33.9858
																	36.7667	27.369	55.6279	26.8663
																	33.5543	28.3322	34.7683	36.4915
																	41.5206	21.5055	40.4336	42.7841
																	43.0805	24.1766	41.7283	28.4965
																	38.6773	20.0293	49.717	27.3454
																	41.8667	24.5339	49.9769	39.8942
																	40.5177	29.0448	25.7038	31.2881
																	35.2983	32.4381	51.8558	32.0341
																	35.0824	28.4345	42.2716	33.6553
																	48.3178	23.9632	36.9151	40.8942
																	36.5376	27.3707	46.5038	41.0195
																	51.5208	28.6882	33.75	37.9746
																	50.8213	35.0785	54.326	34.7609
																	53.6035	28.6995	38.4626	32.4465
																	47.1611	36.0936	36.3839	31.4353
																	41.2172	29.7634	24.3482	24.6375
																	69.2943	20.6173	23.7593	22.5897
																	36.749	24.8538	29.5828	27.851
																	43.1386	25.3288	41.9233	27.7386
																	40.1667	29.508	32.0114	27.5212
																	42.0262	29.5788	36.7593	26.3296
																	39.3262	26.4231	27.6877	32.1065
																	41.2428	32.9375	46.5142	37.9521
																	36.1298	24.2043	38.2482	42.5087
																	34.9792	31.0254	48.0002	26.3011
																	43.1255	38.4004	45.3444	32.5364
																	45.3406	28.0753	36	46.1961
																	34.7279	25.4867	41.0244	29.5275
																	38.3939	29.6516	34.8558	25.2046
																	37.9139	21.2227	48.7343	24.3708
																	29.3908	22.9819	42.4258	38.1761
																	30.6135	36.528	43.5001	34.5213
																	43.588	24.6618	92.4626	37.0909
																	37.0712	25.3257	64.8593	35.9409
																	40.5897	31.9923	65.0114	40.8864
																	44.8352	31.4606	40.2716	40.7077
																	32.539	37.0481	47.4003	42.1136
																	34.6989	23.2021	96.53	34.1562
																	39.0496	34.4969	51.4545	31.9318
																	33.8371	25.1845	36.1929	34.8908
																	38.2	18.5936	40.8671	36.6854
																	39.5719	26.105	57.4289	30.2667
																	34.4483	29.9774	80.2995	26.3454
																	28.9247	25.4194	51.1937	28.8164
																	34.2576	25.4194	52.727	35.1687
																	44.0456	40.7848	50.2391	37.0379
																	46.3184	41.3905	52.1653	41.0851
																	43.553	40.0983	34.0033	33.1213
																	62.287	41.2971	42.9096	40.2518
																	54.792	29.4761	77.7391	35.8477
																	76.417	38.013	44.8805	50.748
																	60.0119	50.0484	39.8394	34.1685
																	92.9358	54.0197	41.1972	46.8544
																	56.9322	42.6267	37.504	62.427
																	60.0988	47.9928	47.5573	33.6204
																	45.0988	33.7725	50.9517	41.4071
																	46.9026	32.729	46.214	37.0449
																	60.6488	33.1706	33.4681	24.8887
																	63.9302	37.559	58.8511	32.3788
																	58.5647	30.5358	55.58	38.9722
																	58.5662	28.9083	59.0044	28.0608
																	56.3043	34.5812	39.5618	38.535
																	55.9275	38.2915	43.7607	40.8119
																	55.0787	40.6152	60.154	59.9243
																	43.8385	25.7453	40.1262	40.5672
																	58.3169	29.8817	51.0532	38.3659
																	76.9659	33.5017	48.3987	48.1629
																	48.7011	31.1136	55.7818	33.9384
																	57.0822	34.4545	42.1161	35.9551
																	51.6173	33.3006	45.4328	28.8225
																	63.1822	44.4221	49.2214	33.5266
																	48.6097	31.6801	43.0898	35.4518
																	58.042	37.1096	43.3184	43.5216
																	55.8943	29.3231	43.4175	43.575
																	45.9155	44.1835	41.8731	45.8103
																	53.0253	45.1442	55.4798	40.0313
																	49.1557	51.8767	41.8707	23.7407
																	47.6691	42.7551	30.7818	36.1576
																	54.3377	29.5151	46.6385	34.6074
																	57.2807	30.9523	32.5818	44.1684
																	42.4121	32.6377	52.1219	29.5583
																	46.2011	32.2893	52.6483	31.1236
																	46.4219	30.3431	47.9664	33.6629
																	59.5118	35.604	36.9929	41.822
																	67.9765	33.5358	37.6262	28.4811
																	71.1197	33.9676	53.0957	33.3074
																	53.9871	37.3006	42.1141	39.2074
																	49.1132	34.8426	33.9967	36.3411
																	44.3943	40.2591	41.8818	47.239
																	45.1132	35.2595	35.5851	37.3834
																	63.8376	37.4579	43.2732	38.4944
																	63.4575	45.4262	42.3192	39.2135
																	79.6999	30.8994	50.5485	49.3185
																	94.6102	25.156	39.6247	32.9518
																	73.3316	44.1977	46.6596	31.8691
																	72.8284	27.1148	59.9485	29.4157
																	72.8382	48.8912	29.2248	41.5493
																	74.6691	55.2971	45.4894	38.0266
																	57.5118	32.1465	35.3225	30.8544
																	66.0209	43.7706	43.8755	36.9289
																	51.1467	29.1297	58.148	30.2864
																	58.1661	32.2947	40.6383	30.6399
																	57.9852	52.7858	48.0574	26.8225
																	54.9275	39.955	59.7045	43.1185
																	49.141	39.104	40.2214	38.5796
																	53.512	38.5295	43.2373	42.3976
																	67.7155	36.7955	53.4664	40.3181
																	53.0672	53.0871	46.4437	31.6517
																	53.285	34.7779	46.2278	30.6629
																	51.5851	38.6601	49.2101	27.1155
																	48.9113	45.3593	40.9714	32.199
																	56.1522	44.0699	59.4178	30.8427
																	56.9426	37.1433	52.5213	29.4829
																	50.9511	47.5373	56.8085	43.1746
																	47.1933	44.75	50.6058	37.236
																	48.1718	38.8287	44.0151	31.0767
																	49.9966	36.225	42.0106	32.9769
																	83.1017	29.8151	45.3674	49.9584
																	43.3708	36.8312	55.5747	36.764
																	69.9787	48.3199	49.0958	20.2581
																	49.9159	23.6096	51.4158	29.8063
																	48.3228	32.6889	82.1483	22.9881
																	61.5056	22.5424	44.9077	29.3972
																	61.1685	42.764	34.5188	25.348
																	51.5179	34.5964	101.495	23.4378
																	52.637	32.3522	100.472	21.3657
																	56.0207	29.5187	86.5405	21.0904
																	66.381	27.6178	53.552	23.8859
																	31.4167	24.0378	30.9837	22.922
																	47.3944	31.1318	40.6643	22.6109
																	36.8652	31.7154	35.316	17.4086
																	42.4045	39.1444	36.0632	22.5734
																	49.9551	36.7907	30.4632	21.3929
																	55.4485	48.9868	30.3106	18.3832
																	40.8427	38.4766	34.7655	38.2067
																	33.7224	42.4619	43.3454	19.9659
																	44.8702	42.7958	32.0859	31.087
																	48.236	41.8767	44.2195	27.4132
																	45.0899	38.5414	50.9816	27.1232
																	36.5121	38.998	60.0793	20.954
																	43.1542	40.3267	52.6521	36.92
																	49.3702	34.8994	62.574	15.8985
																	45.9383	31.6834	48.4609	24.5553
																	46.9695	40.7778	49.0801	19.9793
																	64.9327	38.9755	55.0178	20.3142
																	53.5994	26.5252	42.3893	21.494
																	40.1009	25.5182	39.743	23.0624
																	49.8133	25.483	57.4609	17.0421
																	36.8541	30.262	46.7932	41.6775
																	65.5781	36.5036	44.3048	14.3898
																	54.3595	22.1313	86.5519	33.0553
																	45.6854	31.7222	59.5632	26.413
																	56.4057	30.8994	65.4284	26.6739
																	62.2142	26.0187	48.9452	16.6372
																	49.3588	24.582	48.9723	19.1906
																	55.9378	24.2629	41.4249	17.9884
																	45.6656	26.807	41.0632	23.0887
																	62.5086	33.0542	57.0077	18.413
																	52.0974	24.2499	63.6354	25.9547
																	52.2316	35.5962	72.9965	22.2331
																	48.0861	29.8693	83.0065	38.4896
																	54.8764	33.8856	41.1299	36.4995
																	52.6997	34.0205	41.0575	49.42
																	60.6339	26.9685	55.9003	21.6453
																	61.6847	34.1433	53.0728	28.4378
																	50.0159	26.8578	66.9837	34.5971
																	47.4164	42.0205	43.4077	34.8553
																	43.4704	32.7213	50.4396	21.0904
																	41.6825	29.4137	48.3132	28.079
																	50.1987	26.8191	76.8643	24.8063
																	66.4497	30.6139	78.1769	21.545
																	52.727	23.1586	60.8132	33.3479
																	45.8989	34.8891	52.4609	31.5336
																	55.8805	36.7	50.9269	41.0333
																	48.9952	34.9757	45.9789	29.4331
																	65.236	37.2914	47.7299	26.5322
																	56.2022	33.3221	67.5517	29.9571
																	60.1315	28.2227	49.9611	26.2174
																	59.6883	32.5	74.361	33.7861
																	50.5478	41.5256	58.7743	22.7749
																	51.3183	29.8856	45.226	29.7555
																	47.9156	25.5073	71.7612	27.6704
																	44.227	20.7283	48.3132	29.348
																	49.5775	41.3239	81.4733	20.7331
																	75.7303	39.8693	71.2599	20.1109
																	53.8202	41.7251	61.4994	30.3367
																	62.0292	25.6234	52.7371	30.8086
																	59.5667	32.9225	62.4269	44.3672
																	46.5509	24.993	44.2223	33.2693
																	62.0575	30.3734	49.6053	27.7442
																	50.7739	40.5015	49.8733	31.4613
																	75.603	58.413	49.57	30.4276
																	47.2772	34.903	58.3325	29.3152
																	75.4146	44.1083	61.838	26.274
																	82.226	39.7038	67.9602	60.9781
																	67.7371	35.962	84.4351	37.901
																	44.7042	37.8755	70.6977	34.2111
																	83.1973	31.875	72.769	55.7984
																	84.2435	32.2955	69.532	45.2172
																	87.3547	44.9545	72.6292	42.0602
																	63.7434	60.6789	68.7311	30.2889
																	71.7593	49.4968	115.491	48.8856
																	104.052	36.9397	113.492	42.3556
																	71.8295	58.9545	55.2441	32.373
																	98.8295	58.1789	68.1317	35.6333
																	39.2911	77.5465	62.7959	56.1916
																	40.7042	50.3555	61.6836	49.4272
																	69.0568	68.9285	58.0661	43.6523
																	108.129	42.2959	51.9814	36.9556
																	95.8636	39.3835	65.2024	38.8876
																	132.703	31.25	53.3635	34.9444
																	107.76	44.9467	51.2687	34.3081
																	99.613	60.3586	59.7479	60.6523
																	76.9773	49.0633	53.9176	38.651
																	61.0795	45.669	60.8245	42.4164
																	41.5072	71.0909	63.5966	65.3274
																	58.0109	51.2808	46.4176	50.1399
																	71.3295	38.6475	47.4183	67.7399
																	48.526	47.7375	57.9752	43.9669
																	109.277	45.142	52.1778	44.3111
																	80.5072	75.7937	56.1973	65.4653
																	93.8182	43.6925	59.8502	46.0581
																	81.9313	44.3145	58.3478	35.0033
																	47.0494	38.1037	59.1403	36.0889
																	38.7727	64.1309	54.9638	38.7162
																	62.6705	38.6925	44.2472	39.7814
																	78.9808	37.5445	55.1517	47.4212
																	72.2727	39.167	39.3432	38.4176
																	38.3694	53.8697	54.2987	42.3353
																	66.2911	38.2446	44.8543	41.4388
																	95.5909	36.4754	63.157	41.8876
																	130.159	73.7869	52.5587	42.7104
																	99.4934	66.8212	43.4736	35.8546
																	60.6816	39.9545	59.6099	32.1215
																	57.8855	57.5465	45.1896	61.3889
																	64.7867	51.9589	74.4014	35.8321
																	40.3896	43.3442	37.3339	43.2889
																	137.464	53.5909	76.4752	33.9122
																	96.6395	47.8837	51.8508	72.1094
																	38.2968	51.76	48.3514	75.9333
																	89.4545	45.8258	72.4463	59.7742
																	83.8864	50.1422	58.3115	57.9669
																	52.8987	41.4449	49.1647	66.8546
																	55.2024	36.0364	46.0809	44.4068
																	44.8102	48.2955	83.8396	37.5778
																	122.205	49.375	51.9903	34.9667
																	111.521	44.142	42.6959	54.8535
																	86.5482	45.764	83.1229	45.3667
																	47.1756	41.9489	80.907	33.0057
																	62.375	40.9397	53.2441	38.3826
																	105.778	33.9972	45.9856	35.9444
																	81.1685	41.5114	60.5362	45.6392
																	34.1418	45.6048	39.4534	54.1667
																	53.8418	53.3065	34.5025	43.8715
																	27.7865	35.0808	45.907	43.4391
																	49.5822	38.5732	77.3161	44.9444
																	36.2247	41.9943	56.1986	49.6
																	26.7989	45.9397	44.0959	46.6679
																	59.4271	48.9122	42.6896	37.6556
																	34.4045	43.4252	21.7081	41.2663
																	42.764	44.7744	21.0461	42.8117
																	43.1236	31.535	22.3588	26.4697
																	45.7527	60.7122	21.2163	30.0136
																	40.6517	59.8715	21.0382	27.9637
																	50.4449	45.3077	20.2025	39.1885
																	52.42	54.6229	21.562	26.2782
																	44.389	42.9851	26.5069	34.4316
																	51.9004	77.3188	22.6211	29.9378
																	34.3207	31.5142	27.0789	40.1997
																	31.0377	39.0524	20.5058	29.8587
																	53.5481	46.3189	18.5382	31.9249
																	40.1124	45.5182	25.8791	37.7238
																	36.0901	37.9054	24.095	45.6539
																	57.0368	34.5949	20.6976	32.1761
																	51.4343	44.9931	21.5058	58.2569
																	35.8209	43.6948	18.9275	47.6329
																	39.8876	35.1279	22.011	46.6848
																	36.0254	47.4088	29.4834	32.7636
																	42.795	41.9327	21.1368	39.1689
																	36.0664	35.1034	24.9743	25.6716
																	35.7307	69.3767	16.5957	32.6154
																	33.1834	35.6525	17.919	27.4056
																	33.6067	46.3304	23.9566	65.6073
																	27.7009	40.5098	18.9298	32.1825
																	35.1511	38.0463	28.225	25.4244
																	33.7103	40.1486	20.0818	29.4244
																	39.6863	43.2852	19.5076	29.0008
																	32.7532	32.5122	21.227	40.2391
																	32.9775	38.7963	23.2719	33.9539
																	32.7536	33.0177	22.6632	34.6282
																	30.4923	40.4633	14.9409	39.2011
																	41.6565	31.0299	15.4548	26.9413
																	36.1304	45.4327	19.0316	28.7872
																	32.4459	32.9188	16.3791	31.7094
																	47.1236	39.3299	23.0187	37.2872
																	44.3066	33.1988	15.9717	30.1836
																	42.6529	40.7379	13.6744	33.2408
																	43.382	37.1787	20.6298	42.861
																	36.8803	40.7622	18.8109	32.5647
																	48.7079	46.9327	16.9778	43.0087
																	49.4529	43.0605	23.4272	35.2246
																	35.844	36.9966	22.2965	37.4205
																	38.0466	42.0009	17.0762	36.1298
																	38.4752	34.703	26.839	26.3751
																	36.5027	27.4866	18.3935	37.9686
																	34.014	56.3189	20.8972	37.5543
																	28.0974	34.9032	21.2587	37.7238
																	35.5618	33.4972	27.1632	39.4615
																	45.5575	30.9327	18.0585	36.1547
																	40.3933	34.4895	26.704	45.8602
																	51.5027	32.3976	24.7071	34.5647
																	43.7191	43.9327	21.0564	48.1102
																	38.4483	44.4201	18.9398	49.1106
																	31.9555	50.2864	21.5508	31.3261
																	30.2299	37.2627	18.2438	47.8983
																	44.2868	41.6985	17.179	40.1784
																	43.064	41.6306	23.3474	35.1729
																	44.9101	54.0433	15.2743	38.865
																	42.5513	44.9369	20.2332	28.7579
																	52.364	42.6827	22.8205	50.739
																	48.7534	38.9381	20.3923	64.9284
																	27.4385	39.1229	22.6287	37.4271
																	40.9663	26.7908	17.562	43.3573
																	30.382	38.5519	16.4548	78.6278
																	29.2981	37.3645	16.9441	67.065
																	36.6742	38.3751	15.8153	44.1539
																	34.6292	30.8186	15.5495	91.0024
																	29.1731	28.1338	22.7091	31.2513
																	47.6854	62.8077	22.0446	38.5534
																	15.1197	12.4077	6.60501	11.2886
																	20.1197	12.5744	7.6333	14.9706
																	20.4079	10.1708	7.31795	8.1194
																	19.3661	9.36801	10.628	10.0177
																	18.8833	6.84887	8.83994	14.7515
																	18.5015	11.0974	9.66278	8.45522
																	21.149	9.12828	7.04847	11.7719
																	15.4865	11.5695	14.1278	13.7973
																	17.3833	10.7601	7.15285	9.80522
																	14.5401	14.2353	6.35243	18.7052
																	16.6294	10.0664	10.5165	16.1488
																	17.5555	10.1146	7.58491	18.8886
																	20.2799	10.635	5.34394	11.9052
																	15.2517	11.8432	7.54605	9.03215
																	15.501	11.7435	8.95588	11.4923
																	18.073	12.491	9.5204	22.5517
																	16.4167	12.4244	7.07064	11.923
																	15.8316	11.191	7.34298	13.464
																	14.4272	10.3215	7.5152	18.0208
																	16.0167	9.24667	11.732	10.8886
																	20.5379	12.1577	12.4832	16.4464
																	18.9771	10.2062	8.66497	11.7294
																	17.0218	8.72308	8.03785	20.1307
																	19.7971	17.1884	14.843	16.9396
																	17.1333	25.8608	6.93864	11.5802
																	19.0833	11.4487	6.35588	13.1001
																	18.3587	12.9077	6.67255	11.7913
																	21.5998	10.5558	11.0706	9.97189
																	15.1784	11.0505	6.33088	15.0021
																	13.9479	10.7734	9.05112	13.4962
																	15.7626	11.5639	7.75588	10.2279
																	13.1742	9.84519	9.10342	9.53335
																	17.55	8.59288	8.27255	11.8101
																	19.4288	9.51963	7.72255	10.2219
																	14.6802	11.2586	7.53922	13.606
																	17.5015	8.89254	8.69118	20.2461
																	18.0412	11.445	9.84819	15.6449
																	16.4868	9.82573	6.22255	6.38169
																	14.4667	11.8442	6.91952	9.52189
																	24.3027	13.1663	8.08551	9.91886
																	21.5285	11.7883	4.08922	10.3938
																	15.2583	8.53846	8.02861	10.1552
																	18.1958	10.9846	6.97059	14.0007
																	20.1241	8.15012	8.41202	8.49368
																	22.0083	9.73582	4.85588	7.86147
																	17.8307	12.0367	7.47255	11.0681
																	19.1114	9.78269	9.23658	13.3052
																	20.7971	10.6174	8.67811	9.52189
																	17.55	9.26976	6.59651	9.85999
																	31.4006	11.6663	9.40416	13.9897
																	19.4899	11.1956	6.9405	11.0197
																	15.2693	12.7274	8.00506	10.1896
																	20.8144	11.3112	7.70951	11.3146
																	18.0667	12.6972	10.8621	9.31588
																	22.9667	10.7286	8.83823	8.24094
																	19.2667	10.5622	7.67255	8.38145
																	19.0385	11.0106	11.7559	12.4552
																	16.9927	10.4959	7.47255	10.8124
																	22.2218	10.6987	11.4003	10.8825
																	16.4071	8.31092	9.84298	11.0681
																	19.568	12.387	4.74329	6.26667
																	23.6388	18.3406	4.73022	6.39153
																	22.6207	12.6451	5.69989	5.2112
																	26.5862	13.1227	4.45758	7.05575
																	21.5307	12.2849	5.34787	9.08333
																	19.555	12.3748	4.65404	5.7194
																	28.1108	11.1416	5.50283	7.04751
																	25.3621	13.1588	3.77802	8.9523
																	26.568	17.5502	5.22781	7.69368
																	23.2069	18.2517	6.42453	8.83161
																	36.5698	16.2871	6.26552	7.58333
																	19.7959	9.90303	4.68683	8.6592
																	19.8478	13.8783	5.05927	7.6592
																	22.4249	13.1454	4.41328	6.7194
																	23.8862	11.3247	5.53218	6.16667
																	24.0631	12.3939	5.07842	7.9197
																	19.6213	12.6318	6.43521	6.42745
																	23.5029	13.7818	5.08492	7.83333
																	27.9141	12.3641	5.65404	8.02619
																	21.9037	12.7665	7.44093	6.64524
																	24.1346	14.7968	4.48022	8.94487
																	23.2016	11.2079	5.74138	7.20591
																	28.4592	15.5381	5.62006	9.23333
																	19.8927	12.6297	6.1974	6.01237
																	19.5862	13.6485	7.80375	7.23718
																	22.6518	12.1436	5.82759	5.97708
																	33.2425	13.1576	6.81552	7.31667
																	23.619	11.4318	3.60044	6.95606
																	25.1247	12.16	5.45732	7.94682
																	23.2695	11.404	5.41379	7.51296
																	27.7029	13.2612	4.61068	12.2583
																	25.9538	12.1292	5.17604	6.01766
																	24.3403	13.5204	5.55172	9.05
																	27.1923	11.7485	9.61464	7.68661
																	32.8103	15.5698	7.0147	7.89921
																	22.1832	12.3212	6.03448	11.55
																	27.6587	10.5042	4.45037	7.45
																	24.9317	10.9453	4.36552	14.0769
																	19.1744	13.5651	4.07158	7.4935
																	35.1317	15.1977	3.83437	7.30152
																	28.6213	11.0554	6.01815	6.53851
																	23.8084	14.8807	3.53905	7.88333
																	17.8066	14.6761	4.53905	5.95
																	27.1744	12.0985	4.47371	7.75
																	23.2195	14.7829	5.22867	8.67121
																	22.6026	11.4661	5.63218	7.42302
																	21.5393	13.2121	4.61552	7.33646
																	24.9722	12.4266	6.62006	5.96146
																	20.9146	12.8172	6.27699	13.5598
																	21.1991	14.4347	6.36552	7.02126
																	24.3403	16.6454	6.08218	7.84943
																	23.0529	15.883	5.69132	17.8833
																	22.0862	14.4667	5.96552	8.35392
																	21.7695	18.6985	5.61464	8.80758
																	28.2112	18.3212	7.36552	6.72204
																	22.2728	10.2294	6.05927	8.35606
																	28.3325	14.9318	6.01637	7.28958
																	20.7829	10.9661	3.91289	6.89896
																	25.8143	13.4002	3.07321	9.01448
																	25.2586	14.6633	6.9809	7.27043
																	15.4561	9.22632	8.66283	5.88905
																	22.5894	6.8284	8.23987	5.5847
																	18.0091	9.19863	7.03279	8.09985
																	14.0894	10.0315	10.6736	6.19496
																	17.3289	9.60159	9.27087	5.85137
																	21.364	10.5974	8.91888	6.17176
																	18.0824	9.62155	8.59861	5.77518
																	13.1115	13.6465	8.22923	6.36066
																	13.3643	12.1984	9.95427	5.24111
																	16.6894	11.1878	9.06293	5.77741
																	16.9061	11.9803	10.9367	7.30513
																	15.7908	10.2776	8.9572	4.81509
																	14.6894	10.8597	7.94926	5.55866
																	13.1141	11.5048	8.58497	6.97066
																	11.4856	12.443	8.03497	8.5544
																	16.5451	12.7562	7.18735	6.0847
																	16.293	11.67	6.15164	8.75137
																	17.7958	11.8298	8.17437	10.4805
																	11.9026	11.1547	8.30515	7.1939
																	17.5727	9.46282	8.27261	7.72505
																	16.4727	10.3113	9.49841	6.82428
																	15.4868	8.73267	8.96224	6.00575
																	20.5454	9.30227	7.96721	4.91803
																	12.9997	9.91228	7.00333	5.17258
																	19.5711	7.15816	7.69196	5.4019
																	21.0306	8.08546	7.72517	5.52741
																	13.3727	11.2597	8.07405	5.69581
																	12.0969	9.08353	7.24062	5.46215
																	16.4998	11.2145	10.9189	5.99211
																	12	15.0564	11.0516	7.03872
																	17.7321	12.8233	7.19851	10.0998
																	17.5449	10.4498	6.48785	6.80692
																	18.9196	13.6842	6.60339	8.63232
																	14.841	13.9242	6.52233	8.29508
																	22.758	10.2904	7.37532	7.71114
																	15.3035	13.9803	9.82472	7.99616
																	15.3259	12.1817	8.64302	8.60137
																	18.1091	10.9252	8.65602	7.1461
																	19.2498	13.7368	6.88497	7.1847
																	27.3153	10.2632	7.53067	6.72131
																	25.3727	10.4104	8.22951	7.12116
																	19.7958	19.2203	6.46046	9.22838
																	16.5776	13.3597	9.11475	6.01178
																	13.2634	13.2034	6.02445	5.81658
																	12.0546	12.601	7.57351	7.09347
																	25.5727	10.1731	6.26371	7.28645
																	21.8072	11.5633	7.16026	7.03568
																	21.135	11.9649	7.34024	6.29734
																	18.2364	13.0977	9.63601	8.89985
																	17.5444	12.1016	9.98987	7.46349
																	29.0909	14.0763	8.00509	8.27397
																	16.6561	12.4904	10.2876	9.44435
																	19.7865	16.3079	7.48497	9.28167
																	19.8273	12.6629	7.28043	8.50265
																	12.0579	12.1391	8.28043	6.51452
																	15.9394	14.1687	7.03957	5.55137
																	19.5189	10.7018	6.39287	9.15532
																	20.4589	17.4119	7.38649	5.05838
																	15.46	17.9185	6.26929	5.99616
																	22.5107	11.2734	6.98497	5.49698
																	15.1333	16.2951	7.28346	5.65678
																	10.8682	17.6665	11.9563	5.42588
																	12.2654	12.9805	8.59831	6.32011
																	11.596	16.5519	10.4784	5.21825
																	16.9409	16.4197	11.4138	6.10618
																	12.2944	18.6058	8.341	4.48388
																	13.3582	14.3686	13.4204	6.33032
																	15.5667	11.8696	14.208	7.96825
																	14.2167	17.0186	13.7696	5.17515
																	13.1667	15.8083	15.6343	5.51371
																	13.4619	20.1734	20.2069	5.95007
																	15.8661	16.3622	17.042	6.79638
																	12.9773	13.9946	12.7299	6.42414
																	14.2742	15.7019	20.0966	5.25159
																	14.9409	16.2915	12.1934	7.25639
																	12.4682	16.6885	12.2632	6.76825
																	12.5227	16.9508	11.842	4.436
																	13.2121	21.6019	15.6159	5.57842
																	13.8812	15.7377	7.68117	6.08301
																	16.9879	16.4659	12.4211	5.98492
																	13.9145	18.0489	15.7069	5.31252
																	14.0333	16.8046	9.66848	8.52758
																	18.0254	13.8307	15.1169	5.40462
																	14.2875	12.8326	15.3799	4.59512
																	13.2048	15.2019	10.0517	5.47572
																	13.35	13.9019	15.1664	4.42727
																	13.8333	17.5186	13.1613	5.22199
																	16.7983	13.201	9.87901	4.29178
																	12.3667	16.3398	11.6465	6.29612
																	16.5619	19.4083	13.2408	7.03722
																	13.5409	13.3765	11.5094	9.08116
																	16.8682	15.2943	14.7737	7.34325
																	12.0274	16.3138	10.3632	6.25858
																	12.2765	13.4175	11.0196	4.84518
																	16.9611	21.8128	10.6966	7.15791
																	12.9929	12.4175	16.7069	7.26984
																	12.6219	15.8046	9.89655	8.21019
																	13.4629	15.1977	14.5142	7.57481
																	13.9362	15.1075	12.7913	5.89473
																	12.6808	17.2401	14.4132	6.03383
																	18.2737	14.4982	12.1299	11.3596
																	19.7773	14.2529	10.6966	8.05159
																	15.0333	13.3032	13.3693	11.0298
																	17.5914	15.9836	7.99491	13.3617
																	13.9545	15.7869	9.93291	8.45159
																	17.0167	12.0671	12.6552	6.77471
																	14.2711	10.5415	11.4299	6.06825
																	15.5167	18.1756	10.7378	10.249
																	14.7638	17.5168	15.8802	6.79584
																	11.4529	16.4076	12.1273	6.37809
																	13.8941	12.9344	16.4138	6.26455
																	14.9097	15.1133	13.7132	9.12615
																	20.391	11.736	11.8965	9.83492
																	20.2638	16.353	10.1799	11.0955
																	18.0052	14.3686	10.9138	9.52708
																	20.8654	16.4426	10.0684	4.92138
																	17.475	10.0727	10.9632	5.67793
																	16.4214	12.1611	14.0132	5.75287
																	14.8318	16.6307	11.9492	6.31371
																	14.1431	14.4817	12.6743	6.63492
																	14.2775	8.61161	11.2069	5.88306
																	12.3537	6.13821	9.97516	8.07255
																	13.4652	8.44069	12.1109	6.24372
																	23.1157	10.059	8.94508	7.07356
																	11.9677	6.3126	6.65167	7.2
																	15.5153	7.06418	8.11087	5.67701
																	11.3169	6.53747	9.34689	6.15699
																	15.3712	6.13792	8.10664	6.06667
																	13.2931	10.355	8.82306	6.11257
																	13.6719	6.77755	13.3094	6.94863
																	14.3448	6.99067	6.20446	8.01667
																	12.0239	6.79061	8.86404	5.03333
																	13.3931	6.72837	7.99311	7.15977
																	13.936	6.23559	8.0639	6.93118
																	13.6264	6.92934	6.99311	4.42917
																	13.0718	6.02664	13.0609	6.42727
																	11.6598	6.35783	8.29791	5.93333
																	14.1379	7.16767	13.8241	4.91585
																	17.6177	6.85841	8.01526	5.15977
																	11.5144	10.444	8.35611	5.51579
																	14.3505	9.55897	8.0095	4.57576
																	14.9042	7.05594	8.23523	5.25376
																	16.4949	6.84392	8.82148	5.07634
																	11.2431	7.46127	12.4521	3.76989
																	13.0507	7.14988	8.38342	4.02456
																	17.9431	8.61362	8.08271	5.68634
[truncated: 445 more rows]

## Sheet: figure-7
Figure 7
Figure 7 C												Figure 7 D
	u2os	MLLsiRNA	del TAD	del TAD si	del SET	del SET si	MLL FL	MLL FL siRNA					u2os	SETD1A siRNA	SETD1A N-A	N-A SI	FL	FLSI
	84.7321	74.3719	46.2727	25.575	19.3804	15.9362	50.8738	27.2685					159.309	27.913	100.7	45.625	54.9196	125.021
	93.1544	59.175	50.1429	25.7297	32.3284	19.6552	64.0473	34.157					96.6472	24.1476	66.973	55.6757	42.1	94.9132
	68.7596	96.7905	39	26.4054	27.5916	21.4234	49.2974	28.9272					107.517	30.8108	68.1951	60.3243	38.764	91.2168
	70.9112	86.1524	46.2727	27.4878	24.5535	24.0414	60.4629	39.0241					111.652	32.089	87.9762	61.8919	46.075	105.064
	54.9571	115.375	61.5455	27.8293	27.5781	23.3527	61.8779	58.8876					113.22	36.0494	89.5946	64.65	47.9348	109.897
	63.9652	104.396	67	28.0541	31.0658	20.4787	65.0084	36.3424					74.7334	34.5434	88.9302	64.7	44.9736	127.784
	67.2626	106.599	56.125	28.125	27.3909	30.5926	55.3042	57.7241					73.0043	33.7073	92.8537	64.7857	40.1899	150.832
	82.6864	75.7024	90.9231	35.4286	41.0918	19.4346	51.6972	38.1685					106.95	28.2277	76.1136	67.3415	42.4	135.184
	88.1544	68.1	48.9231	41.6667	53.6908	36.9586	43.3488	66.5955					167.112	37.7245	110.378	68.2381	55.9466	121.857
	59.8571	58.1419	61.9091	33.8889	40.835	19.3305	59.9375	64.0724					68.4823	52.8774	117.825	70	40.05	93.9071
	86.3436	86.9797	63.6154	33.3333	35.7482	20.9334	54.264	75.2921					63.0591	37.8649	98.65	70.0488	42.0007	129.394
	59.9112	77.7378	64.3636	42.1429	34.3471	30.7155	37.8996	41.2885					79.5066	25.7272	72.325	74.55	35.7774	114.389
	88.9084	78.8081	54.6364	52.1667	35.4436	21.8166	46.2171	39.8237					83.4902	56.417	116.95	74.5581	44.5445	99.3639
	94.9571	94.9527	51.5455	43.4286	29.8299	38.4121	44.953	68.5322					98.2384	43.2561	79	74.7568	43.825	94.8328
	87.1274	75.8176	63.4545	40.4286	32.4479	23.8955	46.2744	50.0398					72.092	37.2902	86.725	76.0541	45.5445	84.4808
	86.3571	112.821	66.6364	45.4286	33.8973	21.4009	36.3976	44.5843					136.092	28.4423	75.6136	76.2432	53.0007	107.859
	68.8571	66.825	52.3077	41.7143	32.3243	25.5581	38.0778	52.4607					91.4091	38.375	73.8293	76.4146	44.0567	128.414
	77.9547	64.5743	56	36.5714	49.4111	27.793	42.0294	47.1475					70.3841	24.8939	68	76.675	39.5068	121.002
	59.9547	50.2045	46.2727	56.3333	51.2642	26.1673	57.9913	48.5797					81.9457	26.25	89.7561	77.2973	41.4601	102.214
	117.442	88.4881	46.1818	31.3333	52.0505	24.1098	45.7952	49.2106					62.1591	40.6977	136.756	77.525	55.275	115.183
	74.4247	47.425	40.3636	26.1429	43.0736	15.6369	53.4167	30.4944					83.0577	37.1662	88.9286	78.675	44.2	162.589
	51.3821	82.3041	33.5455	34	42.2793	26.4161	59.0172	49.2102					101.787	37.9803	96.0541	78.973	31.4713	134.565
	80.3688	71.0608	52.1818	31.4286	32.299	24.3138	59.6902	48.5019					89.6794	57.7963	87.3243	79.2381	38.5445	196.194
	95.0767	83.0068	38.2727	23.3333	25.8236	38.7797	45.7708	42.4877					130.799	44.8846	90.5714	79.5714	45.8385	138.496
	72.4851	95.025	36.6923	31.1429	22.9611	47.3541	47.7597	44.6629					81.1118	38.946	73.1429	79.6154	45.85	128.489
	73.8031	76.925	56.8182	37.3333	25.4827	16.4388	59.5474	75.537					83.0602	25.8743	72.561	80.3243	31.2762	163.164
	102.032	52.1071	53.4615	39.4286	32.7916	15.8224	78.2633	74.9185					120.851	37.9896	90.875	81.0811	58.5682	195.516
	94.5598	88.9643	41.6364	39.2857	58.5693	20.9402	48.0311	46.4664					85.7993	30.2	85.5405	81.1351	53.5142	134.808
	87.9821	75.475	44.2727	43	41.2554	19.8247	52.5716	39.8675					98.8377	28.9274	88.2195	83.7805	67.8831	150.638
	92.1321	70.9643	54.8182	34.8333	37.8916	19.8085	58.6667	50.6742					88.7604	31.9104	86.4146	84.3513	73.6908	173.93
	67.4571	96.15	42.2857	34.8333	23.7072	21.5425	59.2425	65.427					73.2591	22.586	96.4324	85.475	52.2762	134.516
	91.695	53.45	49.1818	35.6667	20.967	20.2438	62.6846	49.7004					94.3091	19.9543	74.6191	86.2683	75.1899	202.089
	93.1986	104.628	43.6364	53.6667	38.7441	30.6399	49.697	44.0306					219.709	20.1951	88.1	87.5135	74.1855	162.265
	77.3449	77.5183	44.9091	37.1429	41.4249	28.7165	29.4564	78.6398					209.207	19.1293	71.375	91.2973	63.05	219.346
	48.5401	69.5756	40.3636	29.8571	17.6582	20.9551	52.9486	50.2697					226.117	22.2043	80.675	93.7568	63.5	151.21
	77.9321	68.9085	50.5455	29.6667	25.0434	17.4894	47.7974	48.7865					187.054	17.8293	92.7857	94	63.8385	207.454
	79.2821	106.389	46.0769	30.4444	30.7609	24.9941	52.8655	30.8919					220.679	19.4779	62.3171	62.4524	70.55	132.028
	95.5598	61.425	42.3125	34.3333	30.8236	14.7942	68.4264	30.3334					185.27	15.6543	58.1282	63.525	66.1345	212.857
	70.2355	66.8842	40.7273	36.3333	36.6929	23.5357	57.2746	37.3494					175.098	71.0488	71.275	67.027	66.45	160.882
	56.5952	97.8446	57.7692	40	41.9404	20.4616	64.4446	50.2537					124.85	97.9189	67.5366	59.2703	70.9917	150.346
	63.8106	87.0305	56.2727	41	32.8636	14.6416	69.0648	39.509					171.315	78.6858	61.7838	57.7297	65.6	163.589
	69.7409	72.7905	71.4545	38.5	22.0209	28.8305	68.0498	36.582					213.4	100.969	56.054	58.0811	72.1088	153.724
	61.1011	101.007	47.4545	42.2857	21.6418	26.2116	52.697	36.2331					242.826	102.063	62.575	64.125	54.7298	149.075
	75.7761	107.547	63.6923	43.3333	25.3804	26.0531	54.202	33.1004					128.38	53.7963	73.15	62.7727	60.9762	176.464
	66.1667	66.075	57.1818	37.7778	21.4724	46.5277	54.6153	52.0899					104.568	59.7951	74.4324	62.1219	44.764	138.805
	65.0321	75.8176	46	45	21.4259	39.7586	58.4019	51.964					110.071	61.7844	69.6429	61.6098	61.125	180.891
	55.6821	80.9942	42.3077	43.1429	26.2315	44.9956	42.2633	41.9796					131.627	53.0604	56.925	67.275	44.3982	154.714
	71.6013	53.8446	44.7273	45.8333	23.9916	37.6093	73.8514	52.7595					137.822	58.6163	65.8537	56.2162	50.4713	165.198
	79.7321	76.4695	58.7692	45.2857	31.7027	30.6767	69.4411	38.589					130.075	59.075	55.1219	51.25	66.1899	171.54
	69.6071	56.9405	40.8182	54.8889	27.74	22.9739	75.3367	44.9239					110.652	58.9716	52.1892	68.7727	43.75	157.682
	53.2962	78.7134	36.3077	36.8571	30.1677	25.2681	60.9451	30.8317					174.903	67.5274	53.15	79.7838	65.4331	110.562
	91.7596	68.9	42.1818	47.5714	26.9017	24.2083	58.0814	33.4674					145.162	110.753	61.975	68.2432	87.5933	121.564
	60.8842	80.25	57	49.8333	24.4264	36.8194	50.4337	46.6067					140.687	64.2408	59.3902	67.4	96.45	111.634
	82.2896	91.375	49.2727	44.5	23.6908	32.8085	59.6364	28.4026					144.519	98.2085	67.625	63.1622	83.6432	127.028
	68.8571	94.425	49	37	27.3243	24.303	55.7009	56.9867					114.925	66.4865	56.2	58.4	111.838	140.129
	53.9652	96.9797	36.6364	36.5714	30.4141	37.5013	72.7902	58.8539					129.051	68.1445	73.0244	56.7805	122.098	89.1024
	65.0734	78.0878	51.7692	32.2857	20.6588	29.1083	61.2147	51.0225					104.854	74.6585	63.5	60.1351	80.8385	108.496
	55.5157	80.2012	56.5455	35.7143	44.8485	37.1547	51.4356	60.4754					153.766	54.4246	57.1429	64.25	117.3	96.1986
	50.4913	105.55	54.9091	49	27.7249	31.883	46.2321	64.5663					115.35	55.7838	82.45	58.2857	93.0277	117.735
	56.9112	80.55	39.9091	45.5714	24.6103	35.1206	47.3345	86.8248					219.25	56.5298	86.1219	70.25	106.252	87.5078
	53.6478	88.2722	40	24.8333	25.1038	38.2024	61.5399	36.1878					178.259	55.45	84.0976	64.1395	108.595	102.454
	68.4821	73.1689	53.2727	33.5556	22.0126	39.4024	40.4368	42.191					140.556	75	90.4324	72.8649	120.433	101.021
	72.5321	71.0192	43.7273	50.7143	27.4794	36.5135	41.6364	47.7161					208.178	101.675	83.9512	62.8378	99.8926	93.2646
	51.9791	61.65	33.7273	27.5	27.8236	43.3034	56.0346	43.1288					200.928	84.6012	91.7297	73	120.433	124.724
	52.8821	74.7635	46.8182	28.1429	51.4582	50.2472	40.6784	52.2135					221.678	72.5929	83.3243	66.9	110.109	127.886
	51.9071	21.475	57.5455	34.1667	38.5153	35.4579	40.9584	44.8539					66.3333	69.7027	90.8378	74.7317	102.593	110.833
	67.0035	69.2024	32.1818	36.6667	28.9017	53.9749	59.5732	41.7393					65.2348	52.4816	105.757	51.9756	117.082	179.314
	81.9923	73.5203	44	41.1667	34.9762	54.0178	61.5227	50.618					73.9466	56.946	111.902	58.2973	126.984	127.639
	64.6571	79.6824	35	37.6667	49.8186	56.3034	55.0871	41.4382					70.0976	66.8879	73.1351	83.025	128.227	143.319
	67.3436	65.1524	61.8462	28.8889	42.2441	59.6517	44.7257	46.7433					68.3803	119.826	82.6829	79.4634	145.947	126.94
	51.5071	40.6686	39.2727	29.1429	21.0736	80.9688	64.4177	54.933					56.946	64.9459	69.575	75.525	104.838	187.048
	44.9821	41.4451	32.4545	34	28.9594	46.6913	52.6591	56.2185					41.8781	78.4993	83.3409	62.4054	100.974	139.946
	37.4821	34.6646	34.8182	74.5	17.0282	36.3483	61.5508	51.1329					55.8919	61.05	91.45	65.3171	85.1628	137.028
	57.2571	34.4932	38.4545	70.5714	33.5826	62.2552	44.2434	48.2358					65.0689	56.45	75.475	65.2927	83.0007	115.93
	64.0193	39.2744	43.1818	82.6667	43.5827	39.8624	81.5376	59.646					64.1058	54.5858	62.7442	74.675	87.6223	113.789
	39.9571	43.9244	42.5455	83.5714	35.4582	37.1905	59.9259	41.1148					48.602	55.682	67.1081	74.525	103.649	180.882
	53.2321	39.2256	43.2308	99.7143	45.1418	30.7416	60.2843	33.81					59.721	39.9684	63.1892	77.8293	133.715	140.442
	87.1004	36.25	39.5385	87.1429	34.3804	33.3411	61.6477	61.2499					55.6695	51.1248	75.6	81.5366	101.203	142.21
	79.5157	25.4593	46.5385	96.8571	17.7625	45.2461	54.6775	66.7494					63.5547	53.8	94.2558	93.6216	86.4061	136.039
	68.5401	22.35	44.7273	82	22.6276	42.4156	70.7843	48.8776					61.3546	52.645	73.6216	79.1351	92.325	116.15
	151.425	49.1037	42.0909	89	32.9325	38.0007	58.3933	47.5433					68.8332	62.1365	66.7805	87.675	82.275	143.184
	81.7874	37.9573	48.5455	120.143	28.1009	47.9101	69.2386	36.6663					110.756	67.4595	86.3243	88.2439	66.3715	134.394
	57.6132	54.3719	46.375	97.8333	19.6504	51.2584	38.9318	42.6271					79.0361	39.9	80.975	58.3513	126.544	141.589
	105.143	61.1149	43.2308	82.1667	25.1557	51.248	101.955	73.1348					55.0791	30.514	64.925	87.1951	132.775	109.289
	84.1544	58.15	37.0909	60.5714	22.8299	71.3034	87.5399	37.1875					56.2439	41.075	60.9762	79	129.35	98.6798
	111.046	34.2012	42.5455	74.2857	25.6413	60.191	81.1511	16.6838					55.7126	46.428	70.7297	80.6216	110.52	159.481
	72.0199	48.9085	46.3636	62	28.6191	43.3595	116.784	56.3364					67.4304	53.3902	71.55	86.7	100.974	125.724
	106	35.1037	46.2727	71.5714	19.1915	43.8158	54.8977	58.3075					55.0059	59.9933	80.9189	89.8837	128.028	189.998
	137.979	63.9797	37.8182	102.889	25.0693	32.3483	70.6433	68.9557					80.9228	40.7548	80.8919	93.725	138.682	121.052
	165.907	55.7095	48.4615	89.8571	20.6404	45.4808	67.2737	52.0466					60.0878	35.6473	93.4595	87.2195	114.784	144.16
	105.56	55.8354	43.9091	136.286	26.9114	36.1071	61.108	57.0691					59.6032	54.9024	57.4615	71.5946	138.625	137.839
	109.182	28.3719	89.9091	79.5	23.6594	45.5544	49.5114	69.8882					65.8049	49.7454	51.561	86.2857	138.185	118.864
	126.154	24.6554	58.6364	60.5556	30.0705	47.8451	76.6775	68.0226					57.448	40.3415	67.8378	76.95	127.252	143.535
	123.321	33.5427	71.9091	68.6667	24.5618	50.9558	81.6784	69.6067					40.364	33.2277	67.025	87.95	110.106	170.859
	139.735	35.304	73.7692	72	20.5422	33.4635	56.3977	76.427					53.6052	29.4201	62.7297	85.375	109.352	143.508
	72.1011	35.9797	48.4545	77.6667	23.3403	49.0176	96.1568	69.5989					56	38.7047	50.8378	64.2439	94.8926	124.403
	52.3095	20.8636	62.6364	85.5	14.3034	36.8135	54.0682	69.1163					57.3412	40.0782	72.125	84.8919	81.5412	130.68
	85.4321	26.6158	76.0909	72.5	24.2446	49.8731	53.2955	65.0741					55.7412	32.7154	57.3513	82.975	111.349	132.208
	90.2962	38.725	78.1818	83.8333	21.669	47.2753	43.655	53.3457					55.6662	36.6281	51.9286	82.7073	105.74	137.686
	66.7571	40.196	38	61.4444	26.618	26.1124	53.8127	50.5582					55.0367	40.0026	52.6	72.3513	107.7	127.638
	84.9071	35.6824	64.0909	71.5	24.8318	48.7348	61.5651	44.4784					56.0019	32.2588	63.825	47.3023	104.621	119.208
	87.1004	28.1419	69	68.2857	23.246	37.7362	65.4205	46.9326					99.45	46.9774	68.575	61.2432	107.379	115.15
	101.127	40.0407	59.7692	78.5714	19.0562	36.4045	77.1606	55.5919					101.606	50.9655	53.1892	46.5946	131.5	117.589
	114.381	37.25	63.7273	64.8571	22.6701	56.6302	78.6621	72.809					100.706	42.1477	71.1351	64.7297	154.217	178.292
	76.9269	44.275	39.9091	76	27.5311	43.8983	110.64	54.8315					67.45	47.9426	47.7442	67.6342	94.225	136.256
	118.418	27.075	66	91.1429	24.4954	62.9213	48.2386	43.1124					67.842	36.1106	61.7073	56.5676	96.8	112.369
	62.5157	40.25	52	115.444	25.3371	32.4408	62.9843	45.6489					118.606	37.4915	49.3171	60.625	141.1	95.9304
	83.3166	38.811	67.6364	93.4286	18.2177	45.3802	65.261	48.6322					71.1373	25.1714	52.225	67.3	145.862	140.439
	106.425	43.3963	50.5455	70	17.191	44.8943	52.0954	62.0713					102.48	21.7024	56.6216	57.2162	165.175	107.789
	104.857	42.5743	37.5455	54.3333	19.8417	49.3146	50.3067	52.9784					95.0833	24.8093	55.4651	44.0811	100.587	95.1139
	64.4821	46.3581	47.1538	127.833	18.3892	46.0225	65.6591	56.5125					69.686	21.5209	86.225	64.2927	109	118.264
	72.0321	37.4695	46.3846	86	19.0377	52.9454	67.5663	39.2878					55.439	18.9913	58.075	50.1333	152.075	111.1
	65.9821	64.5183	68.3636	59.7143	22.7864	46.1718	72.1954	32.6102					83.016	21.0665	48.8095	56.45	118.057	116.489
	62.3321	48.5	65.2308	71	12.5744	55.8518	54.8523	59.8337					54.4384	23.254	54.7273	62.1351	101.52	93.6639
	65.8031	47.25	43.1818	97.3333	11.9775	40.6453	74.2505	84.7416					59.934	18.8912	141.675	51.275	107.625	107.689
	70.0623	25.75	83.6364	103.556	15.191	39.793	71.415	69.1011					103.09	20.4267	98.6216	61.7297	130.301	114.94
	113.533	34.975	101.909	66.8571	26.2022	46.2246	68.3179	72.0864					118.406	19.2729	110.951	57.225	90.1787	104.427
	110.992	38.6454	84.8182	67.8333	15.525	61.4635	60.8977	61.4308					94.4932	21.1548	95.1463	58.6829	110.666	156.666
	143.073	27.6284	67.7273	60.7143	17.6564	44.9228	74.7586	61.101					108.75	22.4146	125.865	49.9	106.298	96.3389
	94.6013	10.0068	71.2727	67.4286	27.9909	43.2432	67.2159	59.0767					71.1493	19.2872	141.725	45.8	108.74	125.427
	88.9652	11.4122	38.7273	77.6667	11.4786	25.4185	65.5889	48.6648					77.1158	16.1878	122.675	51.6585	121.984	135.346
	76.4385	17.2988	58.6364	101	10.1673	29.0488	77.8315	55.7174					59.5595	15.6837	103.825	45.4186	114.92	105.784
	96.8571	16.6284	60.9091	75.3333	14.3708	28.123	86.1019	60.5242					57.5	16	88.6	58.95	92.975	101.662
	115.084	13.5119	63.3846	71	19.5169	26.9783	66.655	74.3152					51.7806	15.7488	74.75	52	125.504	98.8389
	135.565	15.6824	53.3636	60.2857	14.9888	45.6344	67.1269	63.3803					96.35	19.4244	84.4324	59.2195	107.352	116.174
	95.5888	8.59146	80.5455	56.4444	14.1348	37.1867	55.5732	50.4593					87.1115	16.3658	131.325	58.8293	109.598	99.4425
	97.3166	8.4	67.9091	53.3333	13.9717	33.9239	36.7901	36.223					105.341	16.9776	111.55	60.8718	95.9104	109.67
	76.1274	13.3851	41.6154	51.1111	18.776	38.8503	69.9091	55.1217					64.7331	18.3262	85.7	59.3784	76.4957	105.953
	74.7352	15.7384	45.1818	26.5714	14.5744	37.9446	53.4368	59.2455					86.077	19.8206	100.154	58.75	119.92	108.237
	99.9821	9.42073	51	25.4286	16.5978	31.5109	97.8684	77.2952					54.8338	15.6435	92.6216	86.6667	117.166	136.808
	81.7071	11.9085	57.6364	33.1429	13.085	25.9637		81.2119					48.3111	18.6854	89.7857	63.3513	124.154	92.6571
	74.4181	15.3581	39.1818	24.6667	16.8956	18.6912		73.673					52.6041	16.152	84.85	53.55	115.925	91.9377
	77.9923	16	29.1818	43.4286	17.6431	19.4901	58.9248	88.2343					92.0257	20.7933	108.8	72.5	118.496	92.2718
	36.5645	20.6548	42.0909	37.7143	26.2022	31.2317	86.3409	68.3956					69.1243	19.2555	86.15	80.1622	106.618	125.967
	36.4181	11.1959	57.1875	38.5	22.5281	39.6699	73.8046	67.6051					113.552	20.5946	99.027	71.0233	105.838	99.2916
	35.0734	18.05	48.6364	32.7778	28.4341	28.3619	62.153	60.9421					159.125	18.525	137.541	68.7027	112.893	114.296
	28.3436	19.6919	30.6364	27	17.8659	29.8145	80.8477	48.8765					100.92	20.2861	88.8095	64.9048	119.001	159.616
	28.6139	10.3864	29.2727	46.7143	5.98876	32.9046	93.2159	53.6285					75.4098	23.3402	86.75	70	105.541	172.481
	43.9321	12.8716	43.2727	67	17.6614	52.8162	71.1136	48.8034					118.728	23.0389	125	69.6487	139.86	192.864
	63.6944	16.65	42.7273	39	17.6382	27.4735	100.969	52.8197					115.647	15.6098	101.641	71.275	112.302	203.292
	57.9048	20.1802	44.3077	37.8571	16.1977	22.2204	108.704	52.8034					175.834	17	109.439	75.3513	108.008	154.862
	35.6132	17.5671	33.6923	28.8571	19.6841	28.8721	117.405	51.1492					115.507	16.8293	88.75	67.775	68.45	152.346
	33.3707	15.4	26.7273	37.8889	13.5909	27.0321	87.4693	52.0618					93.9209	18.6998	95.3243	69.9512	103.864	190.778
	47.6571	10.6591	68.8182	42.1667	11.3596	21.4412	87.7709	54.4253					115.727	64.0257	83.7838	73.9756	107.865	149.562
	22.5952	17.175	61.9091	41.2857	28.3617	40.0144	82.1399	65.5039					113.125	62.4148	104.571	68.3415	108.611	165.535
	25.3977	11.5427	52.8182	30.8571	25.8842	30.2574	69.5392	60.3017					84.4492	57.6585	115.5	74.1892	77.1	174.375
	60.1321	13.5203	45.5455	36.7143	9.44866	44.9935	92.2837	54.4396					96.5432	58.9914	109.625	60.0488	96.7304	174.327
	37.2625	9.27439	35	52.5	10.7517	37.9222	98.7709	64.3507					88.8389	58.5366	103.744	83.175	136.406	157.66
	31.662	11.8598	39.1429	35.5556	14.0864	44.9997	104.958	19.331					98.2777	58.064	113.366	68.1429	80.2169	147.913
	44.5821	10.8986	44.6364	26.7143	15.5054	60.6785	90.7035	47.2118					82.3243	73.4479	131.732	78	97.475	146.24
	33.9734	15.1689	34.9091	28.8889	20.446	50.8617	85.1023	66.987					126.918	61.6366	114.625	73.8049	86.6665	159.614
	54.4821	15.8446	44.5385	32.8571	14.1875	39.389	95.0455	48.8424					153.292	51.6287	99.2927	62.2432	109.232	155.68
	33.3821	15.1689	55.1818	23.5556	16.0208	27.9318	90.4741	67.5674					129.457	112.726	109.122	59.55	81.7574	208.657
	36.7071	12.7134	56.6364	24.8889	16.0549	30.7253	81.7148	67.6829					95.2554	117.847	90.5116	58.125	97.1358	169.638
	41.1742	13.7024	57	45.7143	17.7249	34.1445	71.8665	68.4927					105.073	76.5	69.8095	65.6	90.0277	146.76
	51.5645	13	48.0909	36.5	19.9787	30.6445	53.6359	67.0545					109.214	80.5135	64.5676	67.7143	129.189	141.886
	29.8031	15.8	80.6364	37.4286	19.1763	39.1193	56.8159	47.1217					108.168	62.0412	73.4054	68.8108	87.175	166.467
	47.2292	23.1818	56.2727	22.7143	21.3958	32.4824	80.6456	68.1606					95.8009	56.4	62.2195	67.2093	74.7396	140.739
	74.0523	46.175	51.6923	39.7143	15.5435	43.1656	84.5095	68.6949					96.4262	115.695	56.65	62.8781	91.1622	181.17
	22.7761	34.25	46.0714	25.6667	14.7381	24.667	78.4434	62.7493					65.6585	95.739	59.5135	54.5405	123.873	146.125
	33.0432	15.65	43.4375	35.7143	17.7434	28.4339	94.3233	72.1285					96.439	57.445	61.4545	51.175	135.725	208.439
	30.7857	16.7635	39.7857	21.8333	15.2803	36.4674	86.1818	50.8747					89.8068	45.8919	54.1707	68.8049	117.715	173.614
	43.7821	14.375	32.9091	26.7143	22.3173	57.9424	98.2532	68.7399					73.1977	49.1622	81.4324	62.75	90.2439	165.589
	31.8321	19.6364	75.6364	17.5	27.1839	62.5013	54.9255	62.6387					79.748	42.7939	63.9268	67.925	79.4226	154.264
	28.8321	27.4091	79.3636	27.8571	31.5391	60.0379	88.4642	47.0791					99.6886	49.0672	66.6098	71.6216	68.3506	146.784
	25.4913	17.223	54.4545	24	19.57	49.5569	56.3777	73.1152					102.371	62.3797	61.5405	64.2973	73.975	160.508
	34.6376	13.128	63.5714	39.1429	17.3224	56.771	73.0455	66.0472					100.776	51.3976	57	68.5122	69.525	56.3639
	37.2071	14.15	75.3125	59.5	11.3786	35.58	59.8205	51.2118					100.434	43.9865	54.1892	72.3023	78.325	64.6389
	40.9321	16.0338	97.5385	31	9.99653	30.0923	63.4966	65.1748					65.4689	54.1671	66.8919	57.9189	75.0686	64.5889
	35.6667	15.825	58.7273	45.1667	18.1231	31.3665	44.2699	60.6387					56.6476	77.5913	64.3513	58.054	84.8655	58.4028
	45.0071	16.7151	52.7273	30.1429	28.6145	33.3216	43.6025	60.8587					60.25	88.204	75.0238	59.9524	83.0007	67.5889
	44.9303	13.0305	43	21.4286	14.2811	36.9935	46.9058	59.3241					91.5	86.9919	63.45	69.05	71.7034	63.2866
	34.3821	11.128	72.3636	28.1429	10.7317	36.2204	45.447	48.5403					76.55	95.172	59.0232	72.7073	85.55	50.4669
	32.6679	14.0793	44.9091	21.3333	15.828	40.2414	45.7094	74.3129					45.8671	95.6098	51.7297	63.2973	55.65	50.4267
	30.8571	13.175	44.4545	42.8333	11.7483	47.7121	44.9545	68.4788					37.8473	95.0835	78.6342	84.8293	101.9	69.5889
	44.722	5.88415	48.4545	40.6667	16.3617	48.7283	32.0206	66.7174					69.15	43.8537	102.865	70.475	68.65	51.6889
	40.6571	12.9797	43.4545	30.6667	21.037	41.3914	52.7171	59.9891					61.3608	35.8919	75.7	72.65	92.8726	61.9753
	29.3206	9.46429	9.07143	44.1667	12.8728	35.337	51.6364	71.4901					77.45	39.5624	58.9756	72.6	49.9196	95.6639
	36.7596	14.2988	127.818	53.2222	14.9179	38.2092	58.1359	70.9595					72.8473	36.7814	82.5946	74.8649	75.2536	78.0279
	29.9321	12.575	200.273	45.1111	13.0426	29.6362	67.8945	56.9578					38.111	38.2962	71.8649	68.425	62.1543	58.4267
	30.8571	9.9527	194.182	46.8571	9.30962	42.1912	72.6553	90.2285					38.9646	39.6399	76.3513	58.625	59.6506	53.3186
	30.6944	12.675	112.818	37.4444	9.25496	59.4935	79.8435	70.6429					61.6041	41.8785	87.5714	64.15	64.4226	50.1743
	35.7821	12.8446	128.364	32.2857	9.18802	51.0609	72.2841	96.4365					60.525	39.9482	47.9268	67.7073	70.875	68.4139
	40.9652	16.1959	172.636	41.8333	26.0549	45.3844	77.668	105.876					59.3	37	86.3415	82.925	77.2785	78.3206
[truncated: 520 more rows]

## Sheet: SF1
	Figure S 1
	FIGURE S1 A
						MLLS
			Control	MLL1	MLL2	MLL3	SET1AsiRNA	SETD1B
[truncated: 20 more rows]

## Sheet: SF2
	Figure S2
[truncated: 25 more rows]

## Sheet: SF3
					Figure S3
[truncated: 45 more rows]

[truncated: 4 more sheets: SF4, SF5, SF6, SF7]
